# Supplementary material for: Highly efficient construction of monkey blastoid capsules from aged somatic cells
Source: Nat Commun. 2025 Jan 28;16:1130. doi: 10.1038/s41467-025-56447-z (PMC11775175; doi:10.1038/s41467-025-56447-z)
Supplement: Supplementary file 4 — Supplementary Data 1 [file 41467_2025_56447_MOESM4_ESM.xls]

## Sheet: Table S1
Supplementary Data 1: Differentially expressed genes (DEGs) among clusters in monkey blastoids.
Wilcoxon Rank Sum with two-tailed test
p_val	avg_log2FC	pct.1	pct.2	p_val_adj	cluster	gene
0	1.46576	0.967	0.675	0	TE	HMGB2
5.5e-306	0.973487	0.998	0.925	1.1e-301	TE	ENSMFAG00000037325
4.17e-281	0.784837	0.999	0.969	8.36e-277	TE	RANBP1
1.1e-280	1.13806	0.83	0.338	2.21e-276	TE	CDK1
5.77e-262	0.725512	0.998	0.966	1.16e-257	TE	NASP
2.1e-244	0.824367	0.927	0.567	4.2e-240	TE	MAD2L1
3.35e-231	0.844768	0.752	0.275	6.71e-227	TE	TACC3
2.33e-229	0.89841	0.901	0.446	4.67e-225	TE	DIAPH3
1.83e-219	0.76249	0.764	0.283	3.66e-215	TE	SPC25
2.59e-216	1.3018	0.759	0.321	5.19e-212	TE	TOP2A
1.3e-213	0.530656	1	0.996	2.59e-209	TE	HMGB1
1.12e-212	1.63282	0.868	0.499	2.24e-208	TE	UBE2C
1.64e-194	0.56224	1	0.992	3.28e-190	TE	H2AZ1
5.42e-193	0.787183	0.926	0.665	1.09e-188	TE	CENPV
1.12e-189	0.656465	0.817	0.372	2.25e-185	TE	CENPU
3.07e-184	0.664632	0.993	0.946	6.15e-180	TE	CKS1B
1.93e-181	0.54748	0.997	0.945	3.87e-177	TE	SNRPD1
2.41e-179	0.736785	0.936	0.651	4.82e-175	TE	TYMS
5.79e-176	0.616812	0.97	0.814	1.16e-171	TE	ENSMFAG00000043279
1.65e-174	0.671542	0.797	0.379	3.31e-170	TE	BRCA2
4.32e-169	0.760362	0.63	0.228	8.65e-165	TE	ENSMFAG00000039976
8.7e-169	0.721936	0.674	0.246	1.74e-164	TE	PCLAF
6.3e-165	1.06138	0.836	0.525	1.26e-160	TE	CENPF
1.06e-163	0.611306	0.762	0.35	2.11e-159	TE	RTKN2
6.03e-158	0.742937	0.548	0.165	1.21e-153	TE	CDCA3
1.25e-157	0.678085	0.557	0.168	2.5e-153	TE	MKI67
2.5e-157	0.591255	0.616	0.212	5.02e-153	TE	CCNA2
1.09e-156	0.663786	0.902	0.622	2.19e-152	TE	SMC4
3.17e-154	0.727309	0.888	0.564	6.36e-150	TE	PCNA
7.03e-153	0.508563	0.625	0.218	1.41e-148	TE	MYBL2
1.7e-152	0.657414	0.587	0.203	3.4e-148	TE	KIF23
2.45e-150	0.559375	0.591	0.209	4.91e-146	TE	KIFC1
1.91e-149	0.528474	0.986	0.935	3.83e-145	TE	LSM4
8.32e-149	0.566874	0.666	0.271	1.67e-144	TE	NUF2
2.92e-146	0.529269	0.682	0.29	5.86e-142	TE	RAD51AP1
9.64e-146	0.645801	0.726	0.356	1.93e-141	TE	ANLN
3.37e-145	0.48326	1	0.997	6.74e-141	TE	TUBA1A
4.37e-145	0.516935	0.974	0.855	8.76e-141	TE	LSM6
2.14e-144	0.814334	0.707	0.313	4.28e-140	TE	TLL1
2.02e-142	0.599408	0.562	0.188	4.04e-138	TE	ASPM
3.44e-141	0.545717	0.78	0.428	6.89e-137	TE	SMC2
1.97e-135	0.542619	0.881	0.561	3.95e-131	TE	CENPW
5.86e-135	0.490332	0.575	0.2	1.17e-130	TE	NCAPG
1.6e-134	0.737546	0.889	0.633	3.21e-130	TE	EFNA5
1.71e-132	0.579491	0.572	0.21	3.42e-128	TE	AURKB
5.51e-132	0.531911	0.876	0.54	1.1e-127	TE	VRK1
5.92e-132	0.502731	0.642	0.254	1.19e-127	TE	RRM2
1.36e-130	0.42899	0.997	0.969	2.73e-126	TE	SNRPF
1.63e-128	0.635998	0.784	0.441	3.26e-124	TE	EYA1
1.98e-127	0.629606	0.61	0.265	3.97e-123	TE	TPX2
1.74e-126	0.538543	0.732	0.376	3.49e-122	TE	FBXO5
2.86e-126	0.501581	0.666	0.297	5.72e-122	TE	ZWINT
1.05e-125	0.586768	0.714	0.366	2.09e-121	TE	PREX2
3.81e-125	0.521736	0.577	0.225	7.63e-121	TE	ARHGAP11A
1.12e-124	0.652735	0.971	0.793	2.24e-120	TE	ARHGAP28
1.39e-124	0.47747	0.489	0.151	2.78e-120	TE	KIF4A
7.27e-124	0.559332	0.803	0.449	1.46e-119	TE	ATAD2
4.08e-123	0.590085	0.901	0.667	8.16e-119	TE	HELLS
4.47e-123	0.472568	0.975	0.886	8.95e-119	TE	PSIP1
4.34e-122	0.480697	0.801	0.433	8.69e-118	TE	ORC6
1.18e-121	0.453524	0.493	0.152	2.37e-117	TE	BUB1B
3.72e-120	0.460936	0.564	0.218	7.45e-116	TE	KIF11
1.3e-119	0.480568	0.989	0.928	2.61e-115	TE	PRKDC
5.06e-119	0.496367	0.962	0.831	1.01e-114	TE	ENSMFAG00000042056
2.75e-117	0.485132	0.753	0.416	5.52e-113	TE	DNMT1
2.93e-117	0.683046	0.669	0.339	5.87e-113	TE	DLGAP5
5.05e-117	0.539399	0.79	0.479	1.01e-112	TE	KIF20B
8.85e-117	0.717805	0.939	0.779	1.77e-112	TE	CKS2
2.57e-116	0.442683	0.615	0.269	5.15e-112	TE	PARPBP
8.8e-115	0.577761	0.465	0.152	1.76e-110	TE	SGO2
1.32e-114	0.920416	0.624	0.296	2.64e-110	TE	CDC20
4.75e-111	0.367977	0.476	0.148	9.51e-107	TE	ESCO2
1.62e-110	0.412303	0.992	0.953	3.25e-106	TE	SNRPB
3.07e-110	0.432889	0.605	0.257	6.14e-106	TE	RAD51
6.18e-110	0.450751	0.773	0.431	1.24e-105	TE	CENPO
8.66e-108	0.376857	0.419	0.115	1.73e-103	TE	NDC80
4.26e-107	0.454192	0.621	0.277	8.53e-103	TE	CDC45
4.26e-107	0.357147	0.998	0.989	8.54e-103	TE	ERH
5.36e-107	0.427433	0.59	0.253	1.07e-102	TE	KIF15
1.82e-106	0.474549	0.814	0.518	3.65e-102	TE	LMNB1
2.94e-106	0.417419	0.539	0.203	5.89e-102	TE	CLSPN
1.35e-105	0.697859	0.789	0.473	2.71e-101	TE	NCAM2
4.23e-105	0.488928	0.507	0.189	8.46e-101	TE	PRC1
9.61e-105	0.488571	0.527	0.213	1.92e-100	TE	CDCA8
2.26e-104	0.4017	0.545	0.212	4.54e-100	TE	TK1
2.5e-103	0.461205	0.726	0.384	5e-99	TE	GINS2
8.86e-103	0.481826	0.929	0.732	1.78e-98	TE	ENSMFAG00000038147
4.07e-102	0.341927	0.471	0.154	8.15e-98	TE	CDCA5
1.75e-100	0.491152	0.818	0.554	3.51e-96	TE	ENSMFAG00000044849
9.29e-100	0.45597	0.834	0.551	1.86e-95	TE	ITGB3BP
3.56e-99	0.408248	0.642	0.308	7.13e-95	TE	FANCI
5.21e-99	0.3709	0.998	0.993	1.04e-94	TE	HSP90AA1
1.85e-98	0.454644	0.845	0.586	3.71e-94	TE	RNASEH2A
1.37e-97	0.976274	0.78	0.551	2.75e-93	TE	KPNA2
8.98e-97	0.436483	0.807	0.498	1.8e-92	TE	CHEK1
1.03e-96	0.25922	1	0.999	2.07e-92	TE	PTMA
1.97e-95	0.439012	0.68	0.356	3.95e-91	TE	WDHD1
1.34e-94	0.41709	0.999	0.993	2.69e-90	TE	DYNLL1
1.73e-94	0.37957	0.602	0.277	3.46e-90	TE	NCAPG2
3.89e-94	0.390193	0.986	0.923	7.8e-90	TE	XRCC5
2.81e-93	0.376508	0.431	0.146	5.62e-89	TE	SGO1
4.56e-92	0.462217	0.737	0.442	9.13e-88	TE	CRABP1
6.53e-92	0.471713	0.829	0.546	1.31e-87	TE	PPIF
1.14e-91	0.460134	0.708	0.414	2.29e-87	TE	UBE2T
2.15e-91	0.443524	0.795	0.504	4.31e-87	TE	EZH2
8e-91	0.301745	0.999	0.996	1.6e-86	TE	PTGES3
1.02e-90	0.417039	0.687	0.369	2.03e-86	TE	MCM2
1.07e-90	0.348982	0.497	0.193	2.14e-86	TE	POLQ
1.2e-90	0.777931	0.905	0.762	2.41e-86	TE	UBE2S
3.56e-89	0.394584	0.607	0.303	7.13e-85	TE	NSD2
2.17e-88	0.519111	0.559	0.27	4.35e-84	TE	CENPE
9.36e-88	0.313496	0.436	0.152	1.87e-83	TE	DSCC1
1.3e-87	0.329953	0.996	0.982	2.6e-83	TE	HMGN1
2.53e-87	0.432509	0.883	0.663	5.06e-83	TE	TMPO
4.64e-87	0.371806	0.985	0.933	9.3e-83	TE	SRSF2
6.38e-87	0.368239	0.55	0.244	1.28e-82	TE	ENSMFAG00000045536
1.47e-86	0.527811	0.851	0.64	2.95e-82	TE	POLA1
7.61e-86	0.451964	0.665	0.361	1.52e-81	TE	MCM4
8.54e-86	0.535732	0.351	0.102	1.71e-81	TE	PLK1
1.85e-85	0.415789	0.616	0.298	3.7e-81	TE	DTL
2.75e-85	0.33045	0.451	0.165	5.5e-81	TE	EXO1
8.45e-85	0.4643	0.876	0.671	1.69e-80	TE	RANBP17
1.54e-84	0.673186	0.828	0.589	3.09e-80	TE	PTTG1
1.57e-84	0.320548	0.997	0.982	3.14e-80	TE	ENSMFAG00000032317
1.36e-83	0.377669	0.453	0.177	2.72e-79	TE	CDCA2
2.45e-83	0.350723	0.334	0.091	4.91e-79	TE	PIMREG
3.18e-83	0.466091	0.622	0.327	6.37e-79	TE	UHRF1
5.87e-83	0.550268	0.433	0.173	1.18e-78	TE	AURKA
6.33e-83	0.425433	0.676	0.367	1.27e-78	TE	MMS22L
3.09e-82	0.336521	0.49	0.206	6.18e-78	TE	ERCC6L
4.52e-82	0.51825	0.526	0.253	9.06e-78	TE	CKAP2
6.29e-82	0.374787	0.529	0.237	1.26e-77	TE	MCM10
1.64e-81	0.506079	0.719	0.444	3.28e-77	TE	MCM6
1.81e-81	0.394152	0.624	0.323	3.63e-77	TE	BRCA1
2.12e-81	0.377565	0.337	0.097	4.25e-77	TE	DEPDC1
1.41e-79	0.292073	0.999	0.996	2.82e-75	TE	STMN1
6.13e-79	0.279362	0.395	0.137	1.23e-74	TE	NCAPH
1.65e-77	0.382786	0.921	0.738	3.3e-73	TE	SMC3
4.71e-77	0.360579	0.957	0.85	9.44e-73	TE	LSM3
9.47e-77	0.344345	0.48	0.199	1.9e-72	TE	BRIP1
4.14e-76	0.414813	0.863	0.61	8.29e-72	TE	SLBP
1.38e-75	0.375014	0.705	0.408	2.77e-71	TE	MCM7
2.23e-75	0.306873	0.429	0.168	4.47e-71	TE	KNTC1
3.14e-75	0.313026	0.51	0.228	6.3e-71	TE	GEN1
4.94e-75	0.426083	0.979	0.838	9.9e-71	TE	CDK14
1.76e-74	0.416553	0.775	0.484	3.53e-70	TE	GRHL2
1.91e-74	0.337546	0.994	0.964	3.82e-70	TE	H2AZ2
2.1e-74	0.356354	0.558	0.279	4.2e-70	TE	CIT
2.02e-73	0.302868	0.395	0.144	4.04e-69	TE	RACGAP1
6.56e-73	0.346841	0.768	0.485	1.31e-68	TE	RFC4
1.15e-72	0.338766	0.902	0.7	2.31e-68	TE	ENSMFAG00000030228
1.29e-72	0.42693	0.543	0.27	2.59e-68	TE	PARD3B
1.64e-72	0.352599	0.653	0.365	3.28e-68	TE	BARD1
1.68e-72	0.266972	1	0.999	3.36e-68	TE	ENSMFAG00000003772
3.35e-72	0.45315	0.935	0.777	6.71e-68	TE	ANK3
3.88e-72	0.404307	0.554	0.279	7.78e-68	TE	BUB1
9.85e-72	0.39205	0.741	0.479	1.97e-67	TE	SMC1A
1.05e-71	0.355379	0.89	0.683	2.11e-67	TE	PA2G4
9.86e-71	0.362665	0.721	0.434	1.97e-66	TE	GMNN
2.2e-70	0.596892	0.687	0.436	4.41e-66	TE	CADPS2
3.02e-70	0.334543	0.366	0.132	6.05e-66	TE	DEPDC1B
3.76e-70	0.325232	0.483	0.217	7.53e-66	TE	TTK
3.83e-70	0.340124	0.364	0.13	7.66e-66	TE	GTSE1
6.76e-70	0.459624	0.59	0.334	1.35e-65	TE	ECT2
4.66e-69	0.354045	0.669	0.393	9.33e-65	TE	USP1
5.34e-69	0.343105	0.367	0.134	1.07e-64	TE	H1-4
9.26e-69	0.370878	0.374	0.143	1.86e-64	TE	ARHGEF39
1.16e-68	0.316223	0.988	0.959	2.31e-64	TE	HNRNPD
1.23e-68	0.487751	0.887	0.72	2.46e-64	TE	TUBB4B
1.69e-68	0.347043	0.998	0.986	3.39e-64	TE	CALM2
1.82e-68	0.454355	0.408	0.174	3.64e-64	TE	CCNB1
2.65e-68	0.332332	0.574	0.301	5.3e-64	TE	BRI3BP
3.78e-68	0.419748	0.606	0.33	7.56e-64	TE	SEMA5A
8.34e-68	0.314186	0.563	0.291	1.67e-63	TE	CHAF1A
1.53e-67	0.396635	0.895	0.677	3.07e-63	TE	SHISA2
3.78e-67	0.324823	0.516	0.25	7.57e-63	TE	MCM3
1.01e-66	0.32679	0.529	0.268	2.02e-62	TE	STIL
2.78e-66	0.265843	0.449	0.196	5.56e-62	TE	OIP5
3.23e-66	0.252913	0.371	0.136	6.48e-62	TE	E2F7
3.87e-66	0.393664	0.882	0.684	7.76e-62	TE	GCNT2
1e-65	0.312211	0.99	0.951	2.01e-61	TE	HNRNPAB
3.42e-64	0.286005	0.431	0.184	6.85e-60	TE	CDC6
4.48e-64	0.403166	0.775	0.506	8.97e-60	TE	DMD
5.29e-64	0.298428	0.578	0.304	1.06e-59	TE	TRIP13
8.74e-64	0.315194	0.448	0.195	1.75e-59	TE	HHIP
3.52e-63	0.51289	0.813	0.597	7.04e-59	TE	CADPS
6.19e-63	0.361216	0.968	0.835	1.24e-58	TE	CERS6
6.41e-63	0.3012	0.583	0.314	1.28e-58	TE	LIG1
7.24e-63	0.425347	0.961	0.864	1.45e-58	TE	TUBA1C
7.87e-63	0.414743	0.767	0.516	1.58e-58	TE	UNG
8.31e-63	0.339962	0.337	0.124	1.66e-58	TE	CENPA
9.75e-63	0.376802	0.474	0.223	1.95e-58	TE	SORCS3
1.09e-62	0.287618	0.456	0.206	2.18e-58	TE	MNS1
1.41e-62	0.330742	0.987	0.951	2.83e-58	TE	ENSMFAG00000002275
3.17e-62	0.312851	0.945	0.835	6.34e-58	TE	TXNL4A
4.63e-62	0.335875	0.719	0.456	9.27e-58	TE	RFC3
5.97e-61	0.348943	0.684	0.426	1.2e-56	TE	ENSMFAG00000030232
2.19e-60	0.342616	0.327	0.121	4.39e-56	TE	HMMR
2.19e-60	0.274957	0.509	0.253	4.4e-56	TE	CENPN
2.26e-60	0.340877	0.722	0.457	4.53e-56	TE	KANK1
3.27e-60	0.323303	0.686	0.427	6.56e-56	TE	FBLN2
1.26e-59	0.320873	0.97	0.902	2.52e-55	TE	RBBP4
2.54e-59	0.318387	0.952	0.839	5.09e-55	TE	PTPMT1
6e-59	0.290881	0.437	0.203	1.2e-54	TE	CENPP
3.37e-58	0.406304	0.677	0.452	6.76e-54	TE	CKAP5
4.39e-58	0.324468	0.865	0.668	8.79e-54	TE	MACROH2A1
1.3e-57	0.33237	0.709	0.466	2.59e-53	TE	CEP192
1.31e-57	0.351874	0.408	0.181	2.63e-53	TE	KITLG
4.44e-57	0.265711	0.545	0.287	8.89e-53	TE	C1orf112
4.59e-57	0.273166	0.515	0.267	9.19e-53	TE	CENPX
1.12e-56	0.29974	0.801	0.555	2.25e-52	TE	CMTM8
1.18e-56	0.304603	0.557	0.313	2.36e-52	TE	KIF22
1.65e-56	0.274083	1	1	3.31e-52	TE	IGFBP2
1.88e-56	0.364879	0.789	0.581	3.77e-52	TE	RIOK2
1.96e-56	0.374119	0.963	0.911	3.93e-52	TE	NUCKS1
2.9e-56	0.251115	0.487	0.237	5.81e-52	TE	GINS1
3.34e-56	0.324309	0.937	0.807	6.69e-52	TE	SUPT16H
1.18e-55	0.270696	0.999	0.982	2.37e-51	TE	SRSF7
4.67e-55	0.337546	0.972	0.878	9.35e-51	TE	MACF1
6.37e-55	0.316993	0.767	0.521	1.28e-50	TE	FRAS1
1.31e-54	0.305285	0.721	0.453	2.62e-50	TE	UCP2
1.45e-54	0.282707	0.571	0.325	2.9e-50	TE	CIP2A
1.51e-54	0.34672	0.904	0.725	3.02e-50	TE	PRIM2
1.55e-54	0.601322	0.878	0.755	3.1e-50	TE	ENSMFAG00000042475
2.05e-54	0.261102	0.334	0.131	4.11e-50	TE	SOBP
3.98e-54	0.267781	0.458	0.224	7.97e-50	TE	POLD3
4.65e-54	0.297933	0.931	0.815	9.32e-50	TE	TOMM5
5.34e-54	0.294195	0.95	0.849	1.07e-49	TE	PHF5A
7.7e-54	0.279899	0.978	0.923	1.54e-49	TE	HNRNPR
9.04e-54	0.263324	0.509	0.274	1.81e-49	TE	CHEK2
2.53e-53	0.296124	0.57	0.321	5.06e-49	TE	NTF3
2.53e-53	0.307096	0.965	0.892	5.06e-49	TE	RHEB
8.07e-53	0.277987	0.663	0.409	1.62e-48	TE	CENPK
1.04e-52	0.309033	0.887	0.716	2.08e-48	TE	PPM1G
1.26e-52	0.327632	0.718	0.492	2.52e-48	TE	CENPC
3.42e-52	0.29169	0.683	0.447	6.86e-48	TE	NSMCE4A
1.49e-51	0.346462	0.742	0.512	2.98e-47	TE	ACSS3
4.29e-51	0.29761	0.934	0.805	8.59e-47	TE	SRSF10
4.88e-51	0.300609	0.939	0.834	9.77e-47	TE	GTF2A2
6.64e-51	0.289821	0.677	0.437	1.33e-46	TE	RPA2
2.62e-50	0.2571	0.554	0.311	5.25e-46	TE	RNASEH2B
3.25e-50	0.274243	0.977	0.91	6.52e-46	TE	TRA2B
4.87e-50	0.299859	0.699	0.461	9.76e-46	TE	MCMBP
7.24e-50	0.294681	0.908	0.797	1.45e-45	TE	UBA2
1.04e-49	0.286974	0.878	0.714	2.09e-45	TE	AP2S1
1.2e-49	0.317299	0.535	0.298	2.41e-45	TE	ASTN2
3.24e-49	0.256142	0.61	0.36	6.5e-45	TE	CTPS1
3.97e-49	0.287659	0.954	0.842	7.96e-45	TE	ENSMFAG00000041818
6.92e-49	0.250406	0.365	0.164	1.39e-44	TE	ENSMFAG00000039401
2.36e-48	0.254522	0.573	0.326	4.73e-44	TE	CXCR4
1.81e-47	0.29651	0.702	0.486	3.62e-43	TE	MIS18BP1
2.89e-47	0.272368	0.609	0.366	5.78e-43	TE	SLF1
7.27e-47	0.268148	0.46	0.241	1.46e-42	TE	NR2F2
1.41e-46	0.347106	0.601	0.382	2.82e-42	TE	MYEF2
1.43e-46	0.264052	0.578	0.343	2.86e-42	TE	TIPIN
1.63e-46	0.270521	0.573	0.346	3.27e-42	TE	RHNO1
5.37e-46	0.264784	0.909	0.758	1.08e-41	TE	SAE1
7.04e-46	0.286657	0.809	0.622	1.41e-41	TE	CSE1L
7.99e-46	0.272542	0.956	0.869	1.6e-41	TE	SNRPG
1.17e-45	0.260862	0.699	0.464	2.35e-41	TE	MGME1
1.28e-45	0.273193	0.821	0.618	2.55e-41	TE	SSRP1
2.38e-45	0.526337	0.473	0.283	4.77e-41	TE	CCNB2
2.54e-45	0.253343	0.546	0.311	5.09e-41	TE	SLC29A1
5.45e-45	0.28195	0.75	0.534	1.09e-40	TE	DTYMK
3.07e-44	0.30288	0.85	0.664	6.14e-40	TE	ABCD3
7.75e-44	0.252765	0.973	0.907	1.55e-39	TE	SMS
9.92e-44	0.282844	0.967	0.818	1.99e-39	TE	SYNE2
1.04e-43	0.290039	0.592	0.368	2.08e-39	TE	HEY1
2.53e-43	0.272023	0.77	0.553	5.07e-39	TE	HAT1
3.76e-42	0.274689	0.726	0.503	7.53e-38	TE	TFDP1
3.83e-42	0.254008	0.964	0.89	7.67e-38	TE	MRPS26
7.91e-42	0.270381	0.662	0.439	1.58e-37	TE	FANCL
9.69e-42	0.278847	0.489	0.284	1.94e-37	TE	ENSMFAG00000042202
1.14e-41	0.2972	0.672	0.455	2.28e-37	TE	MLLT3
1.28e-41	0.313887	0.812	0.604	2.56e-37	TE	ADGRL3
5.58e-41	0.274823	0.789	0.596	1.12e-36	TE	PSD3
7.14e-41	0.254557	0.6	0.372	1.43e-36	TE	MAP7
8.72e-41	0.416932	0.334	0.158	1.75e-36	TE	CCK
4.34e-40	0.258034	0.915	0.782	8.69e-36	TE	PSMB2
7.19e-40	0.276066	0.722	0.507	1.44e-35	TE	LBR
7.54e-40	0.258052	0.785	0.591	1.51e-35	TE	RBBP7
1.69e-39	0.269259	0.746	0.547	3.38e-35	TE	PMS1
1.11e-38	0.263776	0.621	0.409	2.22e-34	TE	CEP128
1.25e-38	0.25114	0.976	0.919	2.51e-34	TE	TUSC3
1.69e-38	0.257915	0.899	0.757	3.39e-34	TE	DDX46
1.76e-38	0.303025	0.87	0.67	3.52e-34	TE	GPC3
2.51e-38	0.268024	0.719	0.508	5.02e-34	TE	ENSMFAG00000041871
2.61e-38	0.273411	0.887	0.751	5.22e-34	TE	SALL1
3.04e-38	0.284962	0.676	0.482	6.08e-34	TE	ACVR2A
3.28e-38	0.270249	0.813	0.635	6.56e-34	TE	SMCHD1
7.27e-38	0.261224	0.765	0.562	1.46e-33	TE	DCTPP1
2.16e-37	0.26275	0.82	0.623	4.32e-33	TE	HPF1
2.73e-37	0.263447	0.827	0.646	5.47e-33	TE	UCHL1
3.48e-37	0.295759	0.715	0.538	6.97e-33	TE	DBF4
3.74e-37	0.258454	0.736	0.546	7.5e-33	TE	MZT1
9.95e-37	0.303494	0.617	0.426	1.99e-32	TE	SESN3
2.7e-36	0.259116	0.914	0.779	5.41e-32	TE	BCLAF1
8.44e-35	0.25277	0.913	0.793	1.69e-30	TE	DHX9
1.22e-34	0.254101	0.726	0.535	2.43e-30	TE	RIF1
3.09e-34	0.252866	0.724	0.526	6.19e-30	TE	MSH2
6.86e-34	0.260481	0.868	0.734	1.37e-29	TE	SUZ12
5.08e-33	0.296729	0.751	0.556	1.02e-28	TE	NFIA
3.54e-32	0.262312	0.968	0.933	7.09e-28	TE	HSPA8
4.73e-32	0.278447	0.793	0.611	9.48e-28	TE	RTTN
4.49e-31	0.253478	0.705	0.509	8.99e-27	TE	FGF12
5.43e-29	0.31631	0.897	0.813	1.09e-24	TE	RCN1
1.48e-28	0.265832	0.951	0.891	2.96e-24	TE	JPT1
3.54e-28	0.375669	0.429	0.266	7.08e-24	TE	CGA
5.15e-25	0.27938	0.858	0.705	1.03e-20	TE	IMMP2L
5.77e-188	1.82179	0.536	0.153	1.16e-183	PE	SLC24A2
2.78e-187	1.2741	0.841	0.531	5.56e-183	PE	APOA1
1.4e-179	1.53228	0.876	0.564	2.81e-175	PE	PLCXD3
4.27e-173	1.1177	0.926	0.706	8.55e-169	PE	VCAN
3.14e-172	2.40635	0.515	0.144	6.3e-168	PE	TTR
1.33e-158	1.0386	0.928	0.768	2.66e-154	PE	PDE5A
1.52e-138	0.974963	0.77	0.456	3.05e-134	PE	KYNU
1.11e-134	0.682955	0.962	0.908	2.23e-130	PE	EBPL
1.27e-134	0.529518	0.359	0.073	2.54e-130	PE	IHH
1.44e-127	0.620214	0.997	0.994	2.88e-123	PE	LAPTM4B
8.37e-126	0.55558	0.308	0.055	1.68e-121	PE	PTGER3
4.15e-122	0.780779	0.999	0.946	8.31e-118	PE	FN1
1.02e-121	0.681906	0.979	0.937	2.05e-117	PE	TET1
4.58e-121	0.654012	1	0.997	9.18e-117	PE	ENSMFAG00000045551
2.61e-119	0.999154	0.943	0.816	5.22e-115	PE	ADAMTS19
9.04e-116	0.850667	0.725	0.43	1.81e-111	PE	BMP2
8.75e-114	0.761686	0.785	0.538	1.75e-109	PE	LPGAT1
9.24e-114	0.43865	1	0.999	1.85e-109	PE	APOE
1.83e-113	0.970553	0.742	0.488	3.67e-109	PE	CACNA2D1
7.88e-113	0.895185	0.901	0.718	1.58e-108	PE	ARHGAP24
3.54e-112	0.783831	0.952	0.921	7.08e-108	PE	SRI
4.53e-110	0.833481	0.909	0.735	9.06e-106	PE	LAMA1
1.12e-105	0.634291	0.46	0.17	2.24e-101	PE	RUNDC3B
6.46e-93	0.705171	0.914	0.773	1.29e-88	PE	ENSMFAG00000045681
2.48e-90	0.840997	0.937	0.841	4.97e-86	PE	CBLB
1.68e-86	0.639801	0.991	0.977	3.36e-82	PE	EXT1
5.88e-85	0.930441	0.879	0.778	1.18e-80	PE	LPP
6.68e-85	0.532545	1	0.991	1.34e-80	PE	WFDC2
3.27e-84	0.771464	0.648	0.412	6.55e-80	PE	LIFR
8.19e-83	0.656032	0.584	0.331	1.64e-78	PE	ARHGAP18
3.69e-82	0.611212	0.488	0.229	7.39e-78	PE	GATA4
1.41e-81	0.65916	0.943	0.912	2.82e-77	PE	CALD1
1.49e-81	0.684112	0.908	0.731	2.99e-77	PE	SOX17
3.26e-81	0.521434	0.291	0.078	6.52e-77	PE	CDH12
4.52e-80	0.703537	0.534	0.279	9.05e-76	PE	NRCAM
1.23e-78	0.601133	0.899	0.821	2.47e-74	PE	ENSMFAG00000044769
6.07e-78	0.576021	0.983	0.93	1.22e-73	PE	TAGLN2
5.87e-76	0.691055	0.773	0.6	1.18e-71	PE	SIPA1L2
1.48e-75	0.526982	0.509	0.267	2.97e-71	PE	ENSMFAG00000033337
2.61e-72	0.592784	0.714	0.492	5.22e-68	PE	ERRFI1
4.09e-72	0.621748	0.924	0.818	8.19e-68	PE	PHLDB2
1.56e-71	0.599732	0.851	0.73	3.12e-67	PE	MXI1
1.7e-71	0.512248	0.92	0.813	3.41e-67	PE	DSP
7.05e-71	0.52497	0.449	0.21	1.41e-66	PE	ENSMFAG00000007943
1.42e-70	0.626927	0.652	0.449	2.84e-66	PE	TBX3
3.49e-70	0.597161	0.765	0.592	6.98e-66	PE	PODXL
4.8e-70	0.722663	0.718	0.549	9.62e-66	PE	KIT
6.68e-70	0.710678	0.675	0.455	1.34e-65	PE	EPSTI1
9.36e-70	0.687895	0.667	0.458	1.88e-65	PE	KLHL14
9.98e-70	0.587475	0.981	0.95	2e-65	PE	MAGI1
7.42e-69	0.493156	0.995	0.974	1.49e-64	PE	AUTS2
8.76e-69	0.395165	1	0.998	1.76e-64	PE	FTH1
7.55e-67	0.463811	0.958	0.925	1.51e-62	PE	SLC9A3R1
1.03e-65	0.933775	0.382	0.17	2.07e-61	PE	SLC44A5
1.07e-65	0.877893	0.722	0.532	2.14e-61	PE	NLGN1
2.38e-65	1.65183	0.401	0.181	4.78e-61	PE	NPPB
2.88e-65	0.462306	0.968	0.943	5.77e-61	PE	CD99
8.69e-65	0.545586	0.964	0.909	1.74e-60	PE	KLF6
3.7e-64	1.10916	0.528	0.317	7.4e-60	PE	ANKRD1
7.43e-64	0.52593	0.822	0.682	1.49e-59	PE	LAMB1
7.86e-64	0.513009	0.693	0.508	1.57e-59	PE	ADAM19
1.05e-63	0.506182	0.98	0.884	2.1e-59	PE	SYNE2
2.27e-63	0.665519	0.499	0.262	4.56e-59	PE	NR3C2
3.8e-63	0.418728	0.418	0.2	7.61e-59	PE	GAL3ST1
7.91e-63	0.602763	0.82	0.693	1.58e-58	PE	PLS3
3.24e-61	0.497961	0.536	0.309	6.48e-57	PE	DENND2C
5.62e-61	0.52674	0.744	0.586	1.13e-56	PE	SKIL
7.37e-61	0.577383	0.478	0.264	1.48e-56	PE	ENSMFAG00000045359
7.86e-60	0.394734	0.284	0.1	1.57e-55	PE	ESRRG
3.12e-59	0.5111	0.943	0.89	6.24e-55	PE	PAPSS1
3.46e-59	0.405775	0.983	0.969	6.93e-55	PE	NPC2
2.86e-57	0.391075	1	1	5.74e-53	PE	ACTG1
2.88e-57	0.491194	0.89	0.809	5.78e-53	PE	PON2
2.34e-56	0.568892	0.797	0.66	4.68e-52	PE	PRAG1
5.13e-55	0.532703	0.928	0.905	1.03e-50	PE	RDX
6.45e-54	0.523689	0.252	0.085	1.29e-49	PE	MYL7
3.01e-53	0.516152	0.896	0.786	6.03e-49	PE	ARHGAP42
6.17e-53	0.519949	0.711	0.594	1.24e-48	PE	ENSMFAG00000037375
8.1e-53	0.46087	0.46	0.26	1.62e-48	PE	GRB14
8.36e-53	0.488088	0.432	0.237	1.67e-48	PE	RCAN2
1.17e-52	0.287818	1	0.999	2.34e-48	PE	FTL
1.18e-52	0.494676	0.883	0.785	2.37e-48	PE	LGR4
1.8e-52	0.388676	0.972	0.942	3.61e-48	PE	PSAP
3.42e-52	0.363053	0.326	0.143	6.86e-48	PE	PRCD
3.68e-52	0.596514	0.818	0.686	7.38e-48	PE	COL9A2
5.76e-52	0.445576	0.932	0.865	1.15e-47	PE	ENSMFAG00000030298
3.01e-51	0.705963	0.927	0.933	6.04e-47	PE	UTRN
4.03e-51	0.556513	0.283	0.109	8.08e-47	PE	ENSMFAG00000026088
7.08e-51	0.523625	0.754	0.614	1.42e-46	PE	HHEX
2.64e-50	0.513333	0.971	0.861	5.28e-46	PE	CDH2
3.89e-50	0.532969	0.682	0.516	7.78e-46	PE	CAMK2D
4.81e-50	0.555227	0.856	0.722	9.63e-46	PE	NTNG1
7.89e-50	0.441737	0.716	0.563	1.58e-45	PE	SNX24
1.72e-49	0.547592	0.906	0.859	3.44e-45	PE	EXOC6B
3.15e-49	0.452446	0.509	0.315	6.32e-45	PE	OSTM1
4.77e-49	0.388426	0.419	0.228	9.56e-45	PE	HNF4A
5.05e-49	0.723327	0.747	0.647	1.01e-44	PE	AKT3
3.56e-48	0.551495	0.387	0.196	7.13e-44	PE	RYR2
1.47e-46	0.512999	0.678	0.523	2.95e-42	PE	PLK2
1.74e-46	0.398984	0.672	0.526	3.49e-42	PE	AK3
3.56e-46	0.35993	0.987	0.979	7.13e-42	PE	ENSMFAG00000033843
5.2e-46	0.362164	0.373	0.195	1.04e-41	PE	PDZK1
2.14e-45	0.411423	0.943	0.891	4.28e-41	PE	GATA3
2.67e-45	0.481006	0.692	0.537	5.35e-41	PE	ENSMFAG00000030006
7.16e-45	0.476185	0.456	0.287	1.43e-40	PE	HMOX2
1.09e-44	0.527511	0.741	0.625	2.19e-40	PE	FABP3
1.45e-44	0.269116	0.258	0.102	2.9e-40	PE	HNF1B
3.11e-44	0.345476	0.991	0.977	6.23e-40	PE	PPP1CB
6.76e-44	0.486229	0.881	0.797	1.35e-39	PE	RHOBTB3
9.4e-44	0.378248	0.733	0.587	1.88e-39	PE	DUSP5
9.74e-44	0.402514	0.358	0.186	1.95e-39	PE	ENSMFAG00000046163
1.24e-43	0.458251	0.772	0.664	2.49e-39	PE	AMOTL2
1.25e-43	0.425091	0.766	0.622	2.51e-39	PE	COBL
1.54e-43	0.42345	0.957	0.918	3.09e-39	PE	TCF7L2
1.78e-43	0.353014	0.966	0.895	3.57e-39	PE	EPCAM
4.6e-43	0.588341	0.734	0.625	9.21e-39	PE	ABHD12
8.47e-43	0.321389	0.34	0.169	1.7e-38	PE	ENSMFAG00000042648
9.78e-43	0.527044	0.936	0.937	1.96e-38	PE	TPM1
1.5e-42	0.345413	0.464	0.289	3e-38	PE	ENSMFAG00000045172
1.66e-42	0.445982	0.404	0.224	3.33e-38	PE	YPEL
2.25e-42	0.696891	0.724	0.63	4.5e-38	PE	TMTC2
4.19e-42	0.368638	0.657	0.511	8.39e-38	PE	PARVB
8.05e-42	0.450737	0.352	0.186	1.61e-37	PE	ENSMFAG00000033420
8.32e-42	0.63742	0.772	0.715	1.67e-37	PE	TRIM24
1.05e-41	0.43038	0.738	0.612	2.11e-37	PE	KIF21A
1.88e-41	0.323414	0.339	0.166	3.77e-37	PE	RIMBP2
1.96e-41	0.426937	0.868	0.839	3.93e-37	PE	COP1
4.64e-41	0.415549	0.953	0.899	9.29e-37	PE	NRXN3
4.68e-41	0.469573	0.634	0.492	9.38e-37	PE	TMEM88
5.47e-41	0.301999	0.722	0.586	1.09e-36	PE	SERPINB6
6.79e-41	0.289631	0.28	0.125	1.36e-36	PE	EHHADH
9.01e-41	0.423674	0.536	0.367	1.8e-36	PE	GCLC
1.18e-40	0.373603	0.712	0.586	2.37e-36	PE	TSPAN14
1.52e-40	0.413189	0.703	0.596	3.05e-36	PE	GAMT
1.54e-40	0.303783	0.995	0.991	3.08e-36	PE	KRT19
3.56e-39	0.374252	0.477	0.31	7.13e-35	PE	MYOF
4.43e-39	0.699047	0.58	0.436	8.87e-35	PE	RGS2
1.04e-38	0.420946	0.628	0.489	2.09e-34	PE	ADAM9
2.11e-38	0.32938	0.434	0.273	4.22e-34	PE	S100A16
3.38e-38	0.59075	0.788	0.726	6.77e-34	PE	IGFBP5
4.45e-38	0.382814	0.75	0.663	8.91e-34	PE	SELENOT
7.53e-38	0.544021	0.796	0.709	1.51e-33	PE	PCDH7
1.01e-37	0.325234	0.92	0.892	2.02e-33	PE	TM9SF3
1.24e-37	0.400905	0.493	0.33	2.48e-33	PE	OSBPL3
2.18e-37	0.464028	0.887	0.795	4.37e-33	PE	COL4A5
2.27e-37	0.395351	0.769	0.688	4.56e-33	PE	AHNAK
2.37e-37	0.345187	0.925	0.908	4.75e-33	PE	PNRC1
3.41e-37	0.356715	0.987	0.99	6.82e-33	PE	CYTB
1.14e-36	0.252956	1	0.998	2.28e-32	PE	S100A10
1.24e-36	0.274611	0.99	0.988	2.48e-32	PE	ARF4
1.44e-36	0.326884	0.455	0.295	2.88e-32	PE	CLDN3
3.19e-36	0.325515	0.995	0.988	6.38e-32	PE	TBCA
3.31e-36	0.440612	0.509	0.346	6.63e-32	PE	SETD7
5.22e-36	0.275508	0.984	0.982	1.05e-31	PE	TPM3
8.93e-36	0.391979	0.911	0.867	1.79e-31	PE	AOPEP
1.45e-35	0.409085	0.313	0.165	2.9e-31	PE	MYLIP
1.52e-35	0.380534	0.84	0.741	3.04e-31	PE	SLC39A8
3.69e-35	0.401807	0.524	0.375	7.39e-31	PE	SOCS2
8.29e-35	0.371987	0.679	0.557	1.66e-30	PE	SDC4
1.66e-34	0.380085	0.958	0.896	3.33e-30	PE	DDHD1
5.57e-34	0.400402	0.864	0.801	1.11e-29	PE	MAP3K20
7.38e-34	0.444125	0.682	0.582	1.48e-29	PE	TMEM132C
1.87e-33	0.380571	0.653	0.541	3.74e-29	PE	RELL1
5.32e-33	0.376235	0.733	0.628	1.06e-28	PE	FGD6
5.56e-33	0.357511	0.562	0.432	1.11e-28	PE	CRB3
1.15e-32	0.314173	0.935	0.901	2.3e-28	PE	GMDS
1.44e-32	0.651872	0.731	0.662	2.89e-28	PE	SERPINE2
3.4e-32	0.326262	0.867	0.824	6.82e-28	PE	SEC31A
5.09e-32	0.456251	0.716	0.652	1.02e-27	PE	GSTA4
1.71e-31	0.299957	0.957	0.935	3.43e-27	PE	ENSMFAG00000037999
1.79e-31	0.495889	0.896	0.822	3.59e-27	PE	ENSMFAG00000030468
1.94e-31	0.365341	0.286	0.146	3.89e-27	PE	ADM
3.43e-31	0.367989	0.908	0.888	6.87e-27	PE	KDM6A
1.27e-30	0.356307	0.578	0.434	2.55e-26	PE	IGSF21
1.83e-30	0.331142	0.783	0.724	3.66e-26	PE	REXO2
1.87e-30	0.463172	0.625	0.529	3.74e-26	PE	PCOLCE2
3.18e-30	0.389707	0.744	0.667	6.37e-26	PE	DNAJC15
7.56e-30	0.430541	0.772	0.671	1.51e-25	PE	ELL2
8.4e-30	0.414193	0.525	0.392	1.68e-25	PE	CEMIP2
8.93e-30	0.332362	0.873	0.853	1.79e-25	PE	SPTSSA
3.77e-29	0.298147	0.911	0.87	7.56e-25	PE	VPS13B
6.69e-29	0.361009	0.884	0.867	1.34e-24	PE	TJP1
9.48e-29	0.324568	0.677	0.588	1.9e-24	PE	ANXA4
1.09e-28	0.265194	0.988	0.985	2.17e-24	PE	HSPB1
1.72e-28	0.325803	0.791	0.744	3.46e-24	PE	MAGED1
2.42e-28	0.384651	0.791	0.739	4.85e-24	PE	SSBP3
3.58e-28	0.350326	0.932	0.922	7.16e-24	PE	PBX1
4.94e-28	0.382386	0.614	0.497	9.89e-24	PE	ESR2
1.06e-27	0.35523	0.849	0.795	2.13e-23	PE	RBM47
1.17e-27	0.308041	0.826	0.777	2.34e-23	PE	AKAP9
1.41e-27	0.320525	0.87	0.831	2.82e-23	PE	LY6E
1.9e-27	0.290705	0.297	0.165	3.81e-23	PE	MTSS1
2.01e-27	0.3563	0.706	0.594	4.03e-23	PE	SGPP1
2.88e-27	0.389397	0.803	0.747	5.77e-23	PE	CARMIL1
3.04e-27	0.252461	0.377	0.241	6.1e-23	PE	GRB7
4.59e-27	0.410072	0.846	0.817	9.2e-23	PE	TPM2
9.74e-27	0.325308	0.987	0.989	1.95e-22	PE	ANXA2
1.21e-26	0.37055	0.706	0.627	2.42e-22	PE	FAM107B
1.51e-26	0.334618	0.698	0.592	3.02e-22	PE	EXOC6
2.97e-26	0.517323	0.402	0.277	5.95e-22	PE	SLC35F3
8.15e-26	0.282601	0.771	0.648	1.63e-21	PE	FOXA2
1.12e-25	0.368858	0.498	0.369	2.24e-21	PE	TNIK
1.15e-25	0.416999	0.516	0.397	2.3e-21	PE	ZFP36
2.47e-25	0.63503	0.305	0.182	4.95e-21	PE	CNN1
2.67e-25	0.287842	0.911	0.89	5.36e-21	PE	APOC1
4.14e-25	0.392701	0.868	0.862	8.29e-21	PE	TUT4
6.43e-25	0.340787	0.482	0.376	1.29e-20	PE	ACADM
1.25e-24	0.276565	0.433	0.311	2.5e-20	PE	TMBIM1
1.38e-24	0.282495	0.358	0.233	2.76e-20	PE	TAOK3
2.06e-24	0.303753	0.456	0.332	4.13e-20	PE	NDRG1
2.61e-24	1.32376	0.639	0.589	5.23e-20	PE	TAGLN
7.51e-24	0.352951	0.817	0.768	1.5e-19	PE	GADD45A
8.2e-24	0.349256	0.567	0.454	1.64e-19	PE	CLVS2
1.6e-23	0.307356	0.768	0.707	3.21e-19	PE	SEC23A
3.08e-23	0.405542	0.605	0.522	6.17e-19	PE	FLNB
3.81e-23	0.337036	0.251	0.136	7.62e-19	PE	BRINP1
5.65e-23	0.390678	0.553	0.467	1.13e-18	PE	SLC19A2
5.72e-23	0.510708	0.791	0.759	1.14e-18	PE	TNFRSF12A
5.97e-23	0.278671	0.498	0.387	1.2e-18	PE	ZYX
6.1e-23	0.364197	0.558	0.465	1.22e-18	PE	ATP11A
9.69e-23	0.292566	0.479	0.361	1.94e-18	PE	PDP1
1.23e-22	0.334603	0.767	0.702	2.46e-18	PE	DIPK2A
2.19e-22	0.346595	0.699	0.629	4.39e-18	PE	MAGI3
2.41e-22	0.308476	0.959	0.951	4.82e-18	PE	ENSMFAG00000040595
2.46e-22	0.365046	0.471	0.357	4.93e-18	PE	SLC7A8
2.49e-22	0.407811	0.561	0.467	4.98e-18	PE	TNNC1
2.49e-22	0.325747	0.91	0.9	4.99e-18	PE	ZNF638
3.39e-22	0.316185	0.648	0.556	6.8e-18	PE	EPB41L3
3.76e-22	0.318419	0.579	0.481	7.53e-18	PE	ENSMFAG00000003576
3.82e-22	0.279469	0.738	0.683	7.66e-18	PE	BPNT2
6.05e-22	0.302442	0.758	0.689	1.21e-17	PE	BTBD9
8.12e-22	0.262421	0.932	0.907	1.63e-17	PE	NEO1
8.39e-22	0.323132	0.87	0.853	1.68e-17	PE	TMEM135
1.1e-21	0.343766	0.533	0.443	2.2e-17	PE	ATP1B1
3.17e-21	0.343144	0.769	0.721	6.35e-17	PE	BMPR2
5.51e-21	0.310686	0.767	0.734	1.1e-16	PE	TMEM14A
6.53e-21	0.269784	0.937	0.941	1.31e-16	PE	RTN4
1.79e-20	0.274678	0.333	0.218	3.6e-16	PE	COBLL1
2e-20	0.371399	0.764	0.716	4.01e-16	PE	CCND1
3.26e-20	0.266767	0.672	0.561	6.54e-16	PE	VEPH1
4.68e-20	0.279064	0.749	0.688	9.38e-16	PE	FBLIM1
6.71e-20	0.332514	0.328	0.217	1.34e-15	PE	F2RL1
7.51e-20	0.27882	0.739	0.663	1.51e-15	PE	CYP27A1
9.86e-20	0.253372	0.506	0.413	1.98e-15	PE	KDM6B
1.53e-19	0.315119	0.766	0.736	3.07e-15	PE	FERMT2
3e-19	0.296449	0.641	0.585	6.01e-15	PE	FDX1
6.16e-19	0.321115	0.674	0.627	1.23e-14	PE	SMAGP
8.01e-19	0.359223	0.869	0.852	1.61e-14	PE	MAML3
1.29e-18	0.316324	0.974	0.952	2.58e-14	PE	TGIF1
1.89e-18	0.324131	0.46	0.364	3.78e-14	PE	B4GALT6
1.97e-18	0.260977	0.764	0.704	3.95e-14	PE	PHF14
2.09e-18	0.278927	0.7	0.655	4.19e-14	PE	MAP4
3.32e-18	0.256163	0.832	0.772	6.64e-14	PE	ZMYND8
5.86e-18	0.314879	0.856	0.84	1.17e-13	PE	SLC36A4
6.05e-18	0.313233	0.523	0.442	1.21e-13	PE	KIF16B
7.5e-18	0.313485	0.757	0.722	1.5e-13	PE	NLK
1.22e-17	0.254713	0.927	0.91	2.44e-13	PE	HUWE1
1.38e-17	0.295393	0.727	0.696	2.77e-13	PE	MPP5
1.81e-17	0.26803	0.762	0.705	3.63e-13	PE	SHTN1
2.04e-17	0.324987	0.773	0.734	4.09e-13	PE	ZNF608
2.54e-17	0.292145	0.907	0.895	5.08e-13	PE	FMNL2
4.29e-17	0.261883	0.572	0.491	8.6e-13	PE	JUP
5e-17	0.28101	0.7	0.671	1e-12	PE	UBE2Q2
6.13e-17	0.28693	0.749	0.69	1.23e-12	PE	PPP1R9A
7.72e-17	0.276967	0.643	0.591	1.55e-12	PE	BAZ2B
9.77e-17	0.254909	0.814	0.792	1.96e-12	PE	YTHDC1
1.15e-16	0.254778	0.848	0.77	2.31e-12	PE	GPC3
1.33e-16	0.525513	0.755	0.721	2.66e-12	PE	CTNNA2
1.44e-16	0.326228	0.523	0.436	2.89e-12	PE	CPNE8
1.86e-16	0.253746	0.701	0.655	3.72e-12	PE	COPA
1.86e-16	0.30511	0.676	0.623	3.73e-12	PE	RSU1
2.93e-16	0.272951	0.905	0.908	5.88e-12	PE	WAC
3.71e-16	0.270067	0.623	0.559	7.43e-12	PE	CPVL
5.51e-16	0.364649	0.884	0.877	1.1e-11	PE	CCN1
6.25e-16	0.303803	0.661	0.598	1.25e-11	PE	RAB11FIP1
1.47e-15	0.303553	0.682	0.629	2.95e-11	PE	APBB2
2.53e-15	0.310186	0.456	0.367	5.07e-11	PE	RPS6KA2
2.6e-15	0.27247	0.541	0.461	5.21e-11	PE	LGI2
4.34e-15	0.25989	0.824	0.789	8.69e-11	PE	COG5
6.77e-15	0.26375	0.728	0.682	1.36e-10	PE	WWC2
1.15e-14	0.274016	0.567	0.512	2.31e-10	PE	ARHGAP21
3.05e-14	0.269994	0.63	0.565	6.1e-10	PE	FGD4
3.2e-14	0.29314	0.536	0.464	6.41e-10	PE	RPS6KA5
3.65e-14	0.292165	0.518	0.448	7.32e-10	PE	RAPGEF5
4.42e-14	0.282128	0.451	0.362	8.85e-10	PE	CCN2
6.67e-14	0.254568	0.253	0.167	1.34e-09	PE	PAPPA
6.97e-14	0.274356	0.801	0.759	1.4e-09	PE	BTG2
7.57e-14	0.333872	0.448	0.367	1.52e-09	PE	SLC40A1
8.93e-14	0.35909	0.655	0.588	1.79e-09	PE	KCTD8
1.29e-13	0.277036	0.599	0.544	2.59e-09	PE	ENSMFAG00000026668
2.13e-13	0.405097	0.37	0.287	4.27e-09	PE	TRPM3
2.21e-13	0.28815	0.868	0.85	4.42e-09	PE	WLS
3.94e-13	0.343621	0.554	0.507	7.89e-09	PE	ROR1
4.29e-13	0.330564	0.41	0.326	8.59e-09	PE	GHR
6.63e-13	0.260954	0.401	0.317	1.33e-08	PE	MYO16
8.17e-13	0.365401	0.518	0.431	1.64e-08	PE	UNC5C
8.76e-13	0.260302	0.631	0.583	1.75e-08	PE	SPAG16
9.91e-13	0.29235	0.768	0.73	1.99e-08	PE	ARHGAP26
1.3e-12	0.307391	0.693	0.662	2.61e-08	PE	PPM1L
2.25e-12	0.279879	0.254	0.173	4.51e-08	PE	CREB5
2.31e-12	0.326006	0.55	0.49	4.62e-08	PE	SOX5
2.87e-12	0.296757	0.611	0.57	5.75e-08	PE	BCAS3
3e-12	0.362064	0.457	0.378	6.02e-08	PE	CCBE1
4.43e-12	0.253151	0.858	0.831	8.88e-08	PE	TEAD1
6.14e-12	0.374169	0.389	0.298	1.23e-07	PE	LRP1B
1.05e-11	0.264192	0.481	0.415	2.1e-07	PE	FRY
3.38e-11	0.294016	0.539	0.496	6.77e-07	PE	MYL9
4.2e-11	0.364925	0.312	0.236	8.41e-07	PE	SAMD4A
1.24e-10	0.357397	0.57	0.502	2.48e-06	PE	XIRP2
1.58e-10	0.300099	0.62	0.593	3.17e-06	PE	PTPN13
2.79e-10	0.293158	0.682	0.668	5.59e-06	PE	F3
9.54e-10	0.294755	0.661	0.615	1.91e-05	PE	MACROD2
1.35e-09	0.272788	0.959	0.956	2.7e-05	PE	COTL1
2.82e-09	0.275196	0.41	0.35	5.65e-05	PE	HS6ST2
4.7e-09	0.258073	0.43	0.377	9.42e-05	PE	MPP7
5.96e-09	0.25878	0.485	0.436	0.000119315	PE	SH3GL3
1.47e-08	0.255141	0.446	0.393	0.000295061	PE	EIF2AK3
2.39e-08	0.261606	0.596	0.561	0.000479685	PE	OSBPL10
3.36e-08	0.361706	0.511	0.49	0.000672993	PE	ABCC4
1.07e-07	0.261162	0.287	0.221	0.00213371	PE	SEMA3E
1.09e-07	0.462908	0.442	0.409	0.00218081	PE	CDH13
1.56e-07	0.282115	0.26	0.207	0.00313263	PE	TUBB3
1.89e-07	0.288648	0.419	0.376	0.00379541	PE	CHST11
2.52e-07	0.270386	0.797	0.799	0.00504869	PE	ASCC3
0.000248195	0.260064	0.839	0.86	1	PE	PHACTR2
0.00579715	0.304939	0.453	0.454	1	PE	LSAMP
0	2.56559	0.884	0.374	0	EPI	ENSMFAG00000044484
0	2.36027	0.528	0.013	0	EPI	HAND1
0	2.35199	0.505	0.025	0	EPI	SPP1
0	1.58492	0.729	0.138	0	EPI	COL1A1
0	1.12737	0.562	0.013	0	EPI	ZEB2
0	1.0925	0.55	0.048	0	EPI	CXCL12
2.06e-283	0.796961	0.395	0.017	4.12e-279	EPI	SNAI2
1.92e-280	1.02729	0.47	0.041	3.84e-276	EPI	HMCN1
6.83e-280	0.990463	0.48	0.045	1.37e-275	EPI	CDH11
5e-277	1.354	0.359	0.01	1e-272	EPI	HAPLN1
3.08e-265	1.75982	0.92	0.506	6.17e-261	EPI	ENSMFAG00000004232
5.96e-246	1.25442	0.665	0.162	1.19e-241	EPI	COL11A1
3.68e-242	1.83286	0.829	0.344	7.37e-238	EPI	BMPER
6.44e-226	0.677433	0.423	0.045	1.29e-221	EPI	MSX2
1.67e-222	0.936324	0.668	0.192	3.35e-218	EPI	EMP3
1.21e-216	0.611947	0.337	0.021	2.41e-212	EPI	MSX1
1.35e-215	0.80446	0.335	0.021	2.71e-211	EPI	VSNL1
3.26e-211	0.570708	0.362	0.03	6.54e-207	EPI	COX6B2
1.41e-193	1.03052	0.513	0.106	2.81e-189	EPI	NCAM1
5.93e-190	0.859524	0.998	1	1.19e-185	EPI	TMSB4X
7.14e-178	1.16917	0.682	0.256	1.43e-173	EPI	LEF1
2.17e-176	0.678484	0.366	0.046	4.35e-172	EPI	FABP7
1.8e-171	0.8052	0.421	0.07	3.61e-167	EPI	FLT1
1.42e-169	0.430688	0.266	0.016	2.84e-165	EPI	ST8SIA1
3.24e-168	0.810308	0.305	0.028	6.5e-164	EPI	TBX20
3.18e-165	0.526558	0.28	0.021	6.36e-161	EPI	PDGFRA
4.41e-160	0.861452	0.998	0.998	8.84e-156	EPI	ID3
2.86e-157	1.23266	0.985	0.92	5.72e-153	EPI	PRKD1
2.46e-146	0.846636	0.563	0.187	4.92e-142	EPI	PTCH1
3.04e-146	0.570367	0.994	0.998	6.08e-142	EPI	SERF2
3.99e-141	1.16387	0.677	0.302	8e-137	EPI	PLXDC2
1.54e-136	0.860812	0.961	0.911	3.09e-132	EPI	CRABP2
1.24e-134	1.84754	0.789	0.446	2.49e-130	EPI	SLIT2
6.76e-132	1.4973	0.744	0.458	1.35e-127	EPI	PTGR1
3.95e-131	1.17124	0.991	0.992	7.91e-127	EPI	ENSMFAG00000043424
1.79e-129	0.448344	0.334	0.057	3.59e-125	EPI	GYPC
4.79e-127	0.887963	0.876	0.683	9.59e-123	EPI	BST2
1.41e-126	0.539167	0.352	0.067	2.82e-122	EPI	GLIS1
9.88e-126	1.23677	0.723	0.397	1.98e-121	EPI	HMGA2
8.04e-125	1.82678	0.868	0.694	1.61e-120	EPI	GSTM5
1.66e-121	0.929039	0.376	0.084	3.32e-117	EPI	RUNX1T1
5.1e-121	0.745585	0.323	0.058	1.02e-116	EPI	GRIK2
2.28e-117	0.597374	0.372	0.082	4.56e-113	EPI	LHFPL6
4.68e-114	0.691327	0.401	0.102	9.37e-110	EPI	BNC2
1.13e-113	0.760733	0.657	0.32	2.26e-109	EPI	IRX3
2.61e-111	0.627625	0.378	0.089	5.22e-107	EPI	SYT1
3.61e-109	1.27093	0.504	0.194	7.24e-105	EPI	FRZB
2.66e-107	0.753575	0.989	0.935	5.33e-103	EPI	RBPMS
6.95e-107	0.580337	0.291	0.053	1.39e-102	EPI	DACH1
1.08e-106	0.54894	0.989	0.99	2.15e-102	EPI	KDELR1
1.62e-103	0.326389	0.26	0.04	3.25e-99	EPI	PACSIN1
2.59e-103	0.48185	0.307	0.063	5.19e-99	EPI	GNG11
1.48e-102	0.349417	0.255	0.039	2.97e-98	EPI	CSN1S1
1.55e-102	0.887477	0.554	0.235	3.1e-98	EPI	CDH10
1.58e-102	0.841211	0.48	0.168	3.17e-98	EPI	ANOS1
1.41e-100	0.762165	0.55	0.234	2.83e-96	EPI	LGALS3
3.31e-100	0.527738	0.539	0.222	6.62e-96	EPI	FXYD5
8.39e-100	0.509401	0.274	0.049	1.68e-95	EPI	SLC9A9
2.33e-98	0.577718	0.538	0.223	4.67e-94	EPI	EFNB1
7.56e-98	0.454841	0.993	0.998	1.52e-93	EPI	CD63
1.77e-97	0.485857	0.372	0.099	3.54e-93	EPI	GLI3
7.41e-96	0.448115	0.313	0.07	1.48e-91	EPI	MYC
6.27e-95	1.11555	0.785	0.555	1.26e-90	EPI	ENSMFAG00000036985
6.37e-94	0.727548	0.859	0.705	1.28e-89	EPI	FSTL1
3.79e-93	0.364023	0.261	0.048	7.59e-89	EPI	ANPEP
9.14e-92	0.622931	0.534	0.238	1.83e-87	EPI	RBP1
1.1e-91	0.793947	0.288	0.062	2.21e-87	EPI	P3H2
1.15e-91	2.05956	0.724	0.48	2.3e-87	EPI	KCND2
8.15e-91	0.712663	0.348	0.097	1.63e-86	EPI	CHRD
1.55e-89	0.830102	0.95	0.859	3.1e-85	EPI	TCF4
4.73e-89	0.269649	1	1	9.48e-85	EPI	ENSMFAG00000032415
6.9e-88	0.693633	0.423	0.146	1.38e-83	EPI	DAB1
9.29e-87	0.492332	0.527	0.224	1.86e-82	EPI	SAT2
1.04e-84	0.367093	0.271	0.057	2.08e-80	EPI	SFRP2
2.59e-84	0.676062	0.255	0.051	5.18e-80	EPI	GRM8
2.79e-83	0.694303	0.488	0.205	5.58e-79	EPI	LDB2
5.23e-82	0.531513	0.989	0.983	1.05e-77	EPI	SERPINH1
1.08e-80	0.480362	0.411	0.146	2.16e-76	EPI	MCOLN3
6.53e-80	0.809499	0.594	0.317	1.31e-75	EPI	CTNND2
1.53e-79	0.816372	0.735	0.488	3.06e-75	EPI	TXNIP
2.13e-79	0.362357	0.311	0.083	4.26e-75	EPI	MN1
3.29e-78	0.859087	0.695	0.473	6.59e-74	EPI	ZNF423
1.32e-76	0.779907	0.938	0.893	2.65e-72	EPI	CADM1
4.22e-74	0.626876	0.499	0.238	8.46e-70	EPI	SH3KBP1
7.41e-74	0.718833	0.902	0.828	1.48e-69	EPI	TERF1
9.02e-74	0.683667	0.812	0.646	1.81e-69	EPI	MFGE8
4.75e-73	0.643867	0.739	0.524	9.52e-69	EPI	SELENOM
6.85e-73	0.800884	0.766	0.576	1.37e-68	EPI	CD200
1.46e-72	1.39055	0.579	0.336	2.93e-68	EPI	SPOCK3
3.78e-72	0.505442	0.371	0.133	7.58e-68	EPI	TTYH1
1.23e-70	1.33213	0.589	0.352	2.47e-66	EPI	NRXN1
3.07e-70	0.638239	0.37	0.13	6.15e-66	EPI	PDE3A
7.69e-70	0.441321	0.991	0.992	1.54e-65	EPI	TOMM20
8.85e-69	0.683134	0.491	0.242	1.77e-64	EPI	TGFBR3
5.03e-68	0.292714	0.999	1	1.01e-63	EPI	RPLP0
7.16e-68	0.30776	0.996	0.999	1.43e-63	EPI	RPSA
2.66e-67	0.610076	0.613	0.352	5.32e-63	EPI	SNCG
2.84e-66	0.490872	0.434	0.19	5.69e-62	EPI	ENSMFAG00000008326
1.74e-65	0.886609	0.387	0.156	3.48e-61	EPI	ENSMFAG00000034364
4e-64	0.454205	0.489	0.239	8.01e-60	EPI	SEPTIN6
4.26e-64	0.534192	0.735	0.543	8.53e-60	EPI	TIMP1
5e-64	0.355013	0.274	0.077	1e-59	EPI	BEND7
1.05e-63	0.80778	0.494	0.239	2.1e-59	EPI	DDIT4
4.35e-63	0.821228	0.884	0.801	8.72e-59	EPI	PPP3CA
4.36e-63	0.542149	0.967	0.915	8.73e-59	EPI	TSC22D1
5.51e-63	0.31025	0.271	0.076	1.1e-58	EPI	DNAI3
7.16e-63	0.269398	0.994	1	1.43e-58	EPI	BTF3
2.63e-62	0.825566	0.41	0.183	5.27e-58	EPI	ITPR1
3.15e-62	0.512254	0.732	0.526	6.3e-58	EPI	GPX8
7.09e-62	0.644945	0.791	0.6	1.42e-57	EPI	PARP8
3e-61	0.302654	0.996	0.997	6.02e-57	EPI	ENSMFAG00000042652
8.41e-61	1.02338	0.576	0.326	1.69e-56	EPI	S100A6
2.63e-60	0.272552	0.998	1	5.27e-56	EPI	RPL10
9.29e-60	0.574155	0.655	0.429	1.86e-55	EPI	SAMD3
5.48e-59	0.502328	0.724	0.521	1.1e-54	EPI	ARL6IP5
7.51e-59	0.547987	0.987	0.977	1.5e-54	EPI	GNAS
1.01e-58	0.438416	0.371	0.148	2.02e-54	EPI	RND3
1.08e-57	0.856811	0.429	0.196	2.17e-53	EPI	SEMA3E
1.09e-57	0.392722	0.387	0.159	2.18e-53	EPI	SLC16A2
1.12e-57	0.706593	0.32	0.116	2.25e-53	EPI	RGS7
4.48e-57	0.628011	0.272	0.086	8.97e-53	EPI	KCNMA1
5.96e-56	0.416968	0.99	0.979	1.19e-51	EPI	ENSMFAG00000002167
7.5e-56	0.341168	0.309	0.108	1.5e-51	EPI	CREB3L1
1.45e-55	0.631029	0.618	0.384	2.91e-51	EPI	FBXL7
1.47e-55	0.589017	0.368	0.156	2.94e-51	EPI	PTPRZ1
5.87e-55	0.645121	0.983	0.989	1.18e-50	EPI	POT1
9.17e-55	0.48648	0.976	0.936	1.84e-50	EPI	P4HA1
2.56e-54	0.336301	0.255	0.077	5.12e-50	EPI	SNAI1
3.52e-54	0.398347	0.974	0.963	7.06e-50	EPI	EIF4A2
7.43e-54	0.447619	0.457	0.235	1.49e-49	EPI	GDF1
2.58e-53	0.665714	0.621	0.401	5.17e-49	EPI	ATRNL1
6.83e-53	0.511538	0.939	0.907	1.37e-48	EPI	RNF7
7.74e-53	0.469131	0.861	0.772	1.55e-48	EPI	CUTA
1.46e-52	0.331065	0.284	0.099	2.92e-48	EPI	RARRES2
9.55e-52	0.586701	0.679	0.483	1.91e-47	EPI	IGFBP4
6.51e-51	0.394988	0.454	0.235	1.3e-46	EPI	RNF175
1.12e-50	0.66713	0.468	0.238	2.24e-46	EPI	CYP1B1
2.54e-50	0.456099	0.411	0.201	5.08e-46	EPI	ATP11B
3.75e-50	0.822143	0.621	0.423	7.51e-46	EPI	NEBL
5.31e-50	0.982319	0.577	0.384	1.06e-45	EPI	SLIT3
1.22e-49	0.284387	0.994	0.998	2.44e-45	EPI	ENSMFAG00000002939
1.58e-49	0.447241	0.338	0.139	3.16e-45	EPI	HECW2
1.69e-49	0.34741	0.978	0.981	3.38e-45	EPI	CLTA
2.12e-49	0.616792	0.609	0.411	4.24e-45	EPI	RNF217
1.52e-47	0.384622	0.516	0.301	3.05e-43	EPI	RRAS
3.02e-47	0.55543	0.928	0.857	6.04e-43	EPI	ROR2
3.02e-47	0.421661	0.977	0.972	6.05e-43	EPI	OSTC
3.84e-47	0.411852	0.899	0.837	7.7e-43	EPI	ENSMFAG00000031476
4.31e-47	0.306617	0.382	0.174	8.64e-43	EPI	CCDC28B
5.12e-47	0.306178	0.985	0.991	1.03e-42	EPI	EIF3F
7.05e-47	0.353758	0.982	0.986	1.41e-42	EPI	ENSMFAG00000036093
7.84e-47	0.430844	0.252	0.086	1.57e-42	EPI	LHX1
1.32e-46	0.488911	0.502	0.292	2.65e-42	EPI	CACNA1A
2.54e-46	0.594639	0.298	0.118	5.1e-42	EPI	LRRIQ1
2.91e-46	0.58099	0.699	0.49	5.84e-42	EPI	KCNT2
3.03e-46	0.434337	0.298	0.118	6.06e-42	EPI	ALPK2
4.84e-46	0.651661	0.606	0.422	9.69e-42	EPI	GSTM3
6.04e-46	0.52028	0.565	0.369	1.21e-41	EPI	MALT1
1.45e-45	0.722603	0.788	0.71	2.9e-41	EPI	CD9
3.19e-45	0.359282	0.967	0.961	6.4e-41	EPI	COMMD6
1.5e-44	0.29402	0.278	0.104	3.01e-40	EPI	PRKCB
2.17e-44	0.595096	0.73	0.561	4.35e-40	EPI	TTC28
2.7e-44	0.252372	0.999	1	5.4e-40	EPI	HSP90AB1
9.32e-44	0.520696	0.89	0.825	1.87e-39	EPI	CTBP2
1.49e-43	0.501193	0.421	0.218	2.98e-39	EPI	BICC1
2.74e-43	0.383341	0.982	0.986	5.49e-39	EPI	HSPB1
4.26e-43	0.383324	0.932	0.895	8.54e-39	EPI	SNRPN
4.61e-43	0.656756	0.815	0.665	9.24e-39	EPI	SSBP2
6.61e-43	0.397975	0.377	0.176	1.32e-38	EPI	FGF17
1.1e-42	0.415615	0.935	0.899	2.2e-38	EPI	ENSMFAG00000044694
5.7e-42	0.627627	0.927	0.881	1.14e-37	EPI	PTPRG
7.71e-42	0.459498	0.576	0.383	1.54e-37	EPI	YPEL5
8.56e-42	0.629963	0.261	0.101	1.71e-37	EPI	LIX1
1.06e-41	0.75549	0.571	0.371	2.12e-37	EPI	ROBO2
1.17e-41	0.490132	0.698	0.553	2.34e-37	EPI	GLMN
1.05e-40	0.27835	0.28	0.113	2.11e-36	EPI	HMX1
1.99e-40	0.350686	0.987	0.978	3.98e-36	EPI	RPL22L1
2.08e-40	0.383426	0.31	0.134	4.16e-36	EPI	NXPH2
6.68e-40	0.450121	0.496	0.293	1.34e-35	EPI	ZSWIM5
1.12e-39	0.80982	0.988	0.989	2.25e-35	EPI	SSB
1.2e-39	0.486469	0.538	0.361	2.4e-35	EPI	ADAM18
1.23e-39	0.468477	0.75	0.595	2.47e-35	EPI	RFX7
1.29e-39	0.503285	0.827	0.743	2.59e-35	EPI	SERINC3
1.99e-39	0.326093	0.965	0.977	3.98e-35	EPI	ENSMFAG00000001617
2.33e-39	0.521094	0.484	0.298	4.67e-35	EPI	ZNF521
2.35e-39	0.4338	0.43	0.241	4.7e-35	EPI	CEP85L
4.99e-39	0.629956	0.409	0.223	9.99e-35	EPI	AFF3
5.78e-39	0.76172	0.813	0.755	1.16e-34	EPI	SEMA6A
6.66e-39	0.502793	0.73	0.598	1.33e-34	EPI	DUSP5
9.79e-39	0.490151	0.262	0.105	1.96e-34	EPI	RBFOX1
2.93e-38	0.317352	0.967	0.968	5.87e-34	EPI	ENSMFAG00000003416
3.3e-38	0.583887	0.71	0.576	6.61e-34	EPI	PTPN13
3.32e-38	0.457202	0.256	0.099	6.65e-34	EPI	MDGA2
5.2e-38	0.644935	0.528	0.338	1.04e-33	EPI	OPCML
6.47e-38	0.412301	0.701	0.575	1.3e-33	EPI	PDLIM2
3.45e-37	0.311001	0.365	0.185	6.92e-33	EPI	SMIM14
3.47e-37	0.403743	0.333	0.161	6.96e-33	EPI	C1orf21
7.49e-37	0.391661	0.498	0.314	1.5e-32	EPI	MMP2
8.9e-37	0.43914	0.594	0.425	1.78e-32	EPI	GLS
1.52e-36	0.38552	0.523	0.348	3.05e-32	EPI	GSTM4
2e-36	0.472175	0.448	0.266	4e-32	EPI	GNAI1
3.13e-36	0.437483	0.635	0.455	6.26e-32	EPI	SEC24D
4.82e-36	0.490403	0.287	0.125	9.66e-32	EPI	CACNB2
7.82e-36	0.639606	0.335	0.167	1.57e-31	EPI	NHS
1.18e-35	0.399128	0.949	0.93	2.36e-31	EPI	KDELR2
1.82e-35	0.285569	0.334	0.158	3.64e-31	EPI	TANC1
5.37e-35	0.434644	0.738	0.63	1.08e-30	EPI	LITAF
6.36e-35	0.340941	0.534	0.352	1.27e-30	EPI	MSN
1.21e-34	0.522123	0.801	0.687	2.42e-30	EPI	PTPN14
1.58e-34	0.578468	0.879	0.844	3.17e-30	EPI	TMEM45A
1.58e-34	0.292164	0.977	0.976	3.17e-30	EPI	SLC25A3
2.28e-34	0.360992	0.404	0.231	4.56e-30	EPI	SUSD4
3.29e-34	0.351733	0.69	0.516	6.59e-30	EPI	ENSMFAG00000040747
3.8e-34	0.321911	0.978	0.964	7.6e-30	EPI	CALU
3.81e-34	0.517786	0.463	0.291	7.64e-30	EPI	TFPI
1.82e-33	0.305448	0.507	0.327	3.65e-29	EPI	TMEM263
3.98e-33	0.383725	0.804	0.703	7.97e-29	EPI	PTK7
4.16e-33	0.721097	0.817	0.745	8.33e-29	EPI	PALLD
4.8e-33	0.320741	0.967	0.963	9.61e-29	EPI	PPIB
5.12e-33	0.256324	0.982	0.987	1.03e-28	EPI	VDAC2
9.73e-33	0.28561	0.363	0.191	1.95e-28	EPI	UNC5B
2.33e-32	0.316142	0.382	0.216	4.68e-28	EPI	FCGR2A
2.44e-32	0.417078	0.817	0.737	4.88e-28	EPI	RNMT
2.69e-32	0.362529	0.612	0.45	5.39e-28	EPI	HCFC1R1
3.77e-32	0.442032	0.728	0.583	7.55e-28	EPI	FIGN
4.23e-32	0.378124	0.505	0.331	8.47e-28	EPI	CCDC88A
5.08e-32	0.279396	0.982	0.978	1.02e-27	EPI	ARF1
5.55e-32	0.304556	0.432	0.257	1.11e-27	EPI	EVA1B
1.07e-31	0.484828	0.59	0.424	2.15e-27	EPI	PAMR1
2.22e-31	0.367505	0.901	0.842	4.44e-27	EPI	UBE2H
2.89e-31	0.583284	0.683	0.577	5.79e-27	EPI	MAP1B
3.49e-31	0.685061	0.539	0.397	6.99e-27	EPI	EPHA4
3.62e-31	0.374777	0.77	0.678	7.26e-27	EPI	CCDC90B
4.01e-31	0.311798	0.948	0.931	8.03e-27	EPI	SSR3
5.77e-31	0.40422	0.584	0.435	1.16e-26	EPI	FOXH1
6.73e-31	0.355971	0.876	0.836	1.35e-26	EPI	TAX1BP3
8.63e-31	0.414818	0.556	0.394	1.73e-26	EPI	MBOAT2
3.93e-30	0.353125	0.907	0.903	7.88e-26	EPI	CHCHD10
5.78e-30	0.427115	0.87	0.864	1.16e-25	EPI	ATP1B3
9.33e-30	0.338752	0.94	0.941	1.87e-25	EPI	ANXA5
1.12e-29	0.302088	0.923	0.914	2.23e-25	EPI	PDCD5
1.35e-29	0.262445	0.26	0.119	2.7e-25	EPI	COL6A3
1.81e-29	0.518336	0.724	0.638	3.62e-25	EPI	AFF1
2.16e-29	0.308168	0.949	0.93	4.33e-25	EPI	ARPC3
7.19e-29	0.30311	0.548	0.392	1.44e-24	EPI	TMEM35B
7.31e-29	0.325398	0.837	0.748	1.46e-24	EPI	PGRMC1
9.7e-29	0.403401	0.748	0.634	1.94e-24	EPI	CEP170
1.64e-28	0.302984	0.95	0.942	3.28e-24	EPI	GNG10
1.81e-28	0.734093	0.501	0.341	3.62e-24	EPI	ADGRB3
1.89e-28	0.735335	0.72	0.636	3.78e-24	EPI	ST6GALNAC3
2.52e-28	0.49977	0.667	0.537	5.05e-24	EPI	RABGAP1L
2.83e-28	0.275665	0.971	0.976	5.67e-24	EPI	ENSMFAG00000003346
2.91e-28	0.463587	0.891	0.864	5.82e-24	EPI	ENSMFAG00000037514
9.01e-28	0.287195	0.94	0.942	1.8e-23	EPI	GOLGA5
9.37e-28	0.344401	0.318	0.17	1.88e-23	EPI	SPATS2L
1.05e-27	0.414883	0.546	0.395	2.1e-23	EPI	BCAT1
1.09e-27	0.318028	0.895	0.846	2.19e-23	EPI	RABAC1
1.44e-27	0.42297	0.35	0.199	2.89e-23	EPI	MAGI2
2.44e-27	0.458261	0.318	0.17	4.9e-23	EPI	LYPD6
5.95e-27	0.388606	0.762	0.629	1.19e-22	EPI	FABP3
1.08e-26	0.343443	0.744	0.651	2.16e-22	EPI	DRAP1
1.36e-26	0.291269	0.362	0.209	2.73e-22	EPI	ZIC3
1.5e-26	0.543161	0.954	0.948	2.99e-22	EPI	ND6
1.75e-26	0.301572	0.877	0.843	3.51e-22	EPI	ENSMFAG00000006345
2.16e-26	0.350925	0.827	0.794	4.32e-22	EPI	SYPL1
2.3e-26	0.258286	0.984	0.982	4.6e-22	EPI	DDT
3.22e-26	0.548826	0.976	0.991	6.46e-22	EPI	CALM1
8.21e-26	0.529812	0.388	0.241	1.64e-21	EPI	PLCB1
9.05e-26	0.255463	0.965	0.978	1.81e-21	EPI	ENSMFAG00000042918
1.08e-25	0.484686	0.843	0.825	2.17e-21	EPI	ENSMFAG00000030038
3.09e-25	0.327366	0.368	0.219	6.2e-21	EPI	SYNDIG1
3.82e-25	0.304837	0.55	0.416	7.64e-21	EPI	ATP2B4
9.01e-25	0.286683	0.45	0.296	1.81e-20	EPI	DDR1
1.02e-24	0.263802	0.967	0.967	2.04e-20	EPI	FXR1
1.07e-24	0.300576	0.439	0.29	2.13e-20	EPI	MPP6
1.14e-24	0.376226	0.991	0.993	2.29e-20	EPI	KRT19
1.24e-24	0.317665	0.543	0.4	2.47e-20	EPI	SH3BGRL3
1.67e-24	0.272424	0.301	0.165	3.35e-20	EPI	DOCK5
3.79e-24	0.444415	0.696	0.582	7.59e-20	EPI	TUBB2B
5.79e-24	0.308936	0.643	0.518	1.16e-19	EPI	GABARAPL1
5.98e-24	0.325521	0.429	0.285	1.2e-19	EPI	JDP2
7.16e-24	0.310001	0.587	0.456	1.43e-19	EPI	FZD2
7.72e-24	0.292858	0.949	0.944	1.55e-19	EPI	BRI3
9.13e-24	0.302448	0.959	0.952	1.83e-19	EPI	CLIC1
9.5e-24	0.344485	0.3	0.165	1.9e-19	EPI	GALNT17
1.02e-23	0.258036	0.333	0.193	2.04e-19	EPI	TWSG1
1.11e-23	0.280185	0.967	0.973	2.23e-19	EPI	HMGN3
1.41e-23	0.29578	0.366	0.225	2.83e-19	EPI	PRKAG2
1.43e-23	0.327737	0.405	0.265	2.87e-19	EPI	ST3GAL6
1.71e-23	0.253723	0.279	0.139	3.42e-19	EPI	ACTC1
1.73e-23	0.417704	0.335	0.198	3.46e-19	EPI	PLCB4
2.11e-23	0.648818	0.696	0.584	4.23e-19	EPI	KCTD8
2.14e-23	0.260394	0.37	0.226	4.29e-19	EPI	IGSF3
2.67e-23	0.493698	0.751	0.661	5.35e-19	EPI	HACD1
4.19e-23	0.289149	0.732	0.64	8.4e-19	EPI	SH3BGRL
2.31e-22	0.399773	0.812	0.761	4.63e-18	EPI	STT3B
3.06e-22	0.290298	0.877	0.816	6.13e-18	EPI	COX16
3.1e-22	0.257047	0.332	0.196	6.21e-18	EPI	TPD52L1
5.51e-22	0.308566	0.89	0.822	1.1e-17	EPI	SEC31A
6.17e-22	0.308851	0.391	0.259	1.24e-17	EPI	DPPA4
6.51e-22	0.257845	0.317	0.18	1.3e-17	EPI	FUT8
8.49e-22	0.351946	0.361	0.219	1.7e-17	EPI	SLC7A11
9.55e-22	0.593725	0.783	0.714	1.91e-17	EPI	UNC5D
1.03e-21	0.309748	0.543	0.42	2.07e-17	EPI	SSBP4
1.14e-21	0.333007	0.572	0.454	2.28e-17	EPI	RGS10
2.38e-21	0.450621	0.949	0.949	4.76e-17	EPI	CD99
2.88e-21	0.373072	0.294	0.167	5.76e-17	EPI	SYNE1
3.03e-21	0.428895	0.5	0.386	6.06e-17	EPI	ENSMFAG00000033180
3.07e-21	0.515561	0.762	0.655	6.16e-17	EPI	ENSMFAG00000044961
5.18e-21	0.262454	0.805	0.732	1.04e-16	EPI	ENSMFAG00000045040
5.5e-21	0.336557	0.385	0.25	1.1e-16	EPI	TRPS1
8.76e-21	0.622708	0.674	0.61	1.75e-16	EPI	MAST4
1.12e-20	0.318825	0.596	0.495	2.24e-16	EPI	ENSMFAG00000001994
1.42e-20	0.365928	0.445	0.306	2.85e-16	EPI	THBS1
1.65e-20	0.28933	0.939	0.939	3.3e-16	EPI	COX7B
3.26e-20	0.252604	0.951	0.955	6.53e-16	EPI	LAPTM4A
4.36e-20	0.278331	0.556	0.443	8.74e-16	EPI	FKBP10
7.03e-20	0.278726	0.559	0.446	1.41e-15	EPI	CAPG
1.06e-19	0.283753	0.623	0.505	2.12e-15	EPI	PCDHGA4
1.4e-19	0.316458	0.683	0.619	2.81e-15	EPI	ALKBH7
1.72e-19	0.464659	0.291	0.176	3.45e-15	EPI	HMOX1
2.37e-19	0.256299	0.452	0.326	4.74e-15	EPI	KDSR
3.05e-19	0.28089	0.548	0.436	6.1e-15	EPI	TMEM50B
3.25e-19	0.251935	0.804	0.765	6.51e-15	EPI	SMDT1
3.56e-19	0.328294	0.854	0.842	7.14e-15	EPI	ZFP36L1
4.54e-19	1.11193	0.394	0.293	9.1e-15	EPI	ALCAM
6.1e-19	0.272658	0.251	0.142	1.22e-14	EPI	ENSMFAG00000038649
6.49e-19	0.300364	0.856	0.841	1.3e-14	EPI	SERP1
6.95e-19	0.256396	0.932	0.927	1.39e-14	EPI	ENSMFAG00000004007
9.87e-19	0.252681	0.884	0.859	1.98e-14	EPI	MAP2K2
1.19e-18	0.272043	0.388	0.263	2.39e-14	EPI	EFHD1
2.18e-18	0.411226	0.967	0.981	4.37e-14	EPI	VIM
2.37e-18	0.255612	0.726	0.656	4.75e-14	EPI	CERS2
3.23e-18	0.267253	0.733	0.665	6.47e-14	EPI	DYNC1I2
3.8e-18	0.272178	0.654	0.555	7.62e-14	EPI	DPYSL2
5.36e-18	0.267241	0.411	0.295	1.07e-13	EPI	YPEL.1
5.78e-18	0.295576	0.262	0.146	1.16e-13	EPI	COLEC12
7.47e-18	0.252209	0.865	0.832	1.5e-13	EPI	ATG12
7.79e-18	0.339153	0.46	0.35	1.56e-13	EPI	PGF
8.14e-18	0.362944	0.448	0.329	1.63e-13	EPI	CLDN11
1.97e-17	0.269266	0.518	0.411	3.94e-13	EPI	MEIS3
2.56e-17	0.286412	0.584	0.476	5.13e-13	EPI	ZC2HC1A
3.77e-17	0.292711	0.788	0.747	7.56e-13	EPI	PKIG
4.04e-17	0.451103	0.707	0.637	8.1e-13	EPI	CACHD1
4.12e-17	0.253268	0.739	0.688	8.24e-13	EPI	SLC25A37
8.47e-17	0.257661	0.524	0.423	1.7e-12	EPI	BSCL2
1.05e-16	0.303469	0.305	0.189	2.1e-12	EPI	NELL1
1.31e-16	0.252273	0.872	0.85	2.63e-12	EPI	MRPL17
1.61e-16	0.255107	0.582	0.488	3.22e-12	EPI	C1orf52
2.62e-16	0.250626	0.728	0.683	5.24e-12	EPI	HSPB11
2.85e-16	0.255112	0.737	0.687	5.7e-12	EPI	SLC39A7
3.26e-16	0.270472	0.868	0.854	6.53e-12	EPI	COPZ1
4.3e-16	0.39368	0.661	0.588	8.62e-12	EPI	DIAPH2
5.17e-16	0.267594	0.644	0.57	1.03e-11	EPI	KDELR3
1.3e-15	0.259623	0.685	0.628	2.6e-11	EPI	AP1S2
1.91e-15	0.277777	0.322	0.215	3.82e-11	EPI	MTCL1
2.11e-15	1.74677	0.356	0.248	4.22e-11	EPI	MT1X
2.25e-15	0.260954	0.8	0.771	4.52e-11	EPI	CKAP4
3.06e-15	0.251593	0.3	0.191	6.13e-11	EPI	FMN1
3.8e-15	0.294112	0.885	0.86	7.62e-11	EPI	CCND2
3.88e-15	0.476817	0.584	0.509	7.77e-11	EPI	FBN2
5.91e-15	0.363055	0.649	0.61	1.18e-10	EPI	CYSTM1
1.1e-14	0.289572	0.662	0.601	2.21e-10	EPI	OAT
1.4e-14	0.316183	0.728	0.683	2.81e-10	EPI	KAZN
1.65e-14	0.270416	0.289	0.185	3.3e-10	EPI	GULP1
1.66e-14	0.269456	0.624	0.567	3.33e-10	EPI	NMD3
2.36e-14	0.256346	0.704	0.634	4.72e-10	EPI	PJA2
2.61e-14	0.279673	0.851	0.842	5.24e-10	EPI	CDK2AP1
2.79e-14	0.291399	0.604	0.531	5.6e-10	EPI	ENSMFAG00000033777
3.32e-14	0.2507	0.889	0.872	6.65e-10	EPI	POLR2H
3.37e-14	0.466746	0.804	0.78	6.76e-10	EPI	LBH
3.42e-14	0.257953	0.472	0.364	6.85e-10	EPI	TIAM1
3.85e-14	0.266396	0.327	0.219	7.72e-10	EPI	PDE1C
4.23e-14	0.320723	0.756	0.702	8.47e-10	EPI	HERC4
4.75e-14	0.370193	0.933	0.915	9.51e-10	EPI	HSPA5
5.65e-14	0.252306	0.568	0.483	1.13e-09	EPI	PDCD4
6.37e-14	0.383698	0.509	0.435	1.28e-09	EPI	TSC22D3
1.33e-13	0.261563	0.788	0.795	2.66e-09	EPI	SCG5
1.9e-13	0.325618	0.396	0.296	3.8e-09	EPI	PTPRD
3.12e-13	0.324478	0.346	0.234	6.26e-09	EPI	SAMD4A
4.58e-13	0.286012	0.335	0.238	9.17e-09	EPI	FST
4.96e-13	0.25764	0.626	0.558	9.94e-09	EPI	NECTIN3
5.09e-13	0.280152	0.724	0.665	1.02e-08	EPI	CDC42BPA
7.13e-13	0.280949	0.733	0.689	1.43e-08	EPI	ARHGAP12
1.12e-12	0.464481	0.366	0.279	2.24e-08	EPI	ABCA1
1.15e-12	0.407032	0.656	0.595	2.31e-08	EPI	TMEM132C
1.22e-12	0.258583	0.561	0.491	2.45e-08	EPI	PFKP
1.4e-12	0.308046	0.478	0.391	2.81e-08	EPI	PRKCA
1.92e-12	0.256523	0.617	0.563	3.84e-08	EPI	CXXC5
2.87e-12	0.33489	0.544	0.469	5.74e-08	EPI	PRRG1
3.27e-12	0.253905	0.683	0.638	6.56e-08	EPI	CD59
3.85e-12	0.525098	0.56	0.509	7.72e-08	EPI	TENM4
9e-12	0.325316	0.818	0.825	1.8e-07	EPI	SLC2A1
1.24e-11	0.326815	0.9	0.88	2.48e-07	EPI	IGF1R
1.32e-11	0.254348	0.524	0.45	2.64e-07	EPI	PDK1
1.97e-11	0.288491	0.352	0.266	3.95e-07	EPI	PELI2
3.03e-11	0.312119	0.463	0.387	6.07e-07	EPI	KALRN
4.36e-11	0.334852	0.473	0.374	8.73e-07	EPI	PDLIM3
6.76e-11	0.419933	0.488	0.42	1.35e-06	EPI	TOX
7.44e-11	0.262405	0.65	0.618	1.49e-06	EPI	TMOD3
1.18e-10	0.261068	0.63	0.588	2.35e-06	EPI	LIN28B
1.75e-10	0.258028	0.663	0.602	3.5e-06	EPI	PHF21A
2e-10	0.290636	0.383	0.306	4.01e-06	EPI	SPSB4
3.02e-10	0.258967	0.256	0.179	6.05e-06	EPI	MB
3.66e-10	0.256968	0.585	0.532	7.33e-06	EPI	HSD17B4
4.68e-10	0.356794	0.591	0.516	9.37e-06	EPI	UST
5.09e-10	0.306518	0.728	0.707	1.02e-05	EPI	PRTG
9.11e-10	0.680613	0.363	0.298	1.83e-05	EPI	EDIL3
2.31e-09	0.315383	0.698	0.683	4.62e-05	EPI	SEPTIN11
2.71e-09	0.263722	0.406	0.327	5.44e-05	EPI	STOX2
3.23e-09	0.44541	0.49	0.429	6.48e-05	EPI	TIMP3
6.06e-09	0.265446	0.657	0.608	0.000121314	EPI	XKR6
1.08e-08	0.383258	0.821	0.813	0.000217334	EPI	ZSWIM6
2.33e-08	0.408794	0.296	0.221	0.000467611	EPI	ARHGAP6
8.05e-08	0.251621	0.252	0.185	0.0016129	EPI	SEMA3C
1.12e-07	0.278526	0.471	0.409	0.00224242	EPI	ETV6
1.36e-07	0.421973	0.567	0.777	0.00272481	EPI	IGFBP5
1.68e-07	0.261779	0.648	0.613	0.00336584	EPI	GREB1L
1.92e-07	0.333296	0.827	0.836	0.00384669	EPI	JARID2
2.02e-07	0.310732	0.532	0.485	0.00404575	EPI	EPHA7
2.31e-07	0.670354	0.639	0.69	0.00462118	EPI	MEST
2.72e-07	0.288521	0.345	0.283	0.00544202	EPI	MPPED2
4.07e-07	0.311482	0.68	0.669	0.00816103	EPI	ENSMFAG00000034640
4.23e-07	0.272588	0.652	0.619	0.00847409	EPI	LTBP1
6.08e-07	0.254189	0.632	0.583	0.0121728	EPI	LARGE1
8.2e-07	0.266508	0.479	0.427	0.0164274	EPI	DLK1
1.82e-06	0.288312	0.5	0.447	0.0364021	EPI	CPNE8
3.48e-06	1.38111	0.413	0.362	0.069703	EPI	ENSMFAG00000032548
1.67e-05	0.299626	0.256	0.203	0.334602	EPI	CADM2
2.6e-05	0.410646	0.47	0.45	0.52133	EPI	SDK1
0.000732428	0.258707	0.267	0.232	1	EPI	DACH2
0.00214243	0.376001	0.324	0.298	1	EPI	ZNF385D
0.00240574	0.990803	0.265	0.233	1	EPI	ENSMFAG00000043733
0.00523331	0.292335	0.571	0.607	1	EPI	SLC20A1
