# Supplementary material for: Highly efficient construction of monkey blastoid capsules from aged somatic cells
Source: Nat Commun. 2025 Jan 28;16:1130. doi: 10.1038/s41467-025-56447-z (PMC11775175; doi:10.1038/s41467-025-56447-z)
Supplement: Supplementary file 5 — Supplementary Data 2 [file 41467_2025_56447_MOESM5_ESM.xls]

## Sheet: HLC-GO
Supplementary Data 2
#Databases: KEGG PATHWAY
##Statistical test method: hypergeometric test / Fisher's exact test
##FDR correction method: Benjamini and Hochberg
#Term	Database	ID	Input number	Background number	P-Value	Corrected P-Value	Input	Hyperlink
protein binding	Gene Ontology	GO:0005515	220	11779	1.08732e-51	2.66612e-48	PLK2|ERRFI1|CCN1|CCN2|NRCAM|WLS|TSPAN14|PODXL|MYL7|AKT3|TNNC1|APOC1|S100A10|ZYX|S100A16|SMAGP|GADD45A|RYR2|MPP7|MPP5|GATA3|GSTA4|ARHGAP21|COP1|MAGI3|ARHGAP26|MAGI1|ARHGAP24|TAGLN2|TAOK3|TUT4|CBLB|HUWE1|ZMYND8|NTNG1|TRIM24|CREB5|CRB3|LPP|TJP1|MYLIP|TAGLN|OSBPL3|GATA4|RSU1|EHHADH|DNAJC15|BRINP1|CDH2|CNN1|BMP2|FN1|RBM47|PTPN13|MAGED1|SOCS2|SETD7|GRB14|TCF7L2|ADAM9|CCND1|IHH|UTRN|BMPR2|PSAP|LSAMP|SLC…	http://amigo.geneontology.org/amigo/term/GO:0005515
plasma membrane	Gene Ontology	GO:0005886	113	4619	6.78312e-30	8.3161e-27	ACTG1|CCN2|NRCAM|WLS|TSPAN14|PODXL|LIFR|S100A16|SMAGP|CEMIP2|RYR2|MPP5|PTGER3|ARHGAP21|MAGI3|MAGI1|CDH2|GHR|CRB3|LPP|TJP1|MYLIP|OSBPL3|CACNA2D1|SERPINB6|PTPN13|MAGED1|NRXN3|GRB14|KIT|IHH|UTRN|BMPR2|LSAMP|SLC19A2|ARHGAP18|LGR4|SLC7A8|NDRG1|TNFRSF12A|APOA1|ANXA4|APOE|AHNAK|ABHD12|JUP|NLK|CLDN3|TRPM3|GRB7|UNC5C|DSP|SLC39A8|PDP1|PHLDB2|NTNG1|CARMIL1|CD99|SDC4|HMOX2|FLNB|KRT19|TMEM88|AMOTL2|COTL1|SLC3…	http://amigo.geneontology.org/amigo/term/GO:0005886
cytosol	Gene Ontology	GO:0005829	108	5095	2.25771e-23	1.8453e-20	PLK2|ERRFI1|UBE2Q2|CCN1|CCN2|GSTA4|WLS|MYL7|TNNC1|ZYX|MYL9|GHR|FMNL2|WWC2|MPP7|COTL1|ARHGAP21|ARHGAP26|ARHGAP24|TAGLN2|MAP3K20|HUWE1|TRIM24|COG5|LPP|MYLIP|OSBPL3|RSU1|EHHADH|SERPINB6|OSBPL10|SOCS2|PTPN13|AKAP9|CCND1|LSAMP|ARHGAP18|GRB14|ANXA2|NDRG1|APOA1|SERPINE2|AHNAK|JUP|GMDS|PPP1R9A|NLK|S100A16|PDE5A|GRB7|PHLDB2|FTL|SEC23A|RPS6KA2|ASCC3|FLNB|KRT19|TMEM88|GAMT|TNIK|FABP3|SAMD4A|OSTM1|BTG2|TPM3|…	http://amigo.geneontology.org/amigo/term/GO:0005829
extracellular exosome	Gene Ontology	GO:0070062	67	2085	5.3882e-23	3.30296e-20	CDH13|ACTG1|TPM3|TUBB3|WLS|PODXL|TNIK|COPA|FABP3|NDRG1|LAMB1|S100A10|ARF4|APOA1|S100A16|HUWE1|CACNA2D1|BTG2|CEMIP2|TTR|AHNAK|PPM1L|CRB3|MPP5|MYOF|NPC2|JUP|GMDS|TAGLN2|FTH1|TUT4|PDZK1|ANXA2|ANXA4|HSPB1|CREB5|SRI|RDX|DSP|ATP1B1|APOE|RHOBTB3|EPCAM|SYNE2|WFDC2|EHHADH|FTL|TMBIM1|SERPINB6|CARMIL1|F3|PPP1CB|FN1|NLK|PTPN13|SDC4|ADAM9|RSU1|UTRN|COBLL1|CPNE8|CPVL|FLNB|COTL1|SLC9A3R1|KRT19|LIFR	http://amigo.geneontology.org/amigo/term/GO:0070062
cytoplasm	Gene Ontology	GO:0005737	98	4624	6.31365e-21	3.09621e-18	ERRFI1|CCN1|HUWE1|PODXL|AKT3|S100A10|ZYX|S100A16|GADD45A|MPP7|APBB2|MAGI3|MAGI1|CDH2|MAP3K20|PLK2|ZMYND8|PBX1|CAMK2D|TJP1|BRINP1|SERPINB6|SOCS2|PTPN13|MAGED1|GRB14|CCND1|FOXA2|BMPR2|ARHGAP18|SLC7A8|SHTN1|ANXA2|NDRG1|APOE|AHNAK|JUP|GMDS|PPP1R9A|NLK|CLDN3|NPPB|TUBB3|DSP|FTL|RPS6KA2|RPS6KA5|CD99|HNF4A|UTRN|FLNB|GAMT|RCAN2|TNIK|MPP5|BCAS3|BTG2|ARF4|DUSP5|FTH1|FGD4|FGD6|SRI|FERMT2|PARVB|SYNE2|ADM|TAOK…	http://amigo.geneontology.org/amigo/term/GO:0005737
focal adhesion	Gene Ontology	GO:0005925	27	418	1.93455e-16	7.90587e-14	CDH13|ACTG1|REXO2|FBLIM1|PHLDB2|ZYX|AHNAK|JUP|ARHGAP26|ARHGAP24|PARVB|CDH2|HSPB1|RDX|LPP|FERMT2|CNN1|SYNE2|RSU1|XIRP2|PRAG1|PPP1CB|CD99|SDC4|ADAM9|GRB7|FLNB	http://amigo.geneontology.org/amigo/term/GO:0005925
nucleus	Gene Ontology	GO:0005634	92	5208	1.41641e-14	4.96148e-12	ERRFI1|UBE2Q2|CCN1|HUWE1|RAPGEF5|REXO2|ZYX|ACTG1|GADD45A|MPP7|COTL1|MAGI3|TUT4|PLK2|ZMYND8|TRIM24|CREB5|LPP|MACROD2|GATA4|GATA3|ROR1|SERPINB6|RBM47|PTPN13|MAGED1|TCF7L2|CCND1|FOXA2|PNRC1|NDRG1|BAZ2B|ACADM|APOE|MAML3|AHNAK|SOX17|JUP|NLK|S100A16|NPPB|TUBB3|DSP|RPS6KA2|ESR2|RPS6KA5|HNF4A|AKT3|ASCC3|FLNB|GAMT|TBX3|TNIK|APBB2|BCAS3|BTG2|KDM6A|KDM6B|DUSP5|FTH1|HHEX|TET1|WAC|FERMT2|SYNE2|YTHDC1|ZNF638|M…	http://amigo.geneontology.org/amigo/term/GO:0005634
cadherin binding	Gene Ontology	GO:0045296	21	305	1.47858e-13	4.53184e-11	FLNB|CDH13|TJP1|SHTN1|CEMIP2|RTN4|AHNAK|MPP7|RDX|FMNL2|JUP|CDH12|BMPR2|ARHGAP18|NDRG1|TAGLN2|CDH2|CALD1|PHLDB2|CTNNA2|COBLL1	http://amigo.geneontology.org/amigo/term/GO:0045296
regulation of cell shape	Gene Ontology	GO:0008360	15	150	3.53191e-12	9.6225e-10	PRAG1|EPB41L3|FGD6|SEMA3E|FN1|FGD4|FMNL2|SLC9A3R1|RDX|TPM1|KIT|FERMT2|RHOBTB3|FBLIM1|ARHGAP18	http://amigo.geneontology.org/amigo/term/GO:0008360
protein localization to plasma membrane	Gene Ontology	GO:0072659	15	152	4.2077e-12	1.03173e-09	TMEM88|EPB41L3|ANXA2|SEC23A|JUP|SLC9A3R1|TSPAN14|RDX|CRB3|ATP1B1|TNIK|MPP5|S100A10|CDH2|PDZK1	http://amigo.geneontology.org/amigo/term/GO:0072659
extracellular space	Gene Ontology	GO:0005615	42	1572	5.77516e-12	1.28733e-09	CDH13|ACTG1|CCN2|IGFBP5|VCAN|PODXL|COPA|FABP3|LAMB1|S100A10|KIT|APOA1|SERPINE2|S100A16|WFDC2|GHR|TTR|CCBE1|NPC2|NPPB|TUT4|LAMA1|ANXA2|HSPB1|COL9A2|RDX|PAPPA|COL4A5|APOE|DIPK2A|ADM|EHHADH|SERPINB6|F3|SEMA3E|BMP2|FN1|PSAP|ADAM9|IHH|BMPR2|FLNB	http://amigo.geneontology.org/amigo/term/GO:0005615
actin filament binding	Gene Ontology	GO:0051015	16	208	2.64596e-11	5.40658e-09	FERMT2|PLS3|SHTN1|FMNL2|TPM3|TPM2|TPM1|XIRP2|UTRN|TNNC1|PPP1R9A|MYO16|SYNE2|COTL1|CTNNA2|TAGLN	http://amigo.geneontology.org/amigo/term/GO:0051015
collagen-containing extracellular matrix	Gene Ontology	GO:0062023	20	370	3.58782e-11	6.76717e-09	LAMA1|CDH13|ANXA2|S100A10|CCN1|FN1|APOE|VCAN|CCN2|COL9A2|CDH2|COL4A5|F3|GPC3|LAMB1|ADAM19|SERPINB6|APOA1|SERPINE2|ANXA4	http://amigo.geneontology.org/amigo/term/GO:0062023
adherens junction	Gene Ontology	GO:0005912	14	155	6.56188e-11	1.14927e-08	ANXA2|MAGI1|MPP7|MPP5|JUP|TJP1|BMPR2|ZYX|IGSF21|ARHGAP24|NDRG1|CDH12|CDH2|CTNNA2	http://amigo.geneontology.org/amigo/term/GO:0005912
positive regulation of cell migration	Gene Ontology	GO:0030335	16	227	8.92503e-11	1.45895e-08	CDH13|F3|BMP2|CCN1|SEMA3E|RDX|KIT|PODXL|TJP1|GRB7|LAMB1|CARMIL1|SYNE2|CLDN3|F2RL1|ACTG1	http://amigo.geneontology.org/amigo/term/GO:0030335
identical protein binding	Gene Ontology	GO:0042802	38	1456	1.25006e-10	1.91571e-08	AMOTL2|ACTG1|GHR|GSTA4|ACADM|SH3GL3|APOE|TTR|RYR2|TPM2|TPM1|APOA1|HNF1B|FTL|GMDS|KDM6A|PPP1R9A|CLDN3|ANXA2|ANXA4|HSPB1|CAMK2D|GATA3|MTSS1|COP1|CTNNA2|PRAG1|CDH2|ESR2|SLC40A1|FN1|MAGED1|EIF2AK3|SDC4|PON2|NLGN1|GRB7|FLNB	http://amigo.geneontology.org/amigo/term/GO:0042802
signal transduction	Gene Ontology	GO:0007165	31	1013	1.84208e-10	2.65693e-08	CCN1|CCN2|AKAP9|AKT3|NDRG1|SH3GL3|RSU1|ARHGAP42|TTR|PLCXD3|ARHGAP21|MAGI3|ARHGAP26|MAGI1|ARHGAP24|ZYX|PDE5A|NR3C2|COPA|ANXA4|EXT1|SRI|IGFBP5|ADM|GATA3|RPS6KA2|ESR2|NLK|GRB14|KIT|FLNB	http://amigo.geneontology.org/amigo/term/GO:0007165
extracellular region	Gene Ontology	GO:0005576	43	1843	2.06327e-10	2.81063e-08	CDH13|CCN2|NRCAM|HUWE1|VCAN|PCOLCE2|LGI2|APOC1|LAMB1|S100A10|PON2|APOA1|SERPINE2|APOE|GHR|TTR|COTL1|NPC2|JUP|TAGLN2|FTH1|NPPB|LAMA1|LY6E|ANXA2|NTNG1|COL9A2|PAPPA|COL4A5|GPC3|IGFBP5|ADM|EHHADH|FTL|SERPINB6|SEMA3E|BMP2|FN1|NLK|PSAP|PRCD|LSAMP|FLNB	http://amigo.geneontology.org/amigo/term/GO:0005576
cytoskeleton	Gene Ontology	GO:0005856	19	406	1.11059e-09	1.43324e-07	OSBPL10|FGD4|EPB41L3|FGD6|CNN1|ACTG1|HSPB1|PTPN13|TPM3|AKAP9|TPM1|JUP|TNIK|UTRN|MYLIP|RHOBTB3|ARHGAP24|CALD1|ARHGAP26	http://amigo.geneontology.org/amigo/term/GO:0005856
actin cytoskeleton	Gene Ontology	GO:0015629	15	245	2.15293e-09	2.6395e-07	AUTS2|JUP|AHNAK|TPM3|TPM2|TPM1|PPP1R9A|ARHGAP21|MTSS1|PARVB|KLHL14|FLNB|CALD1|SLC9A3R1|CTNNA2	http://amigo.geneontology.org/amigo/term/GO:0015629
lamellipodium	Gene Ontology	GO:0030027	13	185	5.4934e-09	6.4142e-07	FGD4|CARMIL1|FGD6|SHTN1|PTPN13|UNC5C|RDX|APBB2|TUBB3|PODXL|PARVB|CDH2|CTNNA2	http://amigo.geneontology.org/amigo/term/GO:0030027
membrane	Gene Ontology	GO:0016020	43	2075	6.68464e-09	7.45034e-07	ACTG1|LAMA1|HUWE1|VCAN|COPA|APBB2|ATP11A|GAL3ST1|LPGAT1|APOE|EXOC6B|AHNAK|RYR2|ABHD12|ARF4|MAGI3|TM9SF3|NLK|SGPP1|CHST11|LY6E|ANXA2|SLC44A5|CAMK2D|SRI|DSP|ATP1B1|PDP1|COG5|OSBPL3|EHHADH|FTL|OSBPL10|F3|EXOC6|EIF2AK3|HMOX2|AKT3|COBL|UTRN|ASCC3|ABCC4|SLC9A3R1	http://amigo.geneontology.org/amigo/term/GO:0016020
cell junction	Gene Ontology	GO:0030054	13	190	7.41632e-09	7.90645e-07	EPB41L3|TJP1|SMAGP|MPP7|CRB3|ARHGAP21|FOXA2|MAGI3|DSP|MAGI1|SAMD4A|FBLIM1|CDH2	http://amigo.geneontology.org/amigo/term/GO:0030054
cell migration	Gene Ontology	GO:0016477	14	232	8.85256e-09	9.04436e-07	CARMIL1|NTNG1|CCN2|FMNL2|SDC4|PRAG1|ADAM9|PODXL|ARF4|JUP|GPC3|RHOBTB3|LAMB1|CDH2	http://amigo.geneontology.org/amigo/term/GO:0016477
stress fiber	Gene Ontology	GO:0001725	9	69	9.54084e-09	9.35766e-07	TPM3|TPM1|LPP|FERMT2|ZYX|FBLIM1|FLNB|XIRP2|MYL9	http://amigo.geneontology.org/amigo/term/GO:0001725
cellular protein metabolic process	Gene Ontology	GO:0044267	13	198	1.17828e-08	1.11121e-06	APOE|CCN1|FN1|TTR|VCAN|TSPAN14|PAPPA|GPC3|PSAP|IGFBP5|LAMB1|CDH2|APOA1	http://amigo.geneontology.org/amigo/term/GO:0044267
ruffle	Gene Ontology	GO:0001726	10	98	1.23823e-08	1.12449e-06	FGD4|FGD6|MTSS1|SLC9A3R1|RDX|PODXL|ANXA2|COBL|TNFRSF12A|ARHGAP18	http://amigo.geneontology.org/amigo/term/GO:0001726
filopodium	Gene Ontology	GO:0030175	9	72	1.33768e-08	1.17142e-06	FGD4|SHTN1|UNC5C|SLC9A3R1|RDX|TUBB3|PODXL|UTRN|PPP1R9A	http://amigo.geneontology.org/amigo/term/GO:0030175
positive regulation of transcription by RNA polymerase II	Gene Ontology	GO:0045944	30	1159	1.53345e-08	1.29656e-06	CDH13|AUTS2|CCN1|SSBP3|TBX3|TEAD1|SLC40A1|BCAS3|SOX5|MAML3|SOX17|KLF6|JUP|KDM6B|ARF4|ESRRG|HHEX|TET1|EPCAM|GATA4|GATA3|ROR1|BMP2|RPS6KA5|HNF4A|TCF7L2|IHH|FOXA2|BMPR2|F2RL1	http://amigo.geneontology.org/amigo/term/GO:0045944
muscle contraction	Gene Ontology	GO:0006936	10	105	2.27342e-08	1.85815e-06	GAMT|TPM3|TPM2|TPM1|MYL7|UTRN|TNNC1|CALD1|MYOF|MYL9	http://amigo.geneontology.org/amigo/term/GO:0006936
positive regulation of transcription, DNA-templated	Gene Ontology	GO:0045893	20	556	2.85863e-08	2.26108e-06	LGR4|ESRRG|APOE|ESR2|CCN1|TRIM24|MAGED1|CREB5|HNF4A|SOX17|HNF1B|KLF6|FOXA2|GATA4|ROR1|WAC|TEAD1|GATA3|SETD7|BMP2	http://amigo.geneontology.org/amigo/term/GO:0045893
signaling receptor binding	Gene Ontology	GO:0005102	16	353	3.57351e-08	2.73821e-06	LAMA1|APOE|BMP2|FN1|TRIM24|NPPB|SLC9A3R1|SRI|AKAP9|MTSS1|FLNB|F2RL1|ADM|EHHADH|APOA1|SERPINE2	http://amigo.geneontology.org/amigo/term/GO:0005102
apical plasma membrane	Gene Ontology	GO:0016324	16	354	3.70945e-08	2.75624e-06	SLC39A8|AMOTL2|SLC7A8|FN1|SLC9A3R1|RDX|MPP5|ATP1B1|PODXL|TNIK|BMPR2|CRB3|ABCC4|EPCAM|CDH2|PDZK1	http://amigo.geneontology.org/amigo/term/GO:0016324
protein kinase binding	Gene Ontology	GO:0019901	18	461	4.4026e-08	3.15264e-06	ERRFI1|PPP1CB|CCN1|GHR|HSPB1|CCND1|UNC5C|ZFP36|TCF7L2|ATP1B1|JUP|UTRN|RHOBTB3|GRB7|PPP1R9A|GATA4|CDH2|TNNC1	http://amigo.geneontology.org/amigo/term/GO:0019901
actin binding	Gene Ontology	GO:0003779	14	266	4.5001e-08	3.15264e-06	FGD4|EPB41L3|CNN1|PHACTR2|TPM2|TPM1|RDX|UTRN|TNNC1|PARVB|SYNE2|COTL1|CALD1|FLNB	http://amigo.geneontology.org/amigo/term/GO:0003779
bicellular tight junction	Gene Ontology	GO:0005923	10	122	8.48512e-08	5.77931e-06	TJP1|CCND1|MPP7|CRB3|AMOTL2|MAGI3|MPP5|MAGI1|EPCAM|CLDN3	http://amigo.geneontology.org/amigo/term/GO:0005923
angiogenesis	Gene Ontology	GO:0001525	13	238	9.10225e-08	6.03209e-06	ANXA2|FN1|CCN2|NRCAM|EIF2AK3|CEMIP2|SOX17|AMOTL2|ARHGAP24|TNFRSF12A|BCAS3|ROR1|ACTG1	http://amigo.geneontology.org/amigo/term/GO:0001525
Z disc	Gene Ontology	GO:0030018	10	127	1.20541e-07	7.77809e-06	SRI|HSPB1|RYR2|JUP|KRT19|PARVB|SYNE2|FLNB|XIRP2|MYL9	http://amigo.geneontology.org/amigo/term/GO:0030018
basolateral plasma membrane	Gene Ontology	GO:0016323	12	216	2.40375e-07	1.51128e-05	CDH2|ANXA2|SLC40A1|SLC7A8|DSP|ADAM9|SLC39A8|TJP1|ABCC4|EPCAM|ATP1B1|CTNNA2	http://amigo.geneontology.org/amigo/term/GO:0016323
nucleoplasm	Gene Ontology	GO:0005654	57	3630	2.73994e-07	1.67959e-05	CCN1|NR3C2|HUWE1|RAPGEF5|TNIK|TEAD1|GATA4|KYNU|ANKRD1|GADD45A|MPP7|SMAGP|SOX17|HNF1B|KLF6|NEO1|KDM6A|ROR1|MAGI1|KDM6B|DUSP5|ELL2|NLK|SGPP1|CAMK2D|MAML3|ESRRG|ZMYND8|FOXA2|TRIM24|SRI|WAC|RPS6KA2|COG5|FERMT2|SKIL|ESR2|SYNE2|RPS6KA5|GATA3|SETD7|PBX1|YTHDC1|CARMIL1|ZNF638|PPP1CB|SLC40A1|PTPN13|MXI1|TCF7L2|CCND1|UTRN|BMPR2|ASCC3|MYO16|TGIF1|MACROD2	http://amigo.geneontology.org/amigo/term/GO:0005654
cell adhesion	Gene Ontology	GO:0007155	17	478	3.71223e-07	2.2201e-05	LAMA1|CDH2|F3|CCN1|FN1|PCDH7|CCN2|VCAN|LSAMP|ADAM9|PODXL|NEO1|MAGI1|LAMB1|ATP1B1|CLDN3|MTSS1	http://amigo.geneontology.org/amigo/term/GO:0007155
extracellular matrix organization	Gene Ontology	GO:0030198	12	252	1.13821e-06	6.64497e-05	LAMA1|CCN1|FN1|TTR|VCAN|COL9A2|APBB2|SLC39A8|ADAMTS19|COL4A5|LAMB1|ADAM19	http://amigo.geneontology.org/amigo/term/GO:0030198
actin cytoskeleton organization	Gene Ontology	GO:0030036	10	166	1.22402e-06	6.97976e-05	FGD4|FGD6|PHACTR2|SLC9A3R1|MTSS1|RHOBTB3|FLNB|AMOTL2|XIRP2|ARHGAP26	http://amigo.geneontology.org/amigo/term/GO:0030036
nuclear chromatin	Gene Ontology	GO:0000790	23	915	1.2747e-06	7.10354e-05	TBX3|TEAD1|SOX5|MPP7|SOX17|HNF1B|KLF6|KDM6A|KDM6B|NR3C2|ESRRG|HHEX|CREB5|GATA4|GATA3|ROR1|PBX1|ESR2|MXI1|HNF4A|TCF7L2|FOXA2|TGIF1	http://amigo.geneontology.org/amigo/term/GO:0000790
sarcolemma	Gene Ontology	GO:0042383	8	97	1.62517e-06	8.85536e-05	ANXA2|CAMK2D|AHNAK|RYR2|ATP1B1|UTRN|CDH2|KRT19	http://amigo.geneontology.org/amigo/term/GO:0042383
cell surface	Gene Ontology	GO:0009986	18	598	1.70733e-06	9.10079e-05	FERMT2|ANXA2|ANXA4|GHR|NLGN1|UNC5C|SDC4|ADAM9|EHHADH|F3|BMPR2|GPC3|EPCAM|CDH2|TNFRSF12A|APOA1|TSPAN14|BMP2	http://amigo.geneontology.org/amigo/term/GO:0009986
ATP binding	Gene Ontology	GO:0005524	30	1463	1.89953e-06	9.9099e-05	UBE2Q2|ACTG1|KIF16B|PLK2|TNIK|AKT3|ATP11A|PAPSS1|GCLC|MPP5|MAGI3|MAGI1|NLK|KIF21A|MAP3K20|CBLB|CAMK2D|RPS6KA2|ATP1B1|ABCC4|RHOBTB3|TAOK3|PRAG1|RPS6KA5|AK3|EIF2AK3|KIT|BMPR2|ASCC3|MYO16	http://amigo.geneontology.org/amigo/term/GO:0005524
axon guidance	Gene Ontology	GO:0007411	11	222	2.2125e-06	0.000113022	LAMA1|SEMA3E|RPS6KA5|EXT1|UNC5C|NRXN3|TUBB3|APBB2|NEO1|GRB7|GATA3	http://amigo.geneontology.org/amigo/term/GO:0007411
cytoskeleton organization	Gene Ontology	GO:0007010	9	138	2.26675e-06	0.00011343	FGD4|FGD6|FMNL2|TNIK|TPM1|ARHGAP21|APOE|MAP3K20|CTNNA2	http://amigo.geneontology.org/amigo/term/GO:0007010
pancreas development	Gene Ontology	GO:0031016	5	24	2.65086e-06	0.000129998	HNF1B|IHH|HNF4A|TCF7L2|SELENOT	http://amigo.geneontology.org/amigo/term/GO:0031016
cell-cell adhesion	Gene Ontology	GO:0098609	9	142	2.82911e-06	0.000136019	TJP1|NRCAM|DSP|LPP|JUP|ANXA2|FBLIM1|CDH2|CTNNA2	http://amigo.geneontology.org/amigo/term/GO:0098609
extracellular matrix	Gene Ontology	GO:0031012	11	233	3.4489e-06	0.000162629	LAMA1|APOE|CCN1|CCN2|CCBE1|COL4A5|VCAN|COL9A2|FN1|IHH|ADAMTS19	http://amigo.geneontology.org/amigo/term/GO:0031012
Wnt signaling pathway	Gene Ontology	GO:0016055	10	189	3.69146e-06	0.000170782	TMEM88|AMOTL2|CCND1|SLC9A3R1|WLS|TCF7L2|SOX17|FERMT2|TNIK|HHEX	http://amigo.geneontology.org/amigo/term/GO:0016055
protein phosphorylation	Gene Ontology	GO:0006468	15	451	3.98549e-06	0.000180529	LAMA1|RPS6KA2|RPS6KA5|BMP2|CAMK2D|EIF2AK3|PLK2|PRAG1|CCND1|TNIK|AKT3|BMPR2|NLK|MAP3K20|TAOK3	http://amigo.geneontology.org/amigo/term/GO:0006468
negative regulation of cell population proliferation	Gene Ontology	GO:0008285	14	394	4.04939e-06	0.000180529	CDH13|ADM|BTG2|TRIM24|SLC9A3R1|RPS6KA2|FTH1|FABP3|NDRG1|MYO16|CLDN3|GATA3|SERPINE2|BMP2	http://amigo.geneontology.org/amigo/term/GO:0008285
repressing transcription factor binding	Gene Ontology	GO:0070491	6	51	5.1256e-06	0.000224428	NR3C2|ESRRG|HHEX|ESR2|SRI|ZMYND8	http://amigo.geneontology.org/amigo/term/GO:0070491
protein-containing complex binding	Gene Ontology	GO:0044877	13	349	5.49817e-06	0.000232135	CARMIL1|APOE|NLGN1|CCND1|TTR|SLC9A3R1|PLK2|GCLC|HNF1B|JUP|EPCAM|KRT19|PDZK1	http://amigo.geneontology.org/amigo/term/GO:0044877
endoplasmic reticulum lumen	Gene Ontology	GO:0005788	12	296	5.56721e-06	0.000232135	APOE|CCN1|FN1|COL9A2|VCAN|TSPAN14|COL4A5|GPC3|IGFBP5|LAMB1|CDH2|APOA1	http://amigo.geneontology.org/amigo/term/GO:0005788
neuron projection development	Gene Ontology	GO:0031175	8	116	5.65745e-06	0.000232135	F3|BTG2|NLGN1|PPP1R9A|APOE|MAP4|LAMB1|FRY	http://amigo.geneontology.org/amigo/term/GO:0031175
positive regulation of stress fiber assembly	Gene Ontology	GO:0051496	6	52	5.68031e-06	0.000232135	CARMIL1|CCN2|SDC4|TPM1|S100A10|APOA1	http://amigo.geneontology.org/amigo/term/GO:0051496
relaxation of cardiac muscle	Gene Ontology	GO:0055119	4	12	5.7922e-06	0.000232828	CAMK2D|PDE5A|RGS2|ATP1B1	http://amigo.geneontology.org/amigo/term/GO:0055119
endoplasmic reticulum membrane	Gene Ontology	GO:0005789	22	942	6.80211e-06	0.000269012	WLS|LPGAT1|SPTSSA|SEC31A|SEC23A|TMEM14A|PPM1L|ABHD12|SELENOT|SGPP1|NR3C2|COPA|KLHL14|EXT1|RTN4|SRI|OSBPL3|EIF2AK3|PSAP|EBPL|HMOX2|TMTC2	http://amigo.geneontology.org/amigo/term/GO:0005789
DNA-binding transcription factor activity, RNA polymerase II-specific	Gene Ontology	GO:0000981	21	874	7.2865e-06	0.000283595	NR3C2|ESRRG|HHEX|ESR2|KLF6|MXI1|CREB5|HNF4A|TCF7L2|SOX17|HNF1B|TBX3|FOXA2|GATA4|SKIL|TEAD1|PBX1|TGIF1|GATA3|ROR1|SOX5	http://amigo.geneontology.org/amigo/term/GO:0000981
actin filament	Gene Ontology	GO:0005884	7	87	8.55393e-06	0.00032411	PLS3|ACTG1|TPM3|TPM2|COTL1|TPM1|COBL	http://amigo.geneontology.org/amigo/term/GO:0005884
neutrophil degranulation	Gene Ontology	GO:0043312	15	482	8.59183e-06	0.00032411	ANXA2|TTR|HUWE1|TSPAN14|DSP|HMOX2|NPC2|JUP|COTL1|ATP11A|NLK|FTH1|FTL|TMBIM1|SERPINB6	http://amigo.geneontology.org/amigo/term/GO:0043312
negative regulation of apoptotic process	Gene Ontology	GO:0043066	15	487	9.6686e-06	0.000359203	CHST11|PLK2|CCN1|TMEM14A|HSPB1|SOCS2|GCLC|APBB2|ARF4|TBX3|IHH|ARHGAP21|EPCAM|SLC40A1|ANXA4	http://amigo.geneontology.org/amigo/term/GO:0043066
cell projection	Gene Ontology	GO:0042995	8	127	1.05827e-05	0.000387295	TJP1|GRB7|LAPTM4B|RTN4|KCTD8|RHOBTB3|MAGI1|ARHGAP24	http://amigo.geneontology.org/amigo/term/GO:0042995
positive regulation of BMP signaling pathway	Gene Ontology	GO:0030513	5	34	1.20684e-05	0.000431719	GATA4|NEO1|BMPR2|CCN1|GPC3	http://amigo.geneontology.org/amigo/term/GO:0030513
calcium ion binding	Gene Ontology	GO:0005509	18	693	1.21487e-05	0.000431719	PLS3|RYR2|CDH13|ANXA2|ANXA4|CEMIP2|CCBE1|CDH2|SRI|VCAN|IHH|PCDH7|MYL7|LRP1B|CDH12|S100A10|MYL9|S100A16	http://amigo.geneontology.org/amigo/term/GO:0005509
skeletal system development	Gene Ontology	GO:0001501	8	137	1.78064e-05	0.000623734	PAPSS1|BMP2|EXT1|VCAN|EIF2AK3|COL9A2|TBX3|IHH	http://amigo.geneontology.org/amigo/term/GO:0001501
positive regulation of cartilage development	Gene Ontology	GO:0061036	4	17	1.84783e-05	0.000638151	BMP2|BMPR2|CCN1|SOX5	http://amigo.geneontology.org/amigo/term/GO:0061036
cell-cell junction	Gene Ontology	GO:0005911	9	183	1.97011e-05	0.000670933	LAMA1|EPB41L3|CDH2|ACTG1|KIT|JUP|MAGI3|MAGI1|CLDN3	http://amigo.geneontology.org/amigo/term/GO:0005911
circadian regulation of gene expression	Gene Ontology	GO:0032922	6	66	2.00374e-05	0.000673037	LGR4|PPP1CB|MAGED1|HUWE1|HNF1B|ROR1	http://amigo.geneontology.org/amigo/term/GO:0032922
growth cone	Gene Ontology	GO:0030426	8	140	2.06476e-05	0.000684162	COPA|AUTS2|SHTN1|UNC5C|TUBB3|APBB2|UTRN|EXOC6	http://amigo.geneontology.org/amigo/term/GO:0030426
structural constituent of cytoskeleton	Gene Ontology	GO:0005200	7	101	2.12631e-05	0.00069516	EPB41L3|ACTG1|CTNNA2|TUBB3|DSP|TPM1|KRT19	http://amigo.geneontology.org/amigo/term/GO:0005200
regulation of heart rate by cardiac conduction	Gene Ontology	GO:0086091	5	39	2.20597e-05	0.000711716	CAMK2D|JUP|CACNA2D1|AKAP9|DSP	http://amigo.geneontology.org/amigo/term/GO:0086091
protein homodimerization activity	Gene Ontology	GO:0042803	17	660	2.35037e-05	0.000748455	PAPSS1|CDH13|KYNU|GHR|EXT1|HSPB1|CAMK2D|GADD45A|TPM2|TPM1|KIT|GSTA4|JUP|APOE|S100A10|HHEX|S100A16	http://amigo.geneontology.org/amigo/term/GO:0042803
molecular adaptor activity	Gene Ontology	GO:0060090	6	71	2.94452e-05	0.000925637	WWC2|SLC9A3R1|MPP7|AKAP9|MAGI3|MAGI1	http://amigo.geneontology.org/amigo/term/GO:0060090
protease binding	Gene Ontology	GO:0002020	7	107	3.01715e-05	0.000936462	ANXA2|FN1|CCBE1|SRI|KIT|F3|SERPINB6	http://amigo.geneontology.org/amigo/term/GO:0002020
adherens junction organization	Gene Ontology	GO:0034332	5	42	3.05769e-05	0.000937182	CDH2|CDH13|CDH12|JUP|DSP	http://amigo.geneontology.org/amigo/term/GO:0034332
Notch signaling pathway	Gene Ontology	GO:0007219	7	110	3.56606e-05	0.00107845	MAML3|F3|BMP2|HNF1B|GMDS|KRT19|ANXA4	http://amigo.geneontology.org/amigo/term/GO:0007219
phosphatidylcholine-sterol O-acyltransferase activator activity	Gene Ontology	GO:0060228	3	6	3.65054e-05	0.00107845	APOE|APOA1|APOC1	http://amigo.geneontology.org/amigo/term/GO:0060228
intracellular sequestering of iron ion	Gene Ontology	GO:0006880	3	6	3.65054e-05	0.00107845	FTH1|SRI|FTL	http://amigo.geneontology.org/amigo/term/GO:0006880
integral component of plasma membrane	Gene Ontology	GO:0005887	26	1380	3.87649e-05	0.00113157	LGR4|SLC7A8|NRCAM|SDC4|TSPAN14|PODXL|LIFR|GAL3ST1|PCDH7|GHR|CEMIP2|PTGER3|NEO1|CLDN3|TRPM3|NLGN1|SLC24A2|SLC39A8|CDH2|SEMA3E|SLC40A1|CD99|NRXN3|KIT|BMPR2|F2RL1	http://amigo.geneontology.org/amigo/term/GO:0005887
cholesterol metabolic process	Gene Ontology	GO:0008203	6	75	3.92829e-05	0.0011332	APOE|CYP27A1|NPC2|APOC1|FDX1|APOA1	http://amigo.geneontology.org/amigo/term/GO:0008203
positive regulation of GTPase activity	Gene Ontology	GO:0043547	11	307	4.06705e-05	0.00115958	ERRFI1|SIPA1L2|SEC23A|ARHGAP21|ARHGAP26|RGS2|S100A10|F2RL1|RSU1|BCAS3|ARHGAP18	http://amigo.geneontology.org/amigo/term/GO:0043547
calcium-dependent protein binding	Gene Ontology	GO:0048306	6	78	4.82625e-05	0.00136022	ANXA2|ANXA4|TNNC1|S100A10|SEC31A|S100A16	http://amigo.geneontology.org/amigo/term/GO:0048306
transcription initiation from RNA polymerase II promoter	Gene Ontology	GO:0006367	8	160	5.1046e-05	0.00140787	NR3C2|ESRRG|ESR2|MAML3|CCN2|CCND1|TEAD1|ROR1	http://amigo.geneontology.org/amigo/term/GO:0006367
negative regulation of translation	Gene Ontology	GO:0017148	6	79	5.15957e-05	0.00140787	BTG2|RGS2|EIF2AK3|GRB7|IGFBP5|SAMD4A	http://amigo.geneontology.org/amigo/term/GO:0017148
positive regulation of dendritic spine development	Gene Ontology	GO:0060999	4	23	5.22498e-05	0.00140787	PPP1R9A|APOE|ZMYND8|NLGN1	http://amigo.geneontology.org/amigo/term/GO:0060999
cholesterol efflux	Gene Ontology	GO:0033344	4	23	5.22498e-05	0.00140787	NPC2|APOE|APOA1|APOC1	http://amigo.geneontology.org/amigo/term/GO:0033344
transcription factor binding	Gene Ontology	GO:0008134	11	325	6.66341e-05	0.00177594	HHEX|NLK|CCND1|TCF7L2|GATA3|FOXA2|APBB2|GATA4|SOX17|BCAS3|ROR1	http://amigo.geneontology.org/amigo/term/GO:0008134
structural molecule activity	Gene Ontology	GO:0005198	8	168	7.0802e-05	0.00183596	COPA|DSP|JUP|APOE|MAP4|LAMB1|CLDN3|SEC31A	http://amigo.geneontology.org/amigo/term/GO:0005198
regulation of cardiac muscle contraction by calcium ion signaling	Gene Ontology	GO:0010882	3	8	7.08926e-05	0.00183596	RYR2|TNNC1|ATP1B1	http://amigo.geneontology.org/amigo/term/GO:0010882
cholesterol homeostasis	Gene Ontology	GO:0042632	6	84	7.11321e-05	0.00183596	APOE|NPC2|MYLIP|FABP3|APOA1|ROR1	http://amigo.geneontology.org/amigo/term/GO:0042632
cell periphery	Gene Ontology	GO:0071944	5	51	7.1963e-05	0.00183805	KRT19|SLC9A3R1|BCAS3|MAGI1|RDX	http://amigo.geneontology.org/amigo/term/GO:0071944
negative regulation of cell growth	Gene Ontology	GO:0030308	7	125	7.68396e-05	0.00194238	ESR2|RTN4|APBB2|SOX17|BMPR2|NPPB|SERPINE2	http://amigo.geneontology.org/amigo/term/GO:0030308
microvillus membrane	Gene Ontology	GO:0031528	4	26	8.01218e-05	0.00199201	PODXL|SLC9A3R1|SLC7A8|PDZK1	http://amigo.geneontology.org/amigo/term/GO:0031528
beta-catenin binding	Gene Ontology	GO:0008013	6	86	8.04278e-05	0.00199201	SLC9A3R1|TCF7L2|SOX17|KDM6B|CDH2|ROR1	http://amigo.geneontology.org/amigo/term/GO:0008013
cortical actin cytoskeleton	Gene Ontology	GO:0030864	5	53	8.5249e-05	0.00209031	PPP1R9A|CDH2|UTRN|RDX|COTL1	http://amigo.geneontology.org/amigo/term/GO:0030864
response to drug	Gene Ontology	GO:0042493	10	280	9.30796e-05	0.00225934	AK3|APOA1|HNF1B|CCND1|FABP3|ABCC4|S100A10|GATA4|GATA3|TGIF1	http://amigo.geneontology.org/amigo/term/GO:0042493
positive regulation of cholesterol esterification	Gene Ontology	GO:0010873	3	9	9.39855e-05	0.00225934	APOE|APOA1|APOC1	http://amigo.geneontology.org/amigo/term/GO:0010873
negative regulation of canonical Wnt signaling pathway	Gene Ontology	GO:0090090	8	176	9.65295e-05	0.00229796	TMEM88|APOE|BMP2|SLC9A3R1|TCF7L2|SOX17|GPC3|CDH2	http://amigo.geneontology.org/amigo/term/GO:0090090
positive regulation of endothelial cell migration	Gene Ontology	GO:0010595	5	55	0.000100345	0.00234329	NLK|BMPR2|BCAS3|GATA3|CCBE1	http://amigo.geneontology.org/amigo/term/GO:0010595
cell fate commitment	Gene Ontology	GO:0045165	5	55	0.000100345	0.00234329	GATA4|KDM6B|BMP2|GATA3|SOX5	http://amigo.geneontology.org/amigo/term/GO:0045165
positive regulation of vascular endothelial growth factor production	Gene Ontology	GO:0010575	4	28	0.000103869	0.00240271	GATA4|EIF2AK3|ROR1|CCBE1	http://amigo.geneontology.org/amigo/term/GO:0010575
substrate adhesion-dependent cell spreading	Gene Ontology	GO:0034446	5	56	0.000108622	0.00248916	LAMB1|PARVB|FERMT2|NTNG1|FN1	http://amigo.geneontology.org/amigo/term/GO:0034446
brain development	Gene Ontology	GO:0007420	9	231	0.000110797	0.00251551	AK3|UNC5C|ARF4|BMPR2|MACROD2|RGS2|FLNB|CDH2|PBX1	http://amigo.geneontology.org/amigo/term/GO:0007420
animal organ morphogenesis	Gene Ontology	GO:0009887	7	134	0.000116195	0.00257205	LAMA1|GAMT|BMP2|TBX3|LAMB1|NTNG1|PBX1	http://amigo.geneontology.org/amigo/term/GO:0009887
actin cytoskeleton reorganization	Gene Ontology	GO:0031532	5	57	0.000117412	0.00257205	PARVB|TNIK|CLDN3|AUTS2|KIT	http://amigo.geneontology.org/amigo/term/GO:0031532
iron ion homeostasis	Gene Ontology	GO:0055072	4	29	0.000117483	0.00257205	HMOX2|NEO1|FTL|SLC40A1	http://amigo.geneontology.org/amigo/term/GO:0055072
catenin complex	Gene Ontology	GO:0016342	4	29	0.000117483	0.00257205	CDH2|CDH13|CDH12|JUP	http://amigo.geneontology.org/amigo/term/GO:0016342
negative regulation of transcription by RNA polymerase II	Gene Ontology	GO:0000122	18	832	0.000120596	0.00259029	PHF14|HHEX|ESR2|ANKRD1|CCND1|MXI1|ZNF608|TCF7L2|BMP2|HNF1B|TBX3|ZFP36|SKIL|GADD45A|WWC2|GATA3|TGIF1|BTG2	http://amigo.geneontology.org/amigo/term/GO:0000122
fascia adherens	Gene Ontology	GO:0005916	3	10	0.000121486	0.00259029	JUP|CDH2|DSP	http://amigo.geneontology.org/amigo/term/GO:0005916
netrin-activated signaling pathway	Gene Ontology	GO:0038007	3	10	0.000121486	0.00259029	UNC5C|SHTN1|TUBB3	http://amigo.geneontology.org/amigo/term/GO:0038007
enzyme binding	Gene Ontology	GO:0019899	11	353	0.00013481	0.0028496	ESR2|FN1|CCND1|EIF2AK3|RYR2|TSPAN14|COTL1|NPC2|ZFP36|EHHADH|APOA1	http://amigo.geneontology.org/amigo/term/GO:0019899
protein domain specific binding	Gene Ontology	GO:0019904	9	239	0.000141821	0.00296007	ZMYND8|CCN1|MPP5|MPP7|RDX|CRB3|FOXA2|TNNC1|PPP1R9A	http://amigo.geneontology.org/amigo/term/GO:0019904
transforming growth factor beta receptor signaling pathway	Gene Ontology	GO:0007179	6	96	0.00014245	0.00296007	ADAM9|FERMT2|SKIL|NLK|APOA1|ZYX	http://amigo.geneontology.org/amigo/term/GO:0007179
protein serine/threonine kinase activity	Gene Ontology	GO:0004674	11	357	0.000148239	0.00305447	RPS6KA2|RPS6KA5|CAMK2D|EIF2AK3|PLK2|TNIK|AKT3|BMPR2|NLK|MAP3K20|TAOK3	http://amigo.geneontology.org/amigo/term/GO:0004674
integrin-mediated signaling pathway	Gene Ontology	GO:0007229	6	97	0.000150296	0.00307104	FN1|CCN2|ADAM9|FERMT2|APOA1|ZYX	http://amigo.geneontology.org/amigo/term/GO:0007229
positive regulation of cell-cell adhesion mediated by cadherin	Gene Ontology	GO:2000049	3	11	0.000153739	0.0030899	TJP1|ADAM19|FOXA2	http://amigo.geneontology.org/amigo/term/GO:2000049
regulation of ventricular cardiac muscle cell action potential	Gene Ontology	GO:0098911	3	11	0.000153739	0.0030899	JUP|RYR2|DSP	http://amigo.geneontology.org/amigo/term/GO:0098911
response to wounding	Gene Ontology	GO:0009611	5	61	0.000158146	0.00315263	HHEX|ZFP36|ADM|CCN2|FN1	http://amigo.geneontology.org/amigo/term/GO:0009611
cell cortex	Gene Ontology	GO:0005938	7	142	0.000163651	0.00321019	ANXA2|CCN2|FERMT2|RHOBTB3|COBL|FRY|FLNB	http://amigo.geneontology.org/amigo/term/GO:0005938
integrin binding	Gene Ontology	GO:0005178	7	142	0.000163651	0.00321019	CCN1|CCN2|FN1|ADAM9|FERMT2|UTRN|LAMB1	http://amigo.geneontology.org/amigo/term/GO:0005178
neuron projection morphogenesis	Gene Ontology	GO:0048812	5	62	0.000169833	0.00330501	MYO16|TNIK|SHTN1|EPB41L3|TAOK3	http://amigo.geneontology.org/amigo/term/GO:0048812
leukocyte migration	Gene Ontology	GO:0050900	8	192	0.000171395	0.00330913	FN1|SLC7A8|SDC4|GRB14|ATP1B1|GRB7|EPCAM|F2RL1	http://amigo.geneontology.org/amigo/term/GO:0050900
retinoid metabolic process	Gene Ontology	GO:0001523	5	63	0.000182169	0.00344508	TTR|GPC3|SDC4|APOA1|APOE	http://amigo.geneontology.org/amigo/term/GO:0001523
sarcoplasmic reticulum membrane	Gene Ontology	GO:0033017	4	33	0.00018509	0.00344508	CAMK2D|RYR2|SYNE2|SRI	http://amigo.geneontology.org/amigo/term/GO:0033017
lamellipodium assembly	Gene Ontology	GO:0030032	4	33	0.00018509	0.00344508	PARVB|CDH13|CARMIL1|KIT	http://amigo.geneontology.org/amigo/term/GO:0030032
ventricular septum development	Gene Ontology	GO:0003281	4	33	0.00018509	0.00344508	GATA4|CCN1|XIRP2|GATA3	http://amigo.geneontology.org/amigo/term/GO:0003281
negative regulation of systemic arterial blood pressure	Gene Ontology	GO:0003085	3	12	0.000191081	0.00344508	NPPB|BMPR2|ARHGAP42	http://amigo.geneontology.org/amigo/term/GO:0003085
actin filament network formation	Gene Ontology	GO:0051639	3	12	0.000191081	0.00344508	COBL|CARMIL1|PLS3	http://amigo.geneontology.org/amigo/term/GO:0051639
positive regulation of positive chemotaxis	Gene Ontology	GO:0050927	3	12	0.000191081	0.00344508	CDH13|F3|F2RL1	http://amigo.geneontology.org/amigo/term/GO:0050927
cardiac muscle tissue morphogenesis	Gene Ontology	GO:0055008	3	12	0.000191081	0.00344508	ANKRD1|XIRP2|BMP2	http://amigo.geneontology.org/amigo/term/GO:0055008
phospholipid efflux	Gene Ontology	GO:0033700	3	12	0.000191081	0.00344508	APOE|APOA1|APOC1	http://amigo.geneontology.org/amigo/term/GO:0033700
intracellular signal transduction	Gene Ontology	GO:0035556	11	369	0.000195554	0.00349999	RPS6KA2|RPS6KA5|CCN2|HSPB1|SOCS2|APBB2|TNIK|AKT3|MAGI3|IGFBP5|NLK	http://amigo.geneontology.org/amigo/term/GO:0035556
lung alveolus development	Gene Ontology	GO:0048286	4	34	0.000205619	0.00365347	PHF14|ERRFI1|BMPR2|IGFBP5	http://amigo.geneontology.org/amigo/term/GO:0048286
integral component of membrane	Gene Ontology	GO:0016021	48	3643	0.000222395	0.0039231	TMEM88|PPM1L|GHR|TMEM135|RELL1|CDH12|ATP11A|ADAM19|PTGER3|TNFRSF12A|MYOF|TMEM132C|OSTM1|LPGAT1|SMAGP|TMEM14A|SPTSSA|LAPTM4B|ABHD12|SELENOT|LRP1B|DNAJC15|TM9SF3|CLDN3|SGPP1|TRPM3|SLC44A5|EXT1|UNC5C|CRB3|PDP1|EPCAM|SYNE2|TMBIM1|CHST11|F3|SLC40A1|SLC35F3|CEMIP2|EBPL|ADAM9|TMTC2|HS6ST2|ABCC4|FLNB|B4GALT6|SLC19A2|SLC36A4	http://amigo.geneontology.org/amigo/term/GO:0016021
chylomicron	Gene Ontology	GO:0042627	3	13	0.00023384	0.00403786	APOE|APOA1|APOC1	http://amigo.geneontology.org/amigo/term/GO:0042627
atrial septum morphogenesis	Gene Ontology	GO:0060413	3	13	0.00023384	0.00403786	GATA4|BMPR2|CCN1	http://amigo.geneontology.org/amigo/term/GO:0060413
atrioventricular valve morphogenesis	Gene Ontology	GO:0003181	3	13	0.00023384	0.00403786	BMPR2|CCN1|BMP2	http://amigo.geneontology.org/amigo/term/GO:0003181
osteoblast differentiation	Gene Ontology	GO:0001649	6	106	0.000237399	0.0040649	LGR4|BMP2|VCAN|IHH|IGFBP5|CCN1	http://amigo.geneontology.org/amigo/term/GO:0001649
in utero embryonic development	Gene Ontology	GO:0001701	8	202	0.000238722	0.0040649	CHST11|BMP2|TPM1|TBX3|IHH|KDM6A|ATP11A|GATA3	http://amigo.geneontology.org/amigo/term/GO:0001701
RNA polymerase II cis-regulatory region sequence-specific DNA binding	Gene Ontology	GO:0000978	15	656	0.000249677	0.00422213	HHEX|ESR2|KLF6|TGIF1|TCF7L2|TBX3|FOXA2|KDM6A|SKIL|KDM6B|TEAD1|GATA4|GATA3|ROR1|PBX1	http://amigo.geneontology.org/amigo/term/GO:0000978
cell-cell adhesion via plasma-membrane adhesion molecules	Gene Ontology	GO:0098742	4	36	0.000251521	0.00422418	CDH2|EPCAM|CDH13|CDH12	http://amigo.geneontology.org/amigo/term/GO:0098742
glycosaminoglycan biosynthetic process	Gene Ontology	GO:0006024	4	37	0.000277036	0.00462103	GPC3|SDC4|HS6ST2|EXT1	http://amigo.geneontology.org/amigo/term/GO:0006024
receptor complex	Gene Ontology	GO:0043235	8	207	0.000279731	0.00462995	NR3C2|GHR|NLGN1|KCTD8|KIT|LRP1B|BMPR2|LIFR	http://amigo.geneontology.org/amigo/term/GO:0043235
transcription regulatory region sequence-specific DNA binding	Gene Ontology	GO:0000976	9	263	0.000281347	0.00462995	HHEX|HNF4A|TCF7L2|SOX17|KLF6|FOXA2|GATA4|GATA3|SOX5	http://amigo.geneontology.org/amigo/term/GO:0000976
sarcomere organization	Gene Ontology	GO:0045214	4	38	0.000304355	0.00490973	KRT19|ACTG1|TPM1|ANKRD1	http://amigo.geneontology.org/amigo/term/GO:0045214
muscle filament sliding	Gene Ontology	GO:0030049	4	38	0.000304355	0.00490973	TPM3|TNNC1|TPM1|TPM2	http://amigo.geneontology.org/amigo/term/GO:0030049
calcium-dependent cell-cell adhesion via plasma membrane cell adhesion molecules	Gene Ontology	GO:0016339	4	38	0.000304355	0.00490973	CDH2|CDH13|CDH12|NLGN1	http://amigo.geneontology.org/amigo/term/GO:0016339
positive regulation of gene expression	Gene Ontology	GO:0010628	11	391	0.000315776	0.00506066	F3|ACTG1|FN1|CCN2|RDX|KIT|KDM6A|ADAM19|CLDN3|EIF2AK3|BMP2	http://amigo.geneontology.org/amigo/term/GO:0010628
GTPase activator activity	Gene Ontology	GO:0005096	9	268	0.000321432	0.00511787	ERRFI1|SEC23A|ARHGAP42|ARHGAP21|ARHGAP26|RGS2|ARHGAP24|SIPA1L2|ARHGAP18	http://amigo.geneontology.org/amigo/term/GO:0005096
regulation of transcription by RNA polymerase II	Gene Ontology	GO:0006357	16	751	0.000336824	0.00532834	PHF14|NR3C2|APOE|ANKRD1|CAMK2D|MAGED1|ZNF608|HNF4A|TCF7L2|KIT|HNF1B|TBX3|FOXA2|BAZ2B|CREB5|ANXA4	http://amigo.geneontology.org/amigo/term/GO:0006357
cellular response to hypoxia	Gene Ontology	GO:0071456	6	114	0.000344391	0.0053786	CCN1|AK3|COP1|NDRG1|ROR1|ANKRD1	http://amigo.geneontology.org/amigo/term/GO:0071456
positive regulation of protein catabolic process	Gene Ontology	GO:0045732	5	73	0.000346582	0.0053786	HUWE1|GPC3|MYLIP|PLK2|SOX17	http://amigo.geneontology.org/amigo/term/GO:0045732
positive regulation of endothelial cell proliferation	Gene Ontology	GO:0001938	5	73	0.000346582	0.0053786	CDH13|AKT3|BMPR2|BMP2|F3	http://amigo.geneontology.org/amigo/term/GO:0001938
protein kinase activity	Gene Ontology	GO:0004672	8	216	0.000367998	0.00567504	PRAG1|RPS6KA5|TRIM24|EIF2AK3|CCND1|TNIK|AKT3|NLK	http://amigo.geneontology.org/amigo/term/GO:0004672
positive regulation of apoptotic process	Gene Ontology	GO:0043065	10	335	0.000375153	0.00574921	FGD4|RPS6KA2|ANKRD1|UNC5C|APBB2|GADD45A|ADM|TNFRSF12A|MAP3K20|BMP2	http://amigo.geneontology.org/amigo/term/GO:0043065
sterol binding	Gene Ontology	GO:0032934	3	16	0.000397772	0.00602059	OSBPL10|NPC2|OSBPL3	http://amigo.geneontology.org/amigo/term/GO:0032934
epithelial cell morphogenesis	Gene Ontology	GO:0003382	3	16	0.000397772	0.00602059	IHH|CLDN3|FLNB	http://amigo.geneontology.org/amigo/term/GO:0003382
actin filament organization	Gene Ontology	GO:0007015	6	118	0.000410397	0.00617358	CARMIL1|TPM3|TPM2|TPM1|RHOBTB3|PPP1R9A	http://amigo.geneontology.org/amigo/term/GO:0007015
negative regulation of cell cycle	Gene Ontology	GO:0045786	4	42	0.000433152	0.00647615	RPS6KA2|BMP2|BRINP1|GATA3	http://amigo.geneontology.org/amigo/term/GO:0045786
post-translational protein modification	Gene Ontology	GO:0043687	10	342	0.00043882	0.00652113	APOE|CCN1|FN1|SOCS2|VCAN|GPC3|IGFBP5|LAMB1|CDH2|APOA1	http://amigo.geneontology.org/amigo/term/GO:0043687
cytokine-mediated signaling pathway	Gene Ontology	GO:0019221	9	282	0.00045947	0.00660445	F3|GHR|FN1|CCND1|KIT|LIFR|EHHADH|GATA3|ROR1	http://amigo.geneontology.org/amigo/term/GO:0019221
perinuclear region of cytoplasm	Gene Ontology	GO:0048471	15	697	0.000463792	0.00660445	CDH13|ANXA2|EXOC6|SEC23A|CCN2|SLC9A3R1|SHTN1|COBL|ARHGAP21|NDRG1|LAMB1|MYO16|EIF2AK3|SEC31A|ANXA4	http://amigo.geneontology.org/amigo/term/GO:0048471
postsynaptic density, intracellular component	Gene Ontology	GO:0099092	3	17	0.000465311	0.00660445	TNIK|SH3GL3|CTNNA2	http://amigo.geneontology.org/amigo/term/GO:0099092
microvillus assembly	Gene Ontology	GO:0030033	3	17	0.000465311	0.00660445	TNIK|RDX|SLC9A3R1	http://amigo.geneontology.org/amigo/term/GO:0030033
sterol transport	Gene Ontology	GO:0015918	3	17	0.000465311	0.00660445	OSBPL10|NPC2|OSBPL3	http://amigo.geneontology.org/amigo/term/GO:0015918
regulation of keratinocyte differentiation	Gene Ontology	GO:0045616	3	17	0.000465311	0.00660445	ERRFI1|ZFP36|SGPP1	http://amigo.geneontology.org/amigo/term/GO:0045616
chondrocyte development	Gene Ontology	GO:0002063	3	17	0.000465311	0.00660445	CHST11|EIF2AK3|BMPR2	http://amigo.geneontology.org/amigo/term/GO:0002063
protein autophosphorylation	Gene Ontology	GO:0046777	7	170	0.000465975	0.00660445	TRIM24|EIF2AK3|KIT|CAMK2D|TNIK|NLK|TAOK3	http://amigo.geneontology.org/amigo/term/GO:0046777
structural constituent of muscle	Gene Ontology	GO:0008307	4	43	0.000470601	0.00663168	KRT19|TPM2|TPM1|MYL9	http://amigo.geneontology.org/amigo/term/GO:0008307
endoplasmic reticulum	Gene Ontology	GO:0005783	19	1018	0.000482076	0.00675457	LPGAT1|APOE|KLHL14|EXT1|RTN4|EIF2AK3|WLS|EBPL|SEC31A|PRCD|NPC2|BRINP1|ATP11A|APOC1|S100A10|SELENOT|SPTSSA|SGPP1|TMTC2	http://amigo.geneontology.org/amigo/term/GO:0005783
platelet aggregation	Gene Ontology	GO:0070527	4	44	0.000510299	0.00702951	HSPB1|ACTG1|FN1|MYL9	http://amigo.geneontology.org/amigo/term/GO:0070527
sarcoplasmic reticulum	Gene Ontology	GO:0016529	4	44	0.000510299	0.00702951	RYR2|SYNE2|SRI|CACNA2D1	http://amigo.geneontology.org/amigo/term/GO:0016529
cardiac muscle contraction	Gene Ontology	GO:0060048	4	44	0.000510299	0.00702951	RYR2|TNNC1|TPM1|ATP1B1	http://amigo.geneontology.org/amigo/term/GO:0060048
blood coagulation	Gene Ontology	GO:0007596	7	173	0.000515093	0.00705591	CARMIL1|F3|AK3|GATA4|F2RL1|GATA3|SERPINE2	http://amigo.geneontology.org/amigo/term/GO:0007596
platelet degranulation	Gene Ontology	GO:0002576	6	124	0.000527471	0.00718533	FN1|PHACTR2|PCDH7|ABCC4|TAGLN2|APOA1	http://amigo.geneontology.org/amigo/term/GO:0002576
cell junction assembly	Gene Ontology	GO:0034329	3	18	0.000539783	0.0072325	FERMT2|FBLIM1|ACTG1	http://amigo.geneontology.org/amigo/term/GO:0034329
high-density lipoprotein particle remodeling	Gene Ontology	GO:0034375	3	18	0.000539783	0.0072325	APOE|APOA1|APOC1	http://amigo.geneontology.org/amigo/term/GO:0034375
embryonic hemopoiesis	Gene Ontology	GO:0035162	3	18	0.000539783	0.0072325	KIT|GATA3|PBX1	http://amigo.geneontology.org/amigo/term/GO:0035162
bone mineralization	Gene Ontology	GO:0030282	4	45	0.000552322	0.00728115	LGR4|EIF2AK3|GPC3|BMP2	http://amigo.geneontology.org/amigo/term/GO:0030282
T-tubule	Gene Ontology	GO:0030315	4	45	0.000552322	0.00728115	AHNAK|SRI|RDX|ATP1B1	http://amigo.geneontology.org/amigo/term/GO:0030315
long-term synaptic potentiation	Gene Ontology	GO:0060291	4	45	0.000552322	0.00728115	PLK2|SLC24A2|SERPINE2|NLGN1	http://amigo.geneontology.org/amigo/term/GO:0060291
intracellular membrane-bounded organelle	Gene Ontology	GO:0043231	16	788	0.000560014	0.00734308	OSBPL10|HNF1B|RAB11FIP1|ZNF638|BMP2|CEMIP2|GRB14|AKAP9|PODXL|KLF6|RHOBTB3|ATP11A|TMBIM1|OSBPL3|MYOF|SEC31A	http://amigo.geneontology.org/amigo/term/GO:0043231
positive regulation of neuron differentiation	Gene Ontology	GO:0045666	5	82	0.000573488	0.00747975	NRCAM|SOCS2|SH3GL3|BRINP1|BMP2	http://amigo.geneontology.org/amigo/term/GO:0045666
intercalated disc	Gene Ontology	GO:0014704	4	46	0.000596746	0.00774191	JUP|CDH2|DSP|ATP1B1	http://amigo.geneontology.org/amigo/term/GO:0014704
costamere	Gene Ontology	GO:0043034	3	19	0.000621467	0.00793666	AHNAK|SDC4|KRT19	http://amigo.geneontology.org/amigo/term/GO:0043034
regulation of establishment of cell polarity	Gene Ontology	GO:2000114	3	19	0.000621467	0.00793666	SHTN1|BCAS3|GATA3	http://amigo.geneontology.org/amigo/term/GO:2000114
apicolateral plasma membrane	Gene Ontology	GO:0016327	3	19	0.000621467	0.00793666	JUP|CLDN3|KRT19	http://amigo.geneontology.org/amigo/term/GO:0016327
fibrillar center	Gene Ontology	GO:0001650	6	129	0.000643576	0.00813516	ANKRD1|PTPN13|KIT|KLF6|SAMD4A|FBLIM1	http://amigo.geneontology.org/amigo/term/GO:0001650
cell leading edge	Gene Ontology	GO:0031252	4	47	0.000643647	0.00813516	PHLDB2|CARMIL1|BCAS3|SHTN1	http://amigo.geneontology.org/amigo/term/GO:0031252
membrane raft	Gene Ontology	GO:0045121	8	237	0.000663842	0.00834739	ANXA2|AHNAK|SDC4|PODXL|F3|S100A10|SLC9A3R1|PDZK1	http://amigo.geneontology.org/amigo/term/GO:0045121
cell cycle arrest	Gene Ontology	GO:0007050	6	130	0.000669001	0.00836934	GADD45A|TCF7L2|APBB2|MAP3K20|BRINP1|SKIL	http://amigo.geneontology.org/amigo/term/GO:0007050
positive regulation of angiogenesis	Gene Ontology	GO:0045766	6	131	0.000695197	0.00862614	F3|CCBE1|HSPB1|JUP|GATA4|ADM	http://amigo.geneontology.org/amigo/term/GO:0045766
cellular response to platelet-derived growth factor stimulus	Gene Ontology	GO:0036120	3	20	0.000710636	0.00862614	ERRFI1|CCN1|RDX	http://amigo.geneontology.org/amigo/term/GO:0036120
endoderm development	Gene Ontology	GO:0007492	3	20	0.000710636	0.00862614	KIF16B|GATA4|EXT1	http://amigo.geneontology.org/amigo/term/GO:0007492
cholesterol transfer activity	Gene Ontology	GO:0120020	3	20	0.000710636	0.00862614	NPC2|APOE|APOA1	http://amigo.geneontology.org/amigo/term/GO:0120020
negative regulation of tumor necrosis factor-mediated signaling pathway	Gene Ontology	GO:0010804	3	20	0.000710636	0.00862614	F2RL1|COP1|APOA1	http://amigo.geneontology.org/amigo/term/GO:0010804
very-low-density lipoprotein particle	Gene Ontology	GO:0034361	3	20	0.000710636	0.00862614	APOE|APOA1|APOC1	http://amigo.geneontology.org/amigo/term/GO:0034361
cholesterol binding	Gene Ontology	GO:0015485	4	49	0.000745183	0.00900092	OSBPL10|NPC2|APOA1|OSBPL3	http://amigo.geneontology.org/amigo/term/GO:0015485
ion channel binding	Gene Ontology	GO:0044325	6	133	0.000749964	0.00901427	SRI|CAMK2D|RYR2|AKAP9|PPP1R9A|S100A10	http://amigo.geneontology.org/amigo/term/GO:0044325
epidermal growth factor receptor signaling pathway	Gene Ontology	GO:0007173	4	50	0.000799971	0.00956843	KIF16B|RPS6KA5|GRB7|ARF4	http://amigo.geneontology.org/amigo/term/GO:0007173
negative regulation of blood vessel endothelial cell migration	Gene Ontology	GO:0043537	3	21	0.000807553	0.00961224	GADD45A|JUP|APOE	http://amigo.geneontology.org/amigo/term/GO:0043537
wound healing	Gene Ontology	GO:0042060	5	89	0.000815596	0.00966108	GATA4|TPM1|SDC4|FN1|DSP	http://amigo.geneontology.org/amigo/term/GO:0042060
protein C-terminus binding	Gene Ontology	GO:0008022	7	189	0.00085109	0.010033	LAMA1|FN1|CCN2|ATP1B1|MAGI1|PPP1R9A|SH3GL3	http://amigo.geneontology.org/amigo/term/GO:0008022
stem cell population maintenance	Gene Ontology	GO:0019827	4	51	0.000857541	0.0100607	TET1|TBX3|TUT4|KIT	http://amigo.geneontology.org/amigo/term/GO:0019827
extracellular matrix structural constituent	Gene Ontology	GO:0005201	6	137	0.000869455	0.0101519	LAMA1|CCN1|FN1|COL9A2|COL4A5|LAMB1	http://amigo.geneontology.org/amigo/term/GO:0005201
neuronal cell body	Gene Ontology	GO:0043025	10	376	0.00088963	0.0103106	APOE|KLHL14|RTN4|UNC5C|AKAP9|COBL|BMPR2|PPP1R9A|FLNB|BRINP1	http://amigo.geneontology.org/amigo/term/GO:0043025
negative regulation of angiogenesis	Gene Ontology	GO:0016525	5	91	0.000896975	0.0103106	PLK2|GADD45A|HHEX|SEMA3E|NPPB	http://amigo.geneontology.org/amigo/term/GO:0016525
small GTPase binding	Gene Ontology	GO:0031267	3	22	0.000912476	0.0103106	ERRFI1|FGD6|FGD4	http://amigo.geneontology.org/amigo/term/GO:0031267
high-density lipoprotein particle	Gene Ontology	GO:0034364	3	22	0.000912476	0.0103106	APOE|APOA1|APOC1	http://amigo.geneontology.org/amigo/term/GO:0034364
steroid hormone receptor activity	Gene Ontology	GO:0003707	3	22	0.000912476	0.0103106	NR3C2|ESRRG|ESR2	http://amigo.geneontology.org/amigo/term/GO:0003707
nuclear-transcribed mRNA poly(A) tail shortening	Gene Ontology	GO:0000289	3	22	0.000912476	0.0103106	SAMD4A|ZFP36|TUT4	http://amigo.geneontology.org/amigo/term/GO:0000289
apical junction complex	Gene Ontology	GO:0043296	3	22	0.000912476	0.0103106	TJP1|CLDN3|ACTG1	http://amigo.geneontology.org/amigo/term/GO:0043296
regulation of small GTPase mediated signal transduction	Gene Ontology	GO:0051056	6	139	0.000934442	0.0105103	FGD4|ARHGAP21|ARHGAP26|ARHGAP24|SIPA1L2|ARHGAP18	http://amigo.geneontology.org/amigo/term/GO:0051056
basement membrane	Gene Ontology	GO:0005604	5	93	0.000984244	0.0110199	LAMB1|LAMA1|COL4A5|ANXA2|FN1	http://amigo.geneontology.org/amigo/term/GO:0005604
developmental growth	Gene Ontology	GO:0048589	3	23	0.00102565	0.0113284	CHST11|ADM|GATA3	http://amigo.geneontology.org/amigo/term/GO:0048589
plasma membrane organization	Gene Ontology	GO:0007009	3	23	0.00102565	0.0113284	SLC9A3R1|MTSS1|MYOF	http://amigo.geneontology.org/amigo/term/GO:0007009
sterol metabolic process	Gene Ontology	GO:0016125	3	23	0.00102565	0.0113284	CYP27A1|FDX1|EBPL	http://amigo.geneontology.org/amigo/term/GO:0016125
protein kinase C binding	Gene Ontology	GO:0005080	4	54	0.00104771	0.0114177	HSPB1|SDC4|DSP|ADAM9	http://amigo.geneontology.org/amigo/term/GO:0005080
cytoskeletal protein binding	Gene Ontology	GO:0008092	4	54	0.00104771	0.0114177	ANXA2|MYLIP|FABP3|TPM1	http://amigo.geneontology.org/amigo/term/GO:0008092
calcium channel activity	Gene Ontology	GO:0005262	4	54	0.00104771	0.0114177	RYR2|ANXA2|SLC24A2|TRPM3	http://amigo.geneontology.org/amigo/term/GO:0005262
embryonic digit morphogenesis	Gene Ontology	GO:0042733	4	55	0.00111718	0.0120064	CHST11|TBX3|IHH|MAP3K20	http://amigo.geneontology.org/amigo/term/GO:0042733
extracellular vesicle	Gene Ontology	GO:1903561	4	55	0.00111718	0.0120064	APOE|APOA1|SERPINE2|ATP1B1	http://amigo.geneontology.org/amigo/term/GO:1903561
response to calcium ion	Gene Ontology	GO:0051592	4	55	0.00111718	0.0120064	CCND1|ADAM9|SEC31A|S100A16	http://amigo.geneontology.org/amigo/term/GO:0051592
anterior/posterior pattern specification	Gene Ontology	GO:0009952	5	96	0.00112677	0.0120064	HNF1B|HHEX|BMPR2|BTG2|PBX1	http://amigo.geneontology.org/amigo/term/GO:0009952
cell-matrix adhesion	Gene Ontology	GO:0007160	5	96	0.00112677	0.0120064	FERMT2|CCN2|FN1|ZYX|ADAM9	http://amigo.geneontology.org/amigo/term/GO:0007160
metal ion binding	Gene Ontology	GO:0046872	32	2298	0.00113111	0.0120064	PHF14|TNNC1|FBLIM1|ADAMTS19|ADAM19|BAZ2B|KIT|MYOF|ZYX|CPNE8|DDHD1|ZNF608|PPM1L|KLF6|KDM6A|KDM6B|PDE5A|B4GALT6|FGD4|FGD6|EXT1|CREB5|LPP|MYLIP|CACNA2D1|PPP1CB|NRXN3|ADAM9|ZFP36|BMPR2|PON2|HMOX2	http://amigo.geneontology.org/amigo/term/GO:0046872
DNA-binding transcription factor activity	Gene Ontology	GO:0003700	13	607	0.00114046	0.0120535	NR3C2|CREB5|HNF4A|TCF7L2|HNF1B|FOXA2|GATA4|TGIF1|TEAD1|PBX1|GATA3|ROR1|SOX5	http://amigo.geneontology.org/amigo/term/GO:0003700
protein localization to adherens junction	Gene Ontology	GO:0071896	2	5	0.00120567	0.0122161	TJP1|MPP7	http://amigo.geneontology.org/amigo/term/GO:0071896
histone demethylase activity (H3-K27 specific)	Gene Ontology	GO:0071558	2	5	0.00120567	0.0122161	KDM6A|KDM6B	http://amigo.geneontology.org/amigo/term/GO:0071558
histone H3-K27 demethylation	Gene Ontology	GO:0071557	2	5	0.00120567	0.0122161	KDM6A|KDM6B	http://amigo.geneontology.org/amigo/term/GO:0071557
lymphocyte homeostasis	Gene Ontology	GO:0002260	2	5	0.00120567	0.0122161	SKIL|SLC40A1	http://amigo.geneontology.org/amigo/term/GO:0002260
dorsal root ganglion development	Gene Ontology	GO:1990791	2	5	0.00120567	0.0122161	UNC5C|TUBB3	http://amigo.geneontology.org/amigo/term/GO:1990791
positive regulation of synaptic vesicle clustering	Gene Ontology	GO:2000809	2	5	0.00120567	0.0122161	CDH2|NLGN1	http://amigo.geneontology.org/amigo/term/GO:2000809
regulation of synapse structural plasticity	Gene Ontology	GO:0051823	2	5	0.00120567	0.0122161	PPP1R9A|CTNNA2	http://amigo.geneontology.org/amigo/term/GO:0051823
intermediate-density lipoprotein particle	Gene Ontology	GO:0034363	2	5	0.00120567	0.0122161	APOE|APOA1	http://amigo.geneontology.org/amigo/term/GO:0034363
cell adhesive protein binding involved in bundle of His cell-Purkinje myocyte communication	Gene Ontology	GO:0086083	2	5	0.00120567	0.0122161	JUP|DSP	http://amigo.geneontology.org/amigo/term/GO:0086083
lipoprotein biosynthetic process	Gene Ontology	GO:0042158	2	5	0.00120567	0.0122161	APOE|APOA1	http://amigo.geneontology.org/amigo/term/GO:0042158
cellular calcium ion homeostasis	Gene Ontology	GO:0006874	5	98	0.00122991	0.0123092	RYR2|SLC24A2|TNNC1|APOE|ATP1B1	http://amigo.geneontology.org/amigo/term/GO:0006874
response to ethanol	Gene Ontology	GO:0045471	5	98	0.00122991	0.0123092	CCND1|CLDN3|GATA3|SETD7|RGS2	http://amigo.geneontology.org/amigo/term/GO:0045471
hormone activity	Gene Ontology	GO:0005179	5	98	0.00122991	0.0123092	TTR|FLNB|ADM|NPPB|COPA	http://amigo.geneontology.org/amigo/term/GO:0005179
RNA polymerase II transcription regulatory region sequence-specific DNA binding	Gene Ontology	GO:0000977	9	327	0.00126554	0.0126143	ESRRG|HHEX|MXI1|HNF4A|HNF1B|TBX3|GATA4|ROR1|PBX1	http://amigo.geneontology.org/amigo/term/GO:0000977
Golgi membrane	Gene Ontology	GO:0000139	13	616	0.00129666	0.0128721	CHST11|COPA|SEC23A|EXT1|WLS|COG5|ARHGAP21|HUWE1|HS6ST2|DIPK2A|GAL3ST1|SEC31A|B4GALT6	http://amigo.geneontology.org/amigo/term/GO:0000139
early endosome	Gene Ontology	GO:0005769	8	267	0.00139179	0.0137517	KIF16B|ANXA2|LAPTM4B|WLS|APOE|ATP11A|F2RL1|APOA1	http://amigo.geneontology.org/amigo/term/GO:0005769
negative regulation of stress fiber assembly	Gene Ontology	GO:0051497	3	26	0.00141711	0.0137517	PPP1R9A|PHLDB2|TJP1	http://amigo.geneontology.org/amigo/term/GO:0051497
nuclear hormone receptor binding	Gene Ontology	GO:0035257	3	26	0.00141711	0.0137517	JUP|BCAS3|TCF7L2	http://amigo.geneontology.org/amigo/term/GO:0035257
positive regulation of p38MAPK cascade	Gene Ontology	GO:1900745	3	26	0.00141711	0.0137517	GADD45A|RELL1|BMP2	http://amigo.geneontology.org/amigo/term/GO:1900745
regulation of actin filament polymerization	Gene Ontology	GO:0030833	3	26	0.00141711	0.0137517	PPP1R9A|COTL1|ARHGAP18	http://amigo.geneontology.org/amigo/term/GO:0030833
bicellular tight junction assembly	Gene Ontology	GO:0070830	4	59	0.00142746	0.0137517	CLDN3|MPP7|MPP5|CRB3	http://amigo.geneontology.org/amigo/term/GO:0070830
cell adhesion molecule binding	Gene Ontology	GO:0050839	4	59	0.00142746	0.0137517	JUP|TJP1|NRXN3|NLGN1	http://amigo.geneontology.org/amigo/term/GO:0050839
protein-containing complex	Gene Ontology	GO:0032991	13	623	0.00143013	0.0137517	RYR2|UTRN|HNF4A|TTR|MPP5|MPP7|CRB3|TJP1|COP1|SKIL|MAGED1|CLDN3|NPPB	http://amigo.geneontology.org/amigo/term/GO:0032991
cellular iron ion homeostasis	Gene Ontology	GO:0006879	4	60	0.00151351	0.0144516	HMOX2|FTH1|FTL|SLC40A1	http://amigo.geneontology.org/amigo/term/GO:0006879
neuron projection	Gene Ontology	GO:0043005	9	336	0.00151711	0.0144516	CDH13|KLHL14|MAP4|PTPN13|NRCAM|RGS2|CAMK2D|FLNB|CDH2	http://amigo.geneontology.org/amigo/term/GO:0043005
positive regulation of cell-matrix adhesion	Gene Ontology	GO:0001954	3	27	0.00156566	0.0144516	CDH13|UTRN|JUP	http://amigo.geneontology.org/amigo/term/GO:0001954
fibronectin binding	Gene Ontology	GO:0001968	3	27	0.00156566	0.0144516	SDC4|CCN2|IGFBP5	http://amigo.geneontology.org/amigo/term/GO:0001968
actin monomer binding	Gene Ontology	GO:0003785	3	27	0.00156566	0.0144516	COBL|MTSS1|COBLL1	http://amigo.geneontology.org/amigo/term/GO:0003785
hippo signaling	Gene Ontology	GO:0035329	3	27	0.00156566	0.0144516	TEAD1|TJP1|AMOTL2	http://amigo.geneontology.org/amigo/term/GO:0035329
bundle of His cell-Purkinje myocyte adhesion involved in cell communication	Gene Ontology	GO:0086073	2	6	0.0015994	0.0144516	JUP|DSP	http://amigo.geneontology.org/amigo/term/GO:0086073
embryonic skeletal joint development	Gene Ontology	GO:0072498	2	6	0.0015994	0.0144516	IHH|EXT1	http://amigo.geneontology.org/amigo/term/GO:0072498
protein localization to bicellular tight junction	Gene Ontology	GO:1902396	2	6	0.0015994	0.0144516	TJP1|ACTG1	http://amigo.geneontology.org/amigo/term/GO:1902396
membrane raft assembly	Gene Ontology	GO:0001765	2	6	0.0015994	0.0144516	S100A10|ANXA2	http://amigo.geneontology.org/amigo/term/GO:0001765
positive regulation of potassium ion transmembrane transporter activity	Gene Ontology	GO:1901018	2	6	0.0015994	0.0144516	AKAP9|ATP1B1	http://amigo.geneontology.org/amigo/term/GO:1901018
myelin sheath adaxonal region	Gene Ontology	GO:0035749	2	6	0.0015994	0.0144516	ANXA2|MPP5	http://amigo.geneontology.org/amigo/term/GO:0035749
lipase inhibitor activity	Gene Ontology	GO:0055102	2	6	0.0015994	0.0144516	APOA1|APOC1	http://amigo.geneontology.org/amigo/term/GO:0055102
head morphogenesis	Gene Ontology	GO:0060323	2	6	0.0015994	0.0144516	IHH|SSBP3	http://amigo.geneontology.org/amigo/term/GO:0060323
very-low-density lipoprotein particle clearance	Gene Ontology	GO:0034447	2	6	0.0015994	0.0144516	APOE|APOC1	http://amigo.geneontology.org/amigo/term/GO:0034447
negative regulation of insulin-like growth factor receptor signaling pathway	Gene Ontology	GO:0043569	2	6	0.0015994	0.0144516	BMP2|IGFBP5	http://amigo.geneontology.org/amigo/term/GO:0043569
response to estrogen	Gene Ontology	GO:0043627	4	61	0.00160311	0.0144516	CCND1|APOA1|KRT19|GATA3	http://amigo.geneontology.org/amigo/term/GO:0043627
triglyceride homeostasis	Gene Ontology	GO:0070328	3	28	0.00172362	0.0154245	APOE|APOA1|ROR1	http://amigo.geneontology.org/amigo/term/GO:0070328
negative regulation of interleukin-1 beta production	Gene Ontology	GO:0032691	3	28	0.00172362	0.0154245	ERRFI1|COP1|APOA1	http://amigo.geneontology.org/amigo/term/GO:0032691
heart looping	Gene Ontology	GO:0001947	4	63	0.00179326	0.0159893	TBX3|IHH|GATA4|SOX17	http://amigo.geneontology.org/amigo/term/GO:0001947
response to hypoxia	Gene Ontology	GO:0001666	6	160	0.00186567	0.0165748	CLDN3|BMP2|RYR2|HMOX2|ATP1B1|ADM	http://amigo.geneontology.org/amigo/term/GO:0001666
digestive tract development	Gene Ontology	GO:0048565	3	29	0.00189118	0.0166804	COBL|LGR4|KIT	http://amigo.geneontology.org/amigo/term/GO:0048565
negative regulation of mitotic cell cycle	Gene Ontology	GO:0045930	3	29	0.00189118	0.0166804	SLC9A3R1|BTG2|BRINP1	http://amigo.geneontology.org/amigo/term/GO:0045930
phospholipid binding	Gene Ontology	GO:0005543	5	109	0.00192637	0.01693	MYOF|F3|ARHGAP26|APOE|APOA1	http://amigo.geneontology.org/amigo/term/GO:0005543
dendrite	Gene Ontology	GO:0030425	10	420	0.00197756	0.0171803	APOE|NLGN1|UNC5C|PLK2|TUBB3|COBL|PPP1R9A|BMPR2|SAMD4A|BRINP1	http://amigo.geneontology.org/amigo/term/GO:0030425
lateral plasma membrane	Gene Ontology	GO:0016328	4	65	0.00199849	0.0171803	EPCAM|JUP|CLDN3|ATP1B1	http://amigo.geneontology.org/amigo/term/GO:0016328
heparin binding	Gene Ontology	GO:0008201	6	163	0.00204151	0.0171803	APOE|FN1|CCN2|PCOLCE2|SERPINE2|CCN1	http://amigo.geneontology.org/amigo/term/GO:0008201
aging	Gene Ontology	GO:0007568	6	163	0.00204151	0.0171803	KYNU|CCN2|GCLC|IGFBP5|PPP1R9A|ADM	http://amigo.geneontology.org/amigo/term/GO:0007568
pancreatic juice secretion	Gene Ontology	GO:0030157	2	7	0.00204594	0.0171803	FLNB|COPA	http://amigo.geneontology.org/amigo/term/GO:0030157
lipoprotein particle binding	Gene Ontology	GO:0071813	2	7	0.00204594	0.0171803	CDH13|APOE	http://amigo.geneontology.org/amigo/term/GO:0071813
regulation of Cdc42 protein signal transduction	Gene Ontology	GO:0032489	2	7	0.00204594	0.0171803	APOE|APOA1	http://amigo.geneontology.org/amigo/term/GO:0032489
dendritic spine neck	Gene Ontology	GO:0044326	2	7	0.00204594	0.0171803	PPP1R9A|SRI	http://amigo.geneontology.org/amigo/term/GO:0044326
laminin complex	Gene Ontology	GO:0043256	2	7	0.00204594	0.0171803	LAMB1|NTNG1	http://amigo.geneontology.org/amigo/term/GO:0043256
sphingosine-1-phosphate phosphatase activity	Gene Ontology	GO:0042392	2	7	0.00204594	0.0171803	PDP1|SGPP1	http://amigo.geneontology.org/amigo/term/GO:0042392
phospholipase inhibitor activity	Gene Ontology	GO:0004859	2	7	0.00204594	0.0171803	ANXA4|APOC1	http://amigo.geneontology.org/amigo/term/GO:0004859
regulation of cell communication by electrical coupling	Gene Ontology	GO:0010649	2	7	0.00204594	0.0171803	CAMK2D|SRI	http://amigo.geneontology.org/amigo/term/GO:0010649
RNA polymerase II-specific DNA-binding transcription factor binding	Gene Ontology	GO:0061629	2	7	0.00204594	0.0171803	ANKRD1|HSPB1	http://amigo.geneontology.org/amigo/term/GO:0061629
positive regulation of filopodium assembly	Gene Ontology	GO:0051491	3	30	0.00206854	0.0173108	ZMYND8|BCAS3|NLGN1	http://amigo.geneontology.org/amigo/term/GO:0051491
phagocytic vesicle	Gene Ontology	GO:0045335	4	66	0.00210695	0.0175723	KIF16B|FLNB|ACTG1|ZYX	http://amigo.geneontology.org/amigo/term/GO:0045335
glutamatergic synapse	Gene Ontology	GO:0098978	9	354	0.00214053	0.0177918	APOE|NTNG1|NRCAM|AKAP9|ARF4|TNIK|PPP1R9A|NDRG1|SH3GL3	http://amigo.geneontology.org/amigo/term/GO:0098978
collagen binding	Gene Ontology	GO:0005518	4	67	0.00221941	0.0181958	CCBE1|PCOLCE2|FN1|ADAM9	http://amigo.geneontology.org/amigo/term/GO:0005518
response to glucose	Gene Ontology	GO:0009749	4	67	0.00221941	0.0181958	HNF1B|TCF7L2|CCN2|SELENOT	http://amigo.geneontology.org/amigo/term/GO:0009749
positive regulation of protein kinase B signaling	Gene Ontology	GO:0051897	6	166	0.00222959	0.0181958	F3|RTN4|TCF7L2|KIT|IGFBP5|GATA3	http://amigo.geneontology.org/amigo/term/GO:0051897
zinc ion binding	Gene Ontology	GO:0008270	15	820	0.00224203	0.0181958	NR3C2|ESRRG|ZNF638|ZMYND8|SEC23A|TET1|GATA3|TRIM24|UTRN|AOPEP|ESR2|GATA4|PAPPA|TUT4|ROR1	http://amigo.geneontology.org/amigo/term/GO:0008270
maintenance of blood-brain barrier	Gene Ontology	GO:0035633	3	31	0.00225592	0.0181958	TJP1|CLDN3|ACTG1	http://amigo.geneontology.org/amigo/term/GO:0035633
regulation of neuron projection development	Gene Ontology	GO:0010975	3	31	0.00225592	0.0181958	GATA3|CTNNA2|NTNG1	http://amigo.geneontology.org/amigo/term/GO:0010975
actomyosin structure organization	Gene Ontology	GO:0031032	3	31	0.00225592	0.0181958	EPB41L3|TJP1|CNN1	http://amigo.geneontology.org/amigo/term/GO:0031032
growth factor binding	Gene Ontology	GO:0019838	3	31	0.00225592	0.0181958	BMPR2|LIFR|GHR	http://amigo.geneontology.org/amigo/term/GO:0019838
embryonic organ development	Gene Ontology	GO:0048568	3	31	0.00225592	0.0181958	TEAD1|GATA3|PBX1	http://amigo.geneontology.org/amigo/term/GO:0048568
transcription regulator complex	Gene Ontology	GO:0005667	7	226	0.00228771	0.0183917	ANKRD1|TCF7L2|SOX17|HNF1B|SKIL|SSBP3|TEAD1	http://amigo.geneontology.org/amigo/term/GO:0005667
regulation of cell growth	Gene Ontology	GO:0001558	4	68	0.00233594	0.018718	CAMK2D|EPB41L3|SOCS2|IGFBP5	http://amigo.geneontology.org/amigo/term/GO:0001558
negative regulation of cell migration	Gene Ontology	GO:0030336	5	115	0.00240949	0.0192445	SLC9A3R1|CLDN3|ZMYND8|TPM1|IGFBP5	http://amigo.geneontology.org/amigo/term/GO:0030336
positive regulation of Rho protein signal transduction	Gene Ontology	GO:0035025	3	32	0.00245349	0.0194362	PRAG1|F2RL1|APOA1	http://amigo.geneontology.org/amigo/term/GO:0035025
sprouting angiogenesis	Gene Ontology	GO:0002040	3	32	0.00245349	0.0194362	CDH13|SEMA3E|CCBE1	http://amigo.geneontology.org/amigo/term/GO:0002040
Golgi apparatus	Gene Ontology	GO:0005794	17	1002	0.00253129	0.0194362	FGD4|FGD6|ZMYND8|APOE|EXT1|NLGN1|WLS|AKAP9|MPP5|PRCD|ARHGAP21|NEO1|COG5|ADAM19|F2RL1|ARF4|TMBIM1	http://amigo.geneontology.org/amigo/term/GO:0005794
positive regulation of mammary gland epithelial cell proliferation	Gene Ontology	GO:0033601	2	8	0.00254446	0.0194362	RTN4|CCND1	http://amigo.geneontology.org/amigo/term/GO:0033601
positive regulation of cardiac muscle contraction	Gene Ontology	GO:0060452	2	8	0.00254446	0.0194362	RGS2|CCN2	http://amigo.geneontology.org/amigo/term/GO:0060452
peripheral nervous system myelin maintenance	Gene Ontology	GO:0032287	2	8	0.00254446	0.0194362	NDRG1|MPP5	http://amigo.geneontology.org/amigo/term/GO:0032287
regulation of calcium ion transmembrane transport via high voltage-gated calcium channel	Gene Ontology	GO:1902514	2	8	0.00254446	0.0194362	CAMK2D|CACNA2D1	http://amigo.geneontology.org/amigo/term/GO:1902514
chylomicron remnant clearance	Gene Ontology	GO:0034382	2	8	0.00254446	0.0194362	APOE|APOC1	http://amigo.geneontology.org/amigo/term/GO:0034382
protein localization to cell-cell junction	Gene Ontology	GO:0150105	2	8	0.00254446	0.0194362	TJP1|DSP	http://amigo.geneontology.org/amigo/term/GO:0150105
macropinosome	Gene Ontology	GO:0044354	2	8	0.00254446	0.0194362	CARMIL1|ANXA2	http://amigo.geneontology.org/amigo/term/GO:0044354
regulation of cardiac muscle cell action potential involved in regulation of contraction	Gene Ontology	GO:0098909	2	8	0.00254446	0.0194362	CAMK2D|AKAP9	http://amigo.geneontology.org/amigo/term/GO:0098909
establishment of Golgi localization	Gene Ontology	GO:0051683	2	8	0.00254446	0.0194362	SLC9A3R1|ARHGAP21	http://amigo.geneontology.org/amigo/term/GO:0051683
proteoglycan metabolic process	Gene Ontology	GO:0006029	2	8	0.00254446	0.0194362	IHH|BMP2	http://amigo.geneontology.org/amigo/term/GO:0006029
regulation of cell communication by electrical coupling involved in cardiac conduction	Gene Ontology	GO:1901844	2	8	0.00254446	0.0194362	CAMK2D|SRI	http://amigo.geneontology.org/amigo/term/GO:1901844
RNA binding	Gene Ontology	GO:0003723	21	1366	0.00265973	0.0200179	HUWE1|YTHDC1|ANXA2|GRB7|HSPB1|RTN4|AHNAK|RBM47|RDX|DSP|MAP3K20|SAMD4A|ZFP36|ZNF638|TBCA|MAP4|ASCC3|FLNB|TUT4|ZYX|S100A16	http://amigo.geneontology.org/amigo/term/GO:0003723
regulation of heart contraction	Gene Ontology	GO:0008016	3	33	0.00266143	0.0200179	CAMK2D|SRI|TPM1	http://amigo.geneontology.org/amigo/term/GO:0008016
steroid binding	Gene Ontology	GO:0005496	3	33	0.00266143	0.0200179	NR3C2|ESRRG|ESR2	http://amigo.geneontology.org/amigo/term/GO:0005496
cell fate specification	Gene Ontology	GO:0001708	3	33	0.00266143	0.0200179	TBX3|IHH|FOXA2	http://amigo.geneontology.org/amigo/term/GO:0001708
cellular response to BMP stimulus	Gene Ontology	GO:0071773	3	33	0.00266143	0.0200179	BMPR2|BMP2|GATA3	http://amigo.geneontology.org/amigo/term/GO:0071773
chromatin binding	Gene Ontology	GO:0003682	10	443	0.00287376	0.0214638	AUTS2|TRIM24|WAC|MPP7|TCF7L2|KDM6A|SKIL|KDM6B|BCAS3|SETD7	http://amigo.geneontology.org/amigo/term/GO:0003682
tissue development	Gene Ontology	GO:0009888	3	34	0.00287993	0.0214638	LAMB1|LAMA1|NTNG1	http://amigo.geneontology.org/amigo/term/GO:0009888
positive regulation of axon extension	Gene Ontology	GO:0045773	3	34	0.00287993	0.0214638	TNFRSF12A|SHTN1|FN1	http://amigo.geneontology.org/amigo/term/GO:0045773
chylomicron remodeling	Gene Ontology	GO:0034371	2	9	0.00309414	0.0219908	APOE|APOA1	http://amigo.geneontology.org/amigo/term/GO:0034371
L-alanine transmembrane transporter activity	Gene Ontology	GO:0015180	2	9	0.00309414	0.0219908	SLC36A4|SLC7A8	http://amigo.geneontology.org/amigo/term/GO:0015180
positive regulation of toll-like receptor 4 signaling pathway	Gene Ontology	GO:0034145	2	9	0.00309414	0.0219908	F2RL1|EHHADH	http://amigo.geneontology.org/amigo/term/GO:0034145
negative regulation of epithelial cell differentiation	Gene Ontology	GO:0030857	2	9	0.00309414	0.0219908	CCND1|TBX3	http://amigo.geneontology.org/amigo/term/GO:0030857
regulation of blood coagulation	Gene Ontology	GO:0030193	2	9	0.00309414	0.0219908	F2RL1|FOXA2	http://amigo.geneontology.org/amigo/term/GO:0030193
iron ion transmembrane transporter activity	Gene Ontology	GO:0005381	2	9	0.00309414	0.0219908	SLC39A8|SLC40A1	http://amigo.geneontology.org/amigo/term/GO:0005381
negative regulation of mitochondrial outer membrane permeabilization involved in apoptotic signaling pathway	Gene Ontology	GO:1901029	2	9	0.00309414	0.0219908	GCLC|TMEM14A	http://amigo.geneontology.org/amigo/term/GO:1901029
transmembrane receptor protein serine/threonine kinase signaling pathway	Gene Ontology	GO:0007178	2	9	0.00309414	0.0219908	PPM1L|BMPR2	http://amigo.geneontology.org/amigo/term/GO:0007178
very-low-density lipoprotein particle remodeling	Gene Ontology	GO:0034372	2	9	0.00309414	0.0219908	APOE|APOA1	http://amigo.geneontology.org/amigo/term/GO:0034372
endocardial cushion development	Gene Ontology	GO:0003197	2	9	0.00309414	0.0219908	GATA4|BMPR2	http://amigo.geneontology.org/amigo/term/GO:0003197
multicellular organismal iron ion homeostasis	Gene Ontology	GO:0060586	2	9	0.00309414	0.0219908	BTBD9|SLC40A1	http://amigo.geneontology.org/amigo/term/GO:0060586
cell migration involved in gastrulation	Gene Ontology	GO:0042074	2	9	0.00309414	0.0219908	GPC3|SOX17	http://amigo.geneontology.org/amigo/term/GO:0042074
embryonic foregut morphogenesis	Gene Ontology	GO:0048617	2	9	0.00309414	0.0219908	GATA4|SOX17	http://amigo.geneontology.org/amigo/term/GO:0048617
integrin activation	Gene Ontology	GO:0033622	2	9	0.00309414	0.0219908	FERMT2|FN1	http://amigo.geneontology.org/amigo/term/GO:0033622
embryonic heart tube morphogenesis	Gene Ontology	GO:0003143	2	9	0.00309414	0.0219908	RYR2|SOX17	http://amigo.geneontology.org/amigo/term/GO:0003143
body fluid secretion	Gene Ontology	GO:0007589	2	9	0.00309414	0.0219908	ANXA2|NPPB	http://amigo.geneontology.org/amigo/term/GO:0007589
positive regulation of protein phosphorylation	Gene Ontology	GO:0001934	6	178	0.00311503	0.0220753	ANXA2|CCN1|CCND1|TNIK|CLDN3|BMP2	http://amigo.geneontology.org/amigo/term/GO:0001934
ficolin-1-rich granule lumen	Gene Ontology	GO:1904813	5	123	0.00318333	0.0224943	HUWE1|JUP|FTH1|NLK|COTL1	http://amigo.geneontology.org/amigo/term/GO:1904813
cell death	Gene Ontology	GO:0008219	3	36	0.00334928	0.0235313	MAP3K20|BRINP1|PTGER3	http://amigo.geneontology.org/amigo/term/GO:0008219
positive regulation of Wnt signaling pathway	Gene Ontology	GO:0030177	3	36	0.00334928	0.0235313	HHEX|WLS|BMP2	http://amigo.geneontology.org/amigo/term/GO:0030177
axon	Gene Ontology	GO:0030424	8	310	0.00340804	0.0238466	SHTN1|TUBB3|MPP5|MAP4|COBL|ACADM|CTNNA2|NTNG1	http://amigo.geneontology.org/amigo/term/GO:0030424
caveola	Gene Ontology	GO:0005901	4	76	0.00342332	0.0238466	CDH13|BMPR2|MYOF|ATP1B1	http://amigo.geneontology.org/amigo/term/GO:0005901
neuromuscular junction	Gene Ontology	GO:0031594	4	76	0.00342332	0.0238466	PPP1R9A|COL4A5|UTRN|SERPINE2	http://amigo.geneontology.org/amigo/term/GO:0031594
protein stabilization	Gene Ontology	GO:0050821	6	183	0.00355255	0.0246767	TMEM88|RTN4|SOX17|NLK|ATP1B1|APOA1	http://amigo.geneontology.org/amigo/term/GO:0050821
beta-tubulin binding	Gene Ontology	GO:0048487	3	37	0.00360045	0.024749	BCAS3|TBCA|RGS2	http://amigo.geneontology.org/amigo/term/GO:0048487
iron ion binding	Gene Ontology	GO:0005506	5	127	0.0036309	0.024749	CYP27A1|TET1|FTH1|FDX1|FTL	http://amigo.geneontology.org/amigo/term/GO:0005506
negative regulation of transcription, DNA-templated	Gene Ontology	GO:0045892	11	536	0.00367346	0.024749	LGR4|RPS6KA5|BMP2|TRIM24|MAGED1|GCLC|TCF7L2|TBX3|HHEX|GATA3|SOX5	http://amigo.geneontology.org/amigo/term/GO:0045892
chondrocyte proliferation	Gene Ontology	GO:0035988	2	10	0.00369417	0.024749	IHH|CCN2	http://amigo.geneontology.org/amigo/term/GO:0035988
phosphatidylinositol bisphosphate binding	Gene Ontology	GO:1902936	2	10	0.00369417	0.024749	CLVS2|LAPTM4B	http://amigo.geneontology.org/amigo/term/GO:1902936
alpha-catenin binding	Gene Ontology	GO:0045294	2	10	0.00369417	0.024749	JUP|CDH2	http://amigo.geneontology.org/amigo/term/GO:0045294
plasma membrane protein complex	Gene Ontology	GO:0098797	2	10	0.00369417	0.024749	SLC9A3R1|NEO1	http://amigo.geneontology.org/amigo/term/GO:0098797
basement membrane assembly	Gene Ontology	GO:0070831	2	10	0.00369417	0.024749	LAMB1|NTNG1	http://amigo.geneontology.org/amigo/term/GO:0070831
peptidase activator activity	Gene Ontology	GO:0016504	2	10	0.00369417	0.024749	FN1|PCOLCE2	http://amigo.geneontology.org/amigo/term/GO:0016504
thyroid hormone transport	Gene Ontology	GO:0070327	2	10	0.00369417	0.024749	TTR|SLC7A8	http://amigo.geneontology.org/amigo/term/GO:0070327
morphogenesis of an epithelial sheet	Gene Ontology	GO:0002011	2	10	0.00369417	0.024749	LAMA1|MPP5	http://amigo.geneontology.org/amigo/term/GO:0002011
autolysosome	Gene Ontology	GO:0044754	2	10	0.00369417	0.024749	FTH1|FTL	http://amigo.geneontology.org/amigo/term/GO:0044754
high-density lipoprotein particle clearance	Gene Ontology	GO:0034384	2	10	0.00369417	0.024749	APOE|APOA1	http://amigo.geneontology.org/amigo/term/GO:0034384
axonogenesis	Gene Ontology	GO:0007409	4	78	0.00374088	0.0249257	NRCAM|SHTN1|CTNNA2|NTNG1	http://amigo.geneontology.org/amigo/term/GO:0007409
neural tube closure	Gene Ontology	GO:0001843	4	78	0.00374088	0.0249257	COBL|KDM6A|ADM|SDC4	http://amigo.geneontology.org/amigo/term/GO:0001843
transcription coactivator activity	Gene Ontology	GO:0003713	7	248	0.00376371	0.0250098	ANKRD1|TRIM24|MAGED1|SOX17|JUP|GATA3|MAML3	http://amigo.geneontology.org/amigo/term/GO:0003713
positive regulation of substrate adhesion-dependent cell spreading	Gene Ontology	GO:1900026	3	38	0.00386282	0.025583	S100A10|CARMIL1|APOA1	http://amigo.geneontology.org/amigo/term/GO:1900026
protein-containing complex assembly	Gene Ontology	GO:0065003	5	129	0.00387083	0.025583	SSBP3|SLC9A3R1|SLC24A2|TEAD1|MAGI1	http://amigo.geneontology.org/amigo/term/GO:0065003
postsynaptic density	Gene Ontology	GO:0014069	7	251	0.0040107	0.0264361	EPB41L3|NLGN1|RTN4|BMPR2|MAP4|PPP1R9A|CDH2	http://amigo.geneontology.org/amigo/term/GO:0014069
DNA-binding transcription activator activity, RNA polymerase II-specific	Gene Ontology	GO:0001228	10	466	0.00406856	0.0266636	ESRRG|TBX3|HNF4A|TCF7L2|SOX17|KLF6|GATA4|TEAD1|GATA3|PBX1	http://amigo.geneontology.org/amigo/term/GO:0001228
positive regulation of JNK cascade	Gene Ontology	GO:0046330	4	80	0.00407784	0.0266636	GADD45A|F2RL1|CCN2|TAOK3	http://amigo.geneontology.org/amigo/term/GO:0046330
amyloid-beta binding	Gene Ontology	GO:0001540	4	80	0.00407784	0.0266636	APOE|APOA1|APBB2|NLGN1	http://amigo.geneontology.org/amigo/term/GO:0001540
heart development	Gene Ontology	GO:0007507	6	189	0.00413603	0.026904	BMP2|FN1|SRI|SOX17|TNNC1|ADM	http://amigo.geneontology.org/amigo/term/GO:0007507
positive regulation of bone mineralization	Gene Ontology	GO:0030501	3	39	0.00413655	0.026904	BMPR2|CCN1|BMP2	http://amigo.geneontology.org/amigo/term/GO:0030501
DNA-binding transcription repressor activity, RNA polymerase II-specific	Gene Ontology	GO:0001227	7	253	0.00418206	0.0271281	HHEX|BTG2|MXI1|TBX3|SKIL|GATA3|TGIF1	http://amigo.geneontology.org/amigo/term/GO:0001227
positive regulation of astrocyte differentiation	Gene Ontology	GO:0048711	2	11	0.00434375	0.027593	BMP2|SERPINE2	http://amigo.geneontology.org/amigo/term/GO:0048711
cholesterol catabolic process	Gene Ontology	GO:0006707	2	11	0.00434375	0.027593	CYP27A1|APOE	http://amigo.geneontology.org/amigo/term/GO:0006707
epithelial cell-cell adhesion	Gene Ontology	GO:0090136	2	11	0.00434375	0.027593	IHH|DSP	http://amigo.geneontology.org/amigo/term/GO:0090136
mesodermal cell differentiation	Gene Ontology	GO:0048333	2	11	0.00434375	0.027593	KDM6A|KDM6B	http://amigo.geneontology.org/amigo/term/GO:0048333
ferric iron binding	Gene Ontology	GO:0008199	2	11	0.00434375	0.027593	FTH1|FTL	http://amigo.geneontology.org/amigo/term/GO:0008199
lymphangiogenesis	Gene Ontology	GO:0001946	2	11	0.00434375	0.027593	BMPR2|CCBE1	http://amigo.geneontology.org/amigo/term/GO:0001946
Schmidt-Lanterman incisure	Gene Ontology	GO:0043220	2	11	0.00434375	0.027593	ANXA2|MPP5	http://amigo.geneontology.org/amigo/term/GO:0043220
chylomicron assembly	Gene Ontology	GO:0034378	2	11	0.00434375	0.027593	APOE|APOA1	http://amigo.geneontology.org/amigo/term/GO:0034378
establishment of protein localization	Gene Ontology	GO:0045184	3	40	0.00442178	0.027872	PHLDB2|RDX|NLGN1	http://amigo.geneontology.org/amigo/term/GO:0045184
positive regulation of pri-miRNA transcription by RNA polymerase II	Gene Ontology	GO:1902895	3	40	0.00442178	0.027872	TEAD1|BMP2|GATA3	http://amigo.geneontology.org/amigo/term/GO:1902895
positive regulation of ATPase activity	Gene Ontology	GO:0032781	3	40	0.00442178	0.027872	DNAJC15|TPM1|ATP1B1	http://amigo.geneontology.org/amigo/term/GO:0032781
calcium-mediated signaling	Gene Ontology	GO:0019722	4	82	0.00443472	0.0278819	PPP1R9A|RYR2|EIF2AK3|RCAN2	http://amigo.geneontology.org/amigo/term/GO:0019722
sequence-specific double-stranded DNA binding	Gene Ontology	GO:1990837	11	553	0.00460694	0.0288906	NR3C2|ESRRG|TBX3|CREB5|KLF6|FOXA2|GATA4|TEAD1|GATA3|TGIF1|PBX1	http://amigo.geneontology.org/amigo/term/GO:1990837
blood vessel development	Gene Ontology	GO:0001568	3	41	0.00471864	0.0293657	TBX3|BMPR2|TCF7L2	http://amigo.geneontology.org/amigo/term/GO:0001568
response to starvation	Gene Ontology	GO:0042594	3	41	0.00471864	0.0293657	ZFP36|ADM|BCAS3	http://amigo.geneontology.org/amigo/term/GO:0042594
cytokine binding	Gene Ontology	GO:0019955	3	41	0.00471864	0.0293657	LIFR|GHR|KIT	http://amigo.geneontology.org/amigo/term/GO:0019955
MAPK cascade	Gene Ontology	GO:0000165	7	261	0.00492348	0.0301542	PPM1L|ZFP36|KIT|TNIK|DUSP5|NLK|TAOK3	http://amigo.geneontology.org/amigo/term/GO:0000165
branching involved in ureteric bud morphogenesis	Gene Ontology	GO:0001658	3	42	0.00502726	0.0301542	GPC3|BMP2|PBX1	http://amigo.geneontology.org/amigo/term/GO:0001658
nuclear receptor activity	Gene Ontology	GO:0004879	3	42	0.00502726	0.0301542	ESRRG|ESR2|ROR1	http://amigo.geneontology.org/amigo/term/GO:0004879
animal organ regeneration	Gene Ontology	GO:0031100	3	42	0.00502726	0.0301542	ADM|CCN1|APOA1	http://amigo.geneontology.org/amigo/term/GO:0031100
endoderm formation	Gene Ontology	GO:0001706	2	12	0.00504209	0.0301542	DUSP5|SOX17	http://amigo.geneontology.org/amigo/term/GO:0001706
calcium ion transport into cytosol	Gene Ontology	GO:0060402	2	12	0.00504209	0.0301542	CACNA2D1|RYR2	http://amigo.geneontology.org/amigo/term/GO:0060402
growth hormone receptor signaling pathway	Gene Ontology	GO:0060396	2	12	0.00504209	0.0301542	GHR|SOCS2	http://amigo.geneontology.org/amigo/term/GO:0060396
negative regulation of long-term synaptic potentiation	Gene Ontology	GO:1900272	2	12	0.00504209	0.0301542	PPP1R9A|APOE	http://amigo.geneontology.org/amigo/term/GO:1900272
positive regulation of osteoblast proliferation	Gene Ontology	GO:0033690	2	12	0.00504209	0.0301542	CCN1|BMP2	http://amigo.geneontology.org/amigo/term/GO:0033690
gamma-catenin binding	Gene Ontology	GO:0045295	2	12	0.00504209	0.0301542	CDH2|TCF7L2	http://amigo.geneontology.org/amigo/term/GO:0045295
regulation of smooth muscle contraction	Gene Ontology	GO:0006940	2	12	0.00504209	0.0301542	CNN1|TNNC1	http://amigo.geneontology.org/amigo/term/GO:0006940
co-SMAD binding	Gene Ontology	GO:0070410	2	12	0.00504209	0.0301542	GATA4|TGIF1	http://amigo.geneontology.org/amigo/term/GO:0070410
positive regulation of fatty acid biosynthetic process	Gene Ontology	GO:0045723	2	12	0.00504209	0.0301542	LPGAT1|APOA1	http://amigo.geneontology.org/amigo/term/GO:0045723
spanning component of plasma membrane	Gene Ontology	GO:0044214	2	12	0.00504209	0.0301542	BMPR2|SLC24A2	http://amigo.geneontology.org/amigo/term/GO:0044214
positive regulation of stem cell proliferation	Gene Ontology	GO:2000648	2	12	0.00504209	0.0301542	EPCAM|TBX3	http://amigo.geneontology.org/amigo/term/GO:2000648
positive regulation of nuclear-transcribed mRNA poly(A) tail shortening	Gene Ontology	GO:0060213	2	12	0.00504209	0.0301542	ZFP36|BTG2	http://amigo.geneontology.org/amigo/term/GO:0060213
protein phosphatase binding	Gene Ontology	GO:0019903	4	86	0.0052104	0.0310095	MYO16|JUP|CDH2|EIF2AK3	http://amigo.geneontology.org/amigo/term/GO:0019903
PDZ domain binding	Gene Ontology	GO:0030165	4	86	0.0052104	0.0310095	TMEM88|SLC9A3R1|NLGN1|PDZK1	http://amigo.geneontology.org/amigo/term/GO:0030165
intermembrane lipid transfer	Gene Ontology	GO:0120009	3	43	0.00534778	0.03175	NPC2|APOE|APOA1	http://amigo.geneontology.org/amigo/term/GO:0120009
calmodulin binding	Gene Ontology	GO:0005516	6	200	0.00538557	0.0318972	TJP1|CNN1|CAMK2D|RYR2|RGS2|CALD1	http://amigo.geneontology.org/amigo/term/GO:0005516
regulation of protein phosphorylation	Gene Ontology	GO:0001932	3	44	0.00568032	0.0327787	APOA1|FN1|HSPB1	http://amigo.geneontology.org/amigo/term/GO:0001932
protein-DNA complex	Gene Ontology	GO:0032993	3	44	0.00568032	0.0327787	JUP|HHEX|TCF7L2	http://amigo.geneontology.org/amigo/term/GO:0032993
co-receptor binding	Gene Ontology	GO:0039706	2	13	0.0057884	0.0327787	NEO1|BMP2	http://amigo.geneontology.org/amigo/term/GO:0039706
cardiac right ventricle morphogenesis	Gene Ontology	GO:0003215	2	13	0.0057884	0.0327787	GATA4|GATA3	http://amigo.geneontology.org/amigo/term/GO:0003215
histone phosphorylation	Gene Ontology	GO:0016572	2	13	0.0057884	0.0327787	CCN1|RPS6KA5	http://amigo.geneontology.org/amigo/term/GO:0016572
lipid phosphatase activity	Gene Ontology	GO:0042577	2	13	0.0057884	0.0327787	PDP1|SGPP1	http://amigo.geneontology.org/amigo/term/GO:0042577
MLL3/4 complex	Gene Ontology	GO:0044666	2	13	0.0057884	0.0327787	KDM6A|KDM6B	http://amigo.geneontology.org/amigo/term/GO:0044666
cardiac epithelial to mesenchymal transition	Gene Ontology	GO:0060317	2	13	0.0057884	0.0327787	RTN4|BMP2	http://amigo.geneontology.org/amigo/term/GO:0060317
COPI vesicle coat	Gene Ontology	GO:0030126	2	13	0.0057884	0.0327787	COPA|DIPK2A	http://amigo.geneontology.org/amigo/term/GO:0030126
positive regulation of ossification	Gene Ontology	GO:0045778	2	13	0.0057884	0.0327787	BMPR2|BMP2	http://amigo.geneontology.org/amigo/term/GO:0045778
positive regulation of pseudopodium assembly	Gene Ontology	GO:0031274	2	13	0.0057884	0.0327787	F2RL1|KIT	http://amigo.geneontology.org/amigo/term/GO:0031274
negative regulation of blood coagulation	Gene Ontology	GO:0030195	2	13	0.0057884	0.0327787	APOE|SERPINE2	http://amigo.geneontology.org/amigo/term/GO:0030195
insulin-like growth factor receptor signaling pathway	Gene Ontology	GO:0048009	2	13	0.0057884	0.0327787	EIF2AK3|GHR	http://amigo.geneontology.org/amigo/term/GO:0048009
epithelial cell proliferation	Gene Ontology	GO:0050673	2	13	0.0057884	0.0327787	HNF1B|KIT	http://amigo.geneontology.org/amigo/term/GO:0050673
phospholipid homeostasis	Gene Ontology	GO:0055091	2	13	0.0057884	0.0327787	FABP3|APOA1	http://amigo.geneontology.org/amigo/term/GO:0055091
postsynaptic actin cytoskeleton organization	Gene Ontology	GO:0098974	2	13	0.0057884	0.0327787	PPP1R9A|ACTG1	http://amigo.geneontology.org/amigo/term/GO:0098974
positive regulation of peptidase activity	Gene Ontology	GO:0010952	2	13	0.0057884	0.0327787	FN1|PCOLCE2	http://amigo.geneontology.org/amigo/term/GO:0010952
high-density lipoprotein particle assembly	Gene Ontology	GO:0034380	2	13	0.0057884	0.0327787	APOE|APOA1	http://amigo.geneontology.org/amigo/term/GO:0034380
regulation of cardiac muscle cell contraction	Gene Ontology	GO:0086004	2	13	0.0057884	0.0327787	GATA4|SRI	http://amigo.geneontology.org/amigo/term/GO:0086004
Rab GTPase binding	Gene Ontology	GO:0017137	5	143	0.00587779	0.0332082	NDRG1|RAB11FIP1|ANXA2|RHOBTB3|KIF16B	http://amigo.geneontology.org/amigo/term/GO:0017137
response to organic cyclic compound	Gene Ontology	GO:0014070	3	45	0.00602498	0.0338836	ABCC4|HNF1B|BTG2	http://amigo.geneontology.org/amigo/term/GO:0014070
cellular response to organic cyclic compound	Gene Ontology	GO:0071407	3	45	0.00602498	0.0338836	BMP2|ANKRD1|IGFBP5	http://amigo.geneontology.org/amigo/term/GO:0071407
cytoplasmic vesicle membrane	Gene Ontology	GO:0030659	5	144	0.00604454	0.0339158	ARHGAP21|RYR2|MYOF|SNX24|SMAGP	http://amigo.geneontology.org/amigo/term/GO:0030659
azurophil granule lumen	Gene Ontology	GO:0035578	4	90	0.00607201	0.0339922	TTR|ANXA2|FTL|NPC2	http://amigo.geneontology.org/amigo/term/GO:0035578
specific granule membrane	Gene Ontology	GO:0035579	4	91	0.00630131	0.0351955	TSPAN14|ATP11A|TMBIM1|HMOX2	http://amigo.geneontology.org/amigo/term/GO:0035579
outflow tract morphogenesis	Gene Ontology	GO:0003151	3	46	0.0063819	0.0353147	TBX3|BMPR2|SOX17	http://amigo.geneontology.org/amigo/term/GO:0003151
cytokine receptor activity	Gene Ontology	GO:0004896	3	46	0.0063819	0.0353147	F3|LIFR|GHR	http://amigo.geneontology.org/amigo/term/GO:0004896
regulation of lipid metabolic process	Gene Ontology	GO:0019216	4	92	0.00653628	0.0353147	APOA1|DNAJC15|ANKRD1|ACADM	http://amigo.geneontology.org/amigo/term/GO:0019216
phospholipid dephosphorylation	Gene Ontology	GO:0046839	2	14	0.00658191	0.0353147	PDP1|SGPP1	http://amigo.geneontology.org/amigo/term/GO:0046839
respiratory system process	Gene Ontology	GO:0003016	2	14	0.00658191	0.0353147	KDM6A|CCBE1	http://amigo.geneontology.org/amigo/term/GO:0003016
apical protein localization	Gene Ontology	GO:0045176	2	14	0.00658191	0.0353147	RDX|ARF4	http://amigo.geneontology.org/amigo/term/GO:0045176
COPII-coated vesicle cargo loading	Gene Ontology	GO:0090110	2	14	0.00658191	0.0353147	SEC23A|SEC31A	http://amigo.geneontology.org/amigo/term/GO:0090110
negative regulation of DNA biosynthetic process	Gene Ontology	GO:2000279	2	14	0.00658191	0.0353147	BMPR2|ANKRD1	http://amigo.geneontology.org/amigo/term/GO:2000279
ruffle organization	Gene Ontology	GO:0031529	2	14	0.00658191	0.0353147	CARMIL1|TPM1	http://amigo.geneontology.org/amigo/term/GO:0031529
S100 protein binding	Gene Ontology	GO:0044548	2	14	0.00658191	0.0353147	AHNAK|ANXA2	http://amigo.geneontology.org/amigo/term/GO:0044548
sterol transporter activity	Gene Ontology	GO:0015248	2	14	0.00658191	0.0353147	OSBPL10|OSBPL3	http://amigo.geneontology.org/amigo/term/GO:0015248
regulation of axon extension	Gene Ontology	GO:0030516	2	14	0.00658191	0.0353147	NRCAM|APOE	http://amigo.geneontology.org/amigo/term/GO:0030516
cell communication by electrical coupling involved in cardiac conduction	Gene Ontology	GO:0086064	2	14	0.00658191	0.0353147	RYR2|ATP1B1	http://amigo.geneontology.org/amigo/term/GO:0086064
negative regulation of phosphatidylinositol 3-kinase signaling	Gene Ontology	GO:0014067	2	14	0.00658191	0.0353147	SLC9A3R1|SERPINE2	http://amigo.geneontology.org/amigo/term/GO:0014067
titin binding	Gene Ontology	GO:0031432	2	14	0.00658191	0.0353147	CAMK2D|ANKRD1	http://amigo.geneontology.org/amigo/term/GO:0031432
low-density lipoprotein particle	Gene Ontology	GO:0034362	2	14	0.00658191	0.0353147	APOE|APOA1	http://amigo.geneontology.org/amigo/term/GO:0034362
striated muscle cell differentiation	Gene Ontology	GO:0051146	2	14	0.00658191	0.0353147	CDH2|IGFBP5	http://amigo.geneontology.org/amigo/term/GO:0051146
regulation of muscle contraction	Gene Ontology	GO:0006937	2	14	0.00658191	0.0353147	TPM1|MYL9	http://amigo.geneontology.org/amigo/term/GO:0006937
positive regulation of cell population proliferation	Gene Ontology	GO:0008284	10	501	0.00660522	0.0353624	FN1|CCN2|TET1|KIT|TBX3|LIFR|EPCAM|SSBP3|ADM|PBX1	http://amigo.geneontology.org/amigo/term/GO:0008284
heterophilic cell-cell adhesion via plasma membrane cell adhesion molecules	Gene Ontology	GO:0007157	3	47	0.00675116	0.036065	CDH2|IGSF21|NLGN1	http://amigo.geneontology.org/amigo/term/GO:0007157
male gonad development	Gene Ontology	GO:0008584	4	93	0.00677698	0.0361243	GATA4|RHOBTB3|GATA3|KIT	http://amigo.geneontology.org/amigo/term/GO:0008584
lysosomal lumen	Gene Ontology	GO:0043202	4	94	0.00702348	0.037357	NPC2|VCAN|GPC3|SDC4	http://amigo.geneontology.org/amigo/term/GO:0043202
positive regulation of fibroblast proliferation	Gene Ontology	GO:0048146	3	48	0.00713288	0.037775	ANXA2|CCN1|FN1	http://amigo.geneontology.org/amigo/term/GO:0048146
response to peptide hormone	Gene Ontology	GO:0043434	3	48	0.00713288	0.037775	HHEX|BTG2|CCN2	http://amigo.geneontology.org/amigo/term/GO:0043434
cellular response to interferon-gamma	Gene Ontology	GO:0071346	4	95	0.00727583	0.0380719	KIF16B|FLNB|ACTG1|ZYX	http://amigo.geneontology.org/amigo/term/GO:0071346
negative regulation of inflammatory response	Gene Ontology	GO:0050728	4	95	0.00727583	0.0380719	APOE|APOA1|ROR1|GATA3	http://amigo.geneontology.org/amigo/term/GO:0050728
lipid binding	Gene Ontology	GO:0008289	5	151	0.00730598	0.0380719	OSBPL10|OSBPL3|APOE|SH3GL3|S100A10	http://amigo.geneontology.org/amigo/term/GO:0008289
magnesium ion binding	Gene Ontology	GO:0000287	6	214	0.00735017	0.0380719	RPS6KA2|RPS6KA5|GCLC|ATP11A|NLK|MAP3K20	http://amigo.geneontology.org/amigo/term/GO:0000287
positive regulation of ruffle assembly	Gene Ontology	GO:1900029	2	15	0.00742185	0.0380719	COBL|NLGN1	http://amigo.geneontology.org/amigo/term/GO:1900029
response to organonitrogen compound	Gene Ontology	GO:0010243	2	15	0.00742185	0.0380719	ABCC4|CCND1	http://amigo.geneontology.org/amigo/term/GO:0010243
response to muscle stretch	Gene Ontology	GO:0035994	2	15	0.00742185	0.0380719	RYR2|ANKRD1	http://amigo.geneontology.org/amigo/term/GO:0035994
cellular response to thyroid hormone stimulus	Gene Ontology	GO:0097067	2	15	0.00742185	0.0380719	RDX|KIT	http://amigo.geneontology.org/amigo/term/GO:0097067
positive regulation of membrane protein ectodomain proteolysis	Gene Ontology	GO:0051044	2	15	0.00742185	0.0380719	APOE|ADAM9	http://amigo.geneontology.org/amigo/term/GO:0051044
COPII vesicle coat	Gene Ontology	GO:0030127	2	15	0.00742185	0.0380719	SEC23A|SEC31A	http://amigo.geneontology.org/amigo/term/GO:0030127
vocalization behavior	Gene Ontology	GO:0071625	2	15	0.00742185	0.0380719	NRXN3|BRINP1	http://amigo.geneontology.org/amigo/term/GO:0071625
alpha-actinin binding	Gene Ontology	GO:0051393	2	15	0.00742185	0.0380719	XIRP2|MAGI1	http://amigo.geneontology.org/amigo/term/GO:0051393
nuclear migration	Gene Ontology	GO:0007097	2	15	0.00742185	0.0380719	SYNE2|SLC9A3R1	http://amigo.geneontology.org/amigo/term/GO:0007097
endocytic vesicle lumen	Gene Ontology	GO:0071682	2	15	0.00742185	0.0380719	APOE|APOA1	http://amigo.geneontology.org/amigo/term/GO:0071682
vesicle budding from membrane	Gene Ontology	GO:0006900	2	15	0.00742185	0.0380719	S100A10|ANXA2	http://amigo.geneontology.org/amigo/term/GO:0006900
intermediate filament cytoskeleton	Gene Ontology	GO:0045111	3	49	0.00752715	0.0384512	PHLDB2|SYNE2|BCAS3	http://amigo.geneontology.org/amigo/term/GO:0045111
protein destabilization	Gene Ontology	GO:0031648	3	49	0.00752715	0.0384512	MYLIP|BMP2|SOX17	http://amigo.geneontology.org/amigo/term/GO:0031648
regulation of cell migration	Gene Ontology	GO:0030334	4	97	0.00779831	0.0396711	UNC5C|AMOTL2|SERPINE2|LAMA1	http://amigo.geneontology.org/amigo/term/GO:0030334
kinase binding	Gene Ontology	GO:0019900	4	97	0.00779831	0.0396711	GADD45A|COP1|WWC2|LAPTM4B	http://amigo.geneontology.org/amigo/term/GO:0019900
serine-type endopeptidase inhibitor activity	Gene Ontology	GO:0004867	4	98	0.00806855	0.0409608	ANXA2|SERPINE2|WFDC2|SERPINB6	http://amigo.geneontology.org/amigo/term/GO:0004867
calcium ion import across plasma membrane	Gene Ontology	GO:0098703	2	16	0.00830747	0.0413183	CACNA2D1|SLC24A2	http://amigo.geneontology.org/amigo/term/GO:0098703
regulation of JNK cascade	Gene Ontology	GO:0046328	2	16	0.00830747	0.0413183	F2RL1|MAGI3	http://amigo.geneontology.org/amigo/term/GO:0046328
positive regulation of lipid biosynthetic process	Gene Ontology	GO:0046889	2	16	0.00830747	0.0413183	APOE|APOA1	http://amigo.geneontology.org/amigo/term/GO:0046889
long-chain fatty acid transport	Gene Ontology	GO:0015909	2	16	0.00830747	0.0413183	APOE|FABP3	http://amigo.geneontology.org/amigo/term/GO:0015909
mammary gland alveolus development	Gene Ontology	GO:0060749	2	16	0.00830747	0.0413183	CCND1|SOCS2	http://amigo.geneontology.org/amigo/term/GO:0060749
organelle membrane	Gene Ontology	GO:0031090	2	16	0.00830747	0.0413183	SLC39A8|ATP1B1	http://amigo.geneontology.org/amigo/term/GO:0031090
anterior/posterior axis specification	Gene Ontology	GO:0009948	2	16	0.00830747	0.0413183	WLS|GPC3	http://amigo.geneontology.org/amigo/term/GO:0009948
endothelial cell proliferation	Gene Ontology	GO:0001935	2	16	0.00830747	0.0413183	BMPR2|APOA1	http://amigo.geneontology.org/amigo/term/GO:0001935
tight junction	Gene Ontology	GO:0070160	2	16	0.00830747	0.0413183	TJP1|CLDN3	http://amigo.geneontology.org/amigo/term/GO:0070160
nucleotidyltransferase activity	Gene Ontology	GO:0016779	2	16	0.00830747	0.0413183	PAPSS1|TUT4	http://amigo.geneontology.org/amigo/term/GO:0016779
cellular response to lipopolysaccharide	Gene Ontology	GO:0071222	5	158	0.00874036	0.0431739	ZFP36|COP1|EHHADH|ANKRD1|ADAM9	http://amigo.geneontology.org/amigo/term/GO:0071222
microtubule cytoskeleton	Gene Ontology	GO:0015630	5	158	0.00874036	0.0431739	NDRG1|TBCA|RELL1|MAP4|SHTN1	http://amigo.geneontology.org/amigo/term/GO:0015630
positive regulation of Notch signaling pathway	Gene Ontology	GO:0045747	3	52	0.0087862	0.0431739	TSPAN14|MAML3|KIT	http://amigo.geneontology.org/amigo/term/GO:0045747
sphingolipid biosynthetic process	Gene Ontology	GO:0030148	3	52	0.0087862	0.0431739	PPM1L|SPTSSA|SGPP1	http://amigo.geneontology.org/amigo/term/GO:0030148
negative regulation of catalytic activity	Gene Ontology	GO:0043086	3	52	0.0087862	0.0431739	FRY|ANXA4|TMBIM1	http://amigo.geneontology.org/amigo/term/GO:0043086
cytoplasmic side of plasma membrane	Gene Ontology	GO:0009898	3	52	0.0087862	0.0431739	JUP|RGS2|KIT	http://amigo.geneontology.org/amigo/term/GO:0009898
chromatin remodeling	Gene Ontology	GO:0006338	4	102	0.00921074	0.0442415	BAZ2B|KDM6A|GATA3|KDM6B	http://amigo.geneontology.org/amigo/term/GO:0006338
cellular response to cAMP	Gene Ontology	GO:0071320	3	53	0.00923157	0.0442415	FDX1|AKAP9|IGFBP5	http://amigo.geneontology.org/amigo/term/GO:0071320
positive regulation of protein kinase activity	Gene Ontology	GO:0045860	3	53	0.00923157	0.0442415	PPP1R9A|SDC4|CCN1	http://amigo.geneontology.org/amigo/term/GO:0045860
platelet alpha granule membrane	Gene Ontology	GO:0031092	2	17	0.00923803	0.0442415	PCDH7|PHACTR2	http://amigo.geneontology.org/amigo/term/GO:0031092
synaptic cleft	Gene Ontology	GO:0043083	2	17	0.00923803	0.0442415	APOE|NLGN1	http://amigo.geneontology.org/amigo/term/GO:0043083
cellular response to estrogen stimulus	Gene Ontology	GO:0071391	2	17	0.00923803	0.0442415	TRIM24|BCAS3	http://amigo.geneontology.org/amigo/term/GO:0071391
long-term synaptic depression	Gene Ontology	GO:0060292	2	17	0.00923803	0.0442415	PLK2|SLC24A2	http://amigo.geneontology.org/amigo/term/GO:0060292
regulation of neuron migration	Gene Ontology	GO:2001222	2	17	0.00923803	0.0442415	NTNG1|CTNNA2	http://amigo.geneontology.org/amigo/term/GO:2001222
dystrophin-associated glycoprotein complex	Gene Ontology	GO:0016010	2	17	0.00923803	0.0442415	UTRN|KRT19	http://amigo.geneontology.org/amigo/term/GO:0016010
establishment of epithelial cell apical/basal polarity	Gene Ontology	GO:0045198	2	17	0.00923803	0.0442415	LAMA1|SLC9A3R1	http://amigo.geneontology.org/amigo/term/GO:0045198
regulation of the force of heart contraction	Gene Ontology	GO:0002026	2	17	0.00923803	0.0442415	CAMK2D|ADM	http://amigo.geneontology.org/amigo/term/GO:0002026
neuron cell-cell adhesion	Gene Ontology	GO:0007158	2	17	0.00923803	0.0442415	NRXN3|NLGN1	http://amigo.geneontology.org/amigo/term/GO:0007158
reverse cholesterol transport	Gene Ontology	GO:0043691	2	17	0.00923803	0.0442415	APOE|APOA1	http://amigo.geneontology.org/amigo/term/GO:0043691
homophilic cell adhesion via plasma membrane adhesion molecules	Gene Ontology	GO:0007156	5	162	0.00964184	0.0460853	CDH2|CDH13|CDH12|IGSF21|PCDH7	http://amigo.geneontology.org/amigo/term/GO:0007156
positive regulation of interleukin-8 production	Gene Ontology	GO:0032757	3	54	0.00968991	0.0461353	F2RL1|F3|EHHADH	http://amigo.geneontology.org/amigo/term/GO:0032757
response to mechanical stimulus	Gene Ontology	GO:0009612	3	54	0.00968991	0.0461353	IHH|GATA4|BTG2	http://amigo.geneontology.org/amigo/term/GO:0009612
protein N-terminus binding	Gene Ontology	GO:0047485	4	104	0.00981931	0.0464596	GADD45A|SLC9A3R1|ZMYND8|FLNB	http://amigo.geneontology.org/amigo/term/GO:0047485
response to estradiol	Gene Ontology	GO:0032355	4	105	0.0101331	0.0464596	CCND1|IHH|CCN2|SOCS2	http://amigo.geneontology.org/amigo/term/GO:0032355
cis-regulatory region sequence-specific DNA binding	Gene Ontology	GO:0000987	3	55	0.0101613	0.0464596	HNF1B|TEAD1|GATA3	http://amigo.geneontology.org/amigo/term/GO:0000987
regulation of cyclin-dependent protein serine/threonine kinase activity	Gene Ontology	GO:0000079	3	55	0.0101613	0.0464596	CCND1|GADD45A|CCN1	http://amigo.geneontology.org/amigo/term/GO:0000079
filopodium tip	Gene Ontology	GO:0032433	2	18	0.0102128	0.0464596	OSBPL3|NLGN1	http://amigo.geneontology.org/amigo/term/GO:0032433
iron ion transport	Gene Ontology	GO:0006826	2	18	0.0102128	0.0464596	FTH1|FTL	http://amigo.geneontology.org/amigo/term/GO:0006826
regulation of release of sequestered calcium ion into cytosol by sarcoplasmic reticulum	Gene Ontology	GO:0010880	2	18	0.0102128	0.0464596	CAMK2D|SRI	http://amigo.geneontology.org/amigo/term/GO:0010880
exocyst	Gene Ontology	GO:0000145	2	18	0.0102128	0.0464596	EXOC6|EXOC6B	http://amigo.geneontology.org/amigo/term/GO:0000145
hindbrain development	Gene Ontology	GO:0030902	2	18	0.0102128	0.0464596	HNF1B|WLS	http://amigo.geneontology.org/amigo/term/GO:0030902
proteoglycan biosynthetic process	Gene Ontology	GO:0030166	2	18	0.0102128	0.0464596	CHST11|BMPR2	http://amigo.geneontology.org/amigo/term/GO:0030166
negative regulation of focal adhesion assembly	Gene Ontology	GO:0051895	2	18	0.0102128	0.0464596	PHLDB2|BCAS3	http://amigo.geneontology.org/amigo/term/GO:0051895
filopodium membrane	Gene Ontology	GO:0031527	2	18	0.0102128	0.0464596	SYNE2|UTRN	http://amigo.geneontology.org/amigo/term/GO:0031527
proline-rich region binding	Gene Ontology	GO:0070064	2	18	0.0102128	0.0464596	CCND1|GHR	http://amigo.geneontology.org/amigo/term/GO:0070064
establishment of endothelial barrier	Gene Ontology	GO:0061028	2	18	0.0102128	0.0464596	F2RL1|RDX	http://amigo.geneontology.org/amigo/term/GO:0061028
filopodium assembly	Gene Ontology	GO:0046847	2	18	0.0102128	0.0464596	FGD4|FGD6	http://amigo.geneontology.org/amigo/term/GO:0046847
signal transduction by protein phosphorylation	Gene Ontology	GO:0023014	2	18	0.0102128	0.0464596	TNIK|TAOK3	http://amigo.geneontology.org/amigo/term/GO:0023014
blastocyst formation	Gene Ontology	GO:0001825	2	18	0.0102128	0.0464596	RTN4|SKIL	http://amigo.geneontology.org/amigo/term/GO:0001825
negative regulation of growth	Gene Ontology	GO:0045926	2	18	0.0102128	0.0464596	GPC3|IGFBP5	http://amigo.geneontology.org/amigo/term/GO:0045926
embryonic digestive tract morphogenesis	Gene Ontology	GO:0048557	2	18	0.0102128	0.0464596	HNF1B|IHH	http://amigo.geneontology.org/amigo/term/GO:0048557
positive regulation of branching involved in ureteric bud morphogenesis	Gene Ontology	GO:0090190	2	18	0.0102128	0.0464596	MAGED1|LGR4	http://amigo.geneontology.org/amigo/term/GO:0090190
positive regulation of transcription of Notch receptor target	Gene Ontology	GO:0007221	2	18	0.0102128	0.0464596	MAML3|PBX1	http://amigo.geneontology.org/amigo/term/GO:0007221
cadherin binding involved in cell-cell adhesion	Gene Ontology	GO:0098641	2	18	0.0102128	0.0464596	EPCAM|ANXA2	http://amigo.geneontology.org/amigo/term/GO:0098641
negative regulation of vascular associated smooth muscle cell proliferation	Gene Ontology	GO:1904706	2	18	0.0102128	0.0464596	CNN1|TPM1	http://amigo.geneontology.org/amigo/term/GO:1904706
response to fatty acid	Gene Ontology	GO:0070542	2	18	0.0102128	0.0464596	FABP3|CCN2	http://amigo.geneontology.org/amigo/term/GO:0070542
metalloendopeptidase activity	Gene Ontology	GO:0004222	4	106	0.0104534	0.0474661	ADAMTS19|ADAM19|PAPPA|ADAM9	http://amigo.geneontology.org/amigo/term/GO:0004222
RNA polymerase II transcription factor binding	Gene Ontology	GO:0001085	3	56	0.0106458	0.0480728	TBX3|GATA4|ANKRD1	http://amigo.geneontology.org/amigo/term/GO:0001085
calcium-dependent phospholipid binding	Gene Ontology	GO:0005544	3	56	0.0106458	0.0480728	CPNE8|ANXA2|ANXA4	http://amigo.geneontology.org/amigo/term/GO:0005544
DNA damage response, signal transduction by p53 class mediator resulting in cell cycle arrest	Gene Ontology	GO:0006977	3	56	0.0106458	0.0480728	GADD45A|PLK2|BTG2	http://amigo.geneontology.org/amigo/term/GO:0006977
microtubule	Gene Ontology	GO:0005874	7	305	0.0108886	0.0490786	KIF16B|SHTN1|TUBB3|TBCA|MAP4|NDRG1|KIF21A	http://amigo.geneontology.org/amigo/term/GO:0005874
male genitalia development	Gene Ontology	GO:0030539	2	19	0.011231	0.0497082	LGR4|TBX3	http://amigo.geneontology.org/amigo/term/GO:0030539
phosphatidylinositol-5-phosphate binding	Gene Ontology	GO:0010314	2	19	0.011231	0.0497082	VEPH1|SNX24	http://amigo.geneontology.org/amigo/term/GO:0010314
insulin-like growth factor binding	Gene Ontology	GO:0005520	2	19	0.011231	0.0497082	CCN1|CCN2	http://amigo.geneontology.org/amigo/term/GO:0005520
regulation of embryonic development	Gene Ontology	GO:0045995	2	19	0.011231	0.0497082	LAMA1|SOX17	http://amigo.geneontology.org/amigo/term/GO:0045995
stress-activated protein kinase signaling cascade	Gene Ontology	GO:0031098	2	19	0.011231	0.0497082	TNIK|TAOK3	http://amigo.geneontology.org/amigo/term/GO:0031098
lipoprotein metabolic process	Gene Ontology	GO:0042157	2	19	0.011231	0.0497082	APOA1|APOC1	http://amigo.geneontology.org/amigo/term/GO:0042157
cholesterol transport	Gene Ontology	GO:0030301	2	19	0.011231	0.0497082	NPC2|APOA1	http://amigo.geneontology.org/amigo/term/GO:0030301
protein-membrane adaptor activity	Gene Ontology	GO:0043495	2	19	0.011231	0.0497082	SLC9A3R1|PDZK1	http://amigo.geneontology.org/amigo/term/GO:0043495
regulation of blood vessel diameter	Gene Ontology	GO:0097746	2	19	0.011231	0.0497082	NPPB|GCLC	http://amigo.geneontology.org/amigo/term/GO:0097746
negative regulation of cellular senescence	Gene Ontology	GO:2000773	2	19	0.011231	0.0497082	PLK2|AKT3	http://amigo.geneontology.org/amigo/term/GO:2000773
neuron migration	Gene Ontology	GO:0001764	4	110	0.0117996	0.0521309	NRCAM|AUTS2|GATA3|APBB2	http://amigo.geneontology.org/amigo/term/GO:0001764
positive regulation of neuron projection development	Gene Ontology	GO:0010976	4	111	0.0121527	0.0529698	APOE|F3|ANKRD1|RGS2	http://amigo.geneontology.org/amigo/term/GO:0010976
positive regulation of epithelial cell proliferation	Gene Ontology	GO:0050679	3	59	0.0121786	0.0529698	LAMB1|IHH|TCF7L2	http://amigo.geneontology.org/amigo/term/GO:0050679
blood vessel morphogenesis	Gene Ontology	GO:0048514	2	20	0.0122919	0.0529698	LAMA1|CDH2	http://amigo.geneontology.org/amigo/term/GO:0048514
positive regulation of heart rate	Gene Ontology	GO:0010460	2	20	0.0122919	0.0529698	RYR2|ADM	http://amigo.geneontology.org/amigo/term/GO:0010460
positive regulation of cholesterol efflux	Gene Ontology	GO:0010875	2	20	0.0122919	0.0529698	APOE|APOA1	http://amigo.geneontology.org/amigo/term/GO:0010875
signal transduction involved in regulation of gene expression	Gene Ontology	GO:0023019	2	20	0.0122919	0.0529698	EPCAM|SOX17	http://amigo.geneontology.org/amigo/term/GO:0023019
axonal fasciculation	Gene Ontology	GO:0007413	2	20	0.0122919	0.0529698	RTN4|NRCAM	http://amigo.geneontology.org/amigo/term/GO:0007413
positive regulation of cardiac muscle hypertrophy	Gene Ontology	GO:0010613	2	20	0.0122919	0.0529698	CAMK2D|PDE5A	http://amigo.geneontology.org/amigo/term/GO:0010613
positive regulation of transcription initiation from RNA polymerase II promoter	Gene Ontology	GO:0060261	2	20	0.0122919	0.0529698	HNF1B|HNF4A	http://amigo.geneontology.org/amigo/term/GO:0060261
protein localization to membrane	Gene Ontology	GO:0072657	2	20	0.0122919	0.0529698	FERMT2|TM9SF3	http://amigo.geneontology.org/amigo/term/GO:0072657
positive regulation of cell migration involved in sprouting angiogenesis	Gene Ontology	GO:0090050	2	20	0.0122919	0.0529698	PLK2|AKT3	http://amigo.geneontology.org/amigo/term/GO:0090050
I band	Gene Ontology	GO:0031674	2	20	0.0122919	0.0529698	FERMT2|ANKRD1	http://amigo.geneontology.org/amigo/term/GO:0031674
regulation of ventricular cardiac muscle cell membrane repolarization	Gene Ontology	GO:0060307	2	20	0.0122919	0.0529698	CACNA2D1|AKAP9	http://amigo.geneontology.org/amigo/term/GO:0060307
regulation of cardiac muscle contraction by regulation of the release of sequestered calcium ion	Gene Ontology	GO:0010881	2	20	0.0122919	0.0529698	CAMK2D|RYR2	http://amigo.geneontology.org/amigo/term/GO:0010881
vesicle	Gene Ontology	GO:0031982	5	173	0.0124461	0.0535401	AHNAK|ANXA2|RHOBTB3|TAGLN2|SLC9A3R1	http://amigo.geneontology.org/amigo/term/GO:0031982
positive regulation of osteoblast differentiation	Gene Ontology	GO:0045669	3	60	0.0127162	0.0542263	BMPR2|CCN1|BMP2	http://amigo.geneontology.org/amigo/term/GO:0045669
modulation of chemical synaptic transmission	Gene Ontology	GO:0050804	3	60	0.0127162	0.0542263	BTBD9|NTNG1|NLGN1	http://amigo.geneontology.org/amigo/term/GO:0050804
response to glucocorticoid	Gene Ontology	GO:0051384	3	60	0.0127162	0.0542263	PAPPA|ADM|ADAM9	http://amigo.geneontology.org/amigo/term/GO:0051384
negative regulation of epithelial cell proliferation	Gene Ontology	GO:0050680	3	60	0.0127162	0.0542263	MAGED1|GPC3|MTSS1	http://amigo.geneontology.org/amigo/term/GO:0050680
learning	Gene Ontology	GO:0007612	3	60	0.0127162	0.0542263	NRXN3|SLC24A2|ARF4	http://amigo.geneontology.org/amigo/term/GO:0007612
secretory granule lumen	Gene Ontology	GO:0034774	4	114	0.0132523	0.0556684	NLK|HUWE1|APOA1|COTL1	http://amigo.geneontology.org/amigo/term/GO:0034774
negative regulation of neuron projection development	Gene Ontology	GO:0010977	3	61	0.0132671	0.0556684	PRAG1|APOE|MYLIP	http://amigo.geneontology.org/amigo/term/GO:0010977
RNA polymerase II transcription regulator complex	Gene Ontology	GO:0090575	3	61	0.0132671	0.0556684	MXI1|GATA4|PBX1	http://amigo.geneontology.org/amigo/term/GO:0090575
positive regulation of MAP kinase activity	Gene Ontology	GO:0043406	3	61	0.0132671	0.0556684	MAGED1|PDE5A|KIT	http://amigo.geneontology.org/amigo/term/GO:0043406
lysosomal membrane	Gene Ontology	GO:0005765	7	318	0.0133738	0.0556684	OSTM1|ANXA2|LAPTM4B|AHNAK|SLC39A8|ATP11A|TMBIM1	http://amigo.geneontology.org/amigo/term/GO:0005765
cartilage condensation	Gene Ontology	GO:0001502	2	21	0.0133949	0.0556684	CCN2|SOX5	http://amigo.geneontology.org/amigo/term/GO:0001502
phospholipase activity	Gene Ontology	GO:0004620	2	21	0.0133949	0.0556684	DDHD1|ABHD12	http://amigo.geneontology.org/amigo/term/GO:0004620
cortical cytoskeleton organization	Gene Ontology	GO:0030865	2	21	0.0133949	0.0556684	EPB41L3|RHOBTB3	http://amigo.geneontology.org/amigo/term/GO:0030865
positive regulation of endocytosis	Gene Ontology	GO:0045807	2	21	0.0133949	0.0556684	GPC3|APOE	http://amigo.geneontology.org/amigo/term/GO:0045807
brain morphogenesis	Gene Ontology	GO:0048854	2	21	0.0133949	0.0556684	CDH2|CTNNA2	http://amigo.geneontology.org/amigo/term/GO:0048854
cGMP-mediated signaling	Gene Ontology	GO:0019934	2	21	0.0133949	0.0556684	APOE|NPPB	http://amigo.geneontology.org/amigo/term/GO:0019934
cardiac muscle cell differentiation	Gene Ontology	GO:0055007	2	21	0.0133949	0.0556684	BMP2|KDM6B	http://amigo.geneontology.org/amigo/term/GO:0055007
regulation of postsynapse organization	Gene Ontology	GO:0099175	2	21	0.0133949	0.0556684	NRCAM|ARF4	http://amigo.geneontology.org/amigo/term/GO:0099175
adrenal gland development	Gene Ontology	GO:0030325	2	21	0.0133949	0.0556684	APOA1|PBX1	http://amigo.geneontology.org/amigo/term/GO:0030325
negative regulation of protein serine/threonine kinase activity	Gene Ontology	GO:0071901	2	21	0.0133949	0.0556684	GADD45A|HSPB1	http://amigo.geneontology.org/amigo/term/GO:0071901
glucose homeostasis	Gene Ontology	GO:0042593	4	115	0.0136325	0.0565597	IGFBP5|HNF4A|TCF7L2|SELENOT	http://amigo.geneontology.org/amigo/term/GO:0042593
protein transport	Gene Ontology	GO:0015031	7	320	0.0137895	0.0571146	RAB11FIP1|EXOC6|EXOC6B|COG5|LRP1B|SNX24|VPS13B	http://amigo.geneontology.org/amigo/term/GO:0015031
vasculogenesis	Gene Ontology	GO:0001570	3	62	0.0138315	0.0571921	ADM|TNNC1|SOX17	http://amigo.geneontology.org/amigo/term/GO:0001570
cellular response to DNA damage stimulus	Gene Ontology	GO:0006974	6	248	0.0141939	0.0585917	BTG2|CCND1|WAC|MACROD2|SETD7|TAOK3	http://amigo.geneontology.org/amigo/term/GO:0006974
nuclear speck	Gene Ontology	GO:0016607	8	400	0.0142404	0.0586847	YTHDC1|CARMIL1|ZNF638|MAML3|GADD45A|WAC|ASCC3|ARHGAP18	http://amigo.geneontology.org/amigo/term/GO:0016607
synapse assembly	Gene Ontology	GO:0007416	3	63	0.0144094	0.0589259	NRCAM|CDH2|NLGN1	http://amigo.geneontology.org/amigo/term/GO:0007416
negative regulation of interleukin-2 production	Gene Ontology	GO:0032703	2	22	0.0145392	0.0589259	ZFP36|GATA3	http://amigo.geneontology.org/amigo/term/GO:0032703
cell-cell junction organization	Gene Ontology	GO:0045216	2	22	0.0145392	0.0589259	TJP1|XIRP2	http://amigo.geneontology.org/amigo/term/GO:0045216
regulation of phosphatidylinositol 3-kinase signaling	Gene Ontology	GO:0014066	2	22	0.0145392	0.0589259	PTPN13|DIPK2A	http://amigo.geneontology.org/amigo/term/GO:0014066
regulation of cell size	Gene Ontology	GO:0008361	2	22	0.0145392	0.0589259	SLC9A3R1|RDX	http://amigo.geneontology.org/amigo/term/GO:0008361
gene expression	Gene Ontology	GO:0010467	2	22	0.0145392	0.0589259	APOE|MPP5	http://amigo.geneontology.org/amigo/term/GO:0010467
mitotic cell cycle phase transition	Gene Ontology	GO:0044772	2	22	0.0145392	0.0589259	CCND1|CCN1	http://amigo.geneontology.org/amigo/term/GO:0044772
lysine-acetylated histone binding	Gene Ontology	GO:0070577	2	22	0.0145392	0.0589259	TRIM24|ZMYND8	http://amigo.geneontology.org/amigo/term/GO:0070577
lamellipodium membrane	Gene Ontology	GO:0031258	2	22	0.0145392	0.0589259	FERMT2|SYNE2	http://amigo.geneontology.org/amigo/term/GO:0031258
calcium ion homeostasis	Gene Ontology	GO:0055074	2	22	0.0145392	0.0589259	TRIM24|TMTC2	http://amigo.geneontology.org/amigo/term/GO:0055074
spermatogenesis	Gene Ontology	GO:0007283	8	404	0.0150144	0.0607512	LGR4|GAMT|SOX17|KIT|SKIL|RGS2|GAL3ST1|WFDC2	http://amigo.geneontology.org/amigo/term/GO:0007283
nucleolus	Gene Ontology	GO:0005730	13	839	0.0154657	0.0624741	PPP1CB|RGS2|AOPEP|MXI1|TBCA|PODXL|KLF6|REXO2|MACROD2|MAGI1|TUT4|SETD7|S100A16	http://amigo.geneontology.org/amigo/term/GO:0005730
Golgi to plasma membrane transport	Gene Ontology	GO:0006893	2	23	0.0157242	0.0628966	EXOC6|EXOC6B	http://amigo.geneontology.org/amigo/term/GO:0006893
maternal process involved in female pregnancy	Gene Ontology	GO:0060135	2	23	0.0157242	0.0628966	IHH|RGS2	http://amigo.geneontology.org/amigo/term/GO:0060135
extrinsic component of plasma membrane	Gene Ontology	GO:0019897	2	23	0.0157242	0.0628966	S100A10|ANXA2	http://amigo.geneontology.org/amigo/term/GO:0019897
steroid hormone mediated signaling pathway	Gene Ontology	GO:0043401	2	23	0.0157242	0.0628966	NR3C2|ESRRG	http://amigo.geneontology.org/amigo/term/GO:0043401
dioxygenase activity	Gene Ontology	GO:0051213	2	23	0.0157242	0.0628966	KDM6A|KDM6B	http://amigo.geneontology.org/amigo/term/GO:0051213
membrane protein ectodomain proteolysis	Gene Ontology	GO:0006509	2	23	0.0157242	0.0628966	ADAM19|ADAM9	http://amigo.geneontology.org/amigo/term/GO:0006509
p53 binding	Gene Ontology	GO:0002039	3	66	0.0162242	0.0646858	TRIM24|ANKRD1|SETD7	http://amigo.geneontology.org/amigo/term/GO:0002039
hematopoietic progenitor cell differentiation	Gene Ontology	GO:0002244	3	66	0.0162242	0.0646858	SSBP3|KIT|RBM47	http://amigo.geneontology.org/amigo/term/GO:0002244
activation of MAPK activity	Gene Ontology	GO:0000187	4	123	0.0169238	0.0667079	DUSP5|BMP2|GHR|KIT	http://amigo.geneontology.org/amigo/term/GO:0000187
response to cadmium ion	Gene Ontology	GO:0046686	2	24	0.016949	0.0667079	GCLC|KIT	http://amigo.geneontology.org/amigo/term/GO:0046686
endocrine pancreas development	Gene Ontology	GO:0031018	2	24	0.016949	0.0667079	EIF2AK3|FOXA2	http://amigo.geneontology.org/amigo/term/GO:0031018
-	Gene Ontology	GO:0042535	2	24	0.016949	0.0667079	EHHADH|HSPB1	http://amigo.geneontology.org/amigo/term/GO:0042535
regulation of cell morphogenesis	Gene Ontology	GO:0022604	2	24	0.016949	0.0667079	FMNL2|CLDN3	http://amigo.geneontology.org/amigo/term/GO:0022604
ATPase activator activity	Gene Ontology	GO:0001671	2	24	0.016949	0.0667079	DNAJC15|ATP1B1	http://amigo.geneontology.org/amigo/term/GO:0001671
desmosome	Gene Ontology	GO:0030057	2	24	0.016949	0.0667079	JUP|DSP	http://amigo.geneontology.org/amigo/term/GO:0030057
positive regulation of wound healing	Gene Ontology	GO:0090303	2	24	0.016949	0.0667079	CLDN3|ACTG1	http://amigo.geneontology.org/amigo/term/GO:0090303
endoplasmic reticulum to Golgi vesicle-mediated transport	Gene Ontology	GO:0006888	5	188	0.0170936	0.067169	COPA|COG5|SEC23A|SEC31A|ARF4	http://amigo.geneontology.org/amigo/term/GO:0006888
epithelial cell differentiation	Gene Ontology	GO:0030855	3	68	0.0175021	0.0686642	TAGLN2|ANXA4|TAGLN	http://amigo.geneontology.org/amigo/term/GO:0030855
cellular response to tumor necrosis factor	Gene Ontology	GO:0071356	4	125	0.0178175	0.0697898	ZFP36|ANKRD1|ROR1|GATA3	http://amigo.geneontology.org/amigo/term/GO:0071356
ventricular cardiac muscle tissue morphogenesis	Gene Ontology	GO:0055010	2	25	0.0182132	0.0706625	TNNC1|TPM1	http://amigo.geneontology.org/amigo/term/GO:0055010
synaptic membrane adhesion	Gene Ontology	GO:0099560	2	25	0.0182132	0.0706625	NTNG1|NLGN1	http://amigo.geneontology.org/amigo/term/GO:0099560
positive regulation of collagen biosynthetic process	Gene Ontology	GO:0032967	2	25	0.0182132	0.0706625	IHH|CCN2	http://amigo.geneontology.org/amigo/term/GO:0032967
positive regulation of focal adhesion assembly	Gene Ontology	GO:0051894	2	25	0.0182132	0.0706625	S100A10|SDC4	http://amigo.geneontology.org/amigo/term/GO:0051894
integral component of postsynaptic specialization membrane	Gene Ontology	GO:0099060	2	25	0.0182132	0.0706625	CDH2|NLGN1	http://amigo.geneontology.org/amigo/term/GO:0099060
glycosaminoglycan catabolic process	Gene Ontology	GO:0006027	2	25	0.0182132	0.0706625	GPC3|SDC4	http://amigo.geneontology.org/amigo/term/GO:0006027
recycling endosome	Gene Ontology	GO:0055037	4	127	0.01874	0.0725916	TNIK|AMOTL2|RAB11FIP1|ATP11A	http://amigo.geneontology.org/amigo/term/GO:0055037
positive regulation of protein binding	Gene Ontology	GO:0032092	3	70	0.0188345	0.0728428	PLK2|BMP2|TCF7L2	http://amigo.geneontology.org/amigo/term/GO:0032092
regulation of transcription, DNA-templated	Gene Ontology	GO:0006355	12	773	0.0193083	0.0742112	ESRRG|ZMYND8|BMP2|MAGED1|APBB2|SOX17|SLC39A8|ESR2|GATA4|NLK|ROR1|RPS6KA5	http://amigo.geneontology.org/amigo/term/GO:0006355
chondroitin sulfate biosynthetic process	Gene Ontology	GO:0030206	2	26	0.0195159	0.0742112	CHST11|VCAN	http://amigo.geneontology.org/amigo/term/GO:0030206
phospholipid transport	Gene Ontology	GO:0015914	2	26	0.0195159	0.0742112	OSBPL10|NPC2	http://amigo.geneontology.org/amigo/term/GO:0015914
glycosaminoglycan binding	Gene Ontology	GO:0005539	2	26	0.0195159	0.0742112	VCAN|SERPINE2	http://amigo.geneontology.org/amigo/term/GO:0005539
positive regulation of muscle cell differentiation	Gene Ontology	GO:0051149	2	26	0.0195159	0.0742112	CDH2|CTNNA2	http://amigo.geneontology.org/amigo/term/GO:0051149
response to electrical stimulus	Gene Ontology	GO:0051602	2	26	0.0195159	0.0742112	BTG2|AKAP9	http://amigo.geneontology.org/amigo/term/GO:0051602
peptide cross-linking	Gene Ontology	GO:0018149	2	26	0.0195159	0.0742112	FN1|DSP	http://amigo.geneontology.org/amigo/term/GO:0018149
protein kinase A regulatory subunit binding	Gene Ontology	GO:0034237	2	26	0.0195159	0.0742112	RYR2|AKAP9	http://amigo.geneontology.org/amigo/term/GO:0034237
G-protein alpha-subunit binding	Gene Ontology	GO:0001965	2	26	0.0195159	0.0742112	F2RL1|RGS2	http://amigo.geneontology.org/amigo/term/GO:0001965
ferrous iron binding	Gene Ontology	GO:0008198	2	26	0.0195159	0.0742112	FTH1|FTL	http://amigo.geneontology.org/amigo/term/GO:0008198
regulation of GTPase activity	Gene Ontology	GO:0043087	3	71	0.0195213	0.0742112	FGD4|FGD6|RDX	http://amigo.geneontology.org/amigo/term/GO:0043087
anatomical structure morphogenesis	Gene Ontology	GO:0009653	4	131	0.0206726	0.0781352	SOX17|GPC3|GATA3|FOXA2	http://amigo.geneontology.org/amigo/term/GO:0009653
SH3 domain binding	Gene Ontology	GO:0017124	4	131	0.0206726	0.0781352	ADAM19|ERRFI1|CRB3|ADAM9	http://amigo.geneontology.org/amigo/term/GO:0017124
cellular response to fibroblast growth factor stimulus	Gene Ontology	GO:0044344	2	27	0.0208565	0.0781352	ZFP36|GCLC	http://amigo.geneontology.org/amigo/term/GO:0044344
negative regulation of smoothened signaling pathway	Gene Ontology	GO:0045879	2	27	0.0208565	0.0781352	GPC3|SERPINE2	http://amigo.geneontology.org/amigo/term/GO:0045879
negative regulation of JNK cascade	Gene Ontology	GO:0046329	2	27	0.0208565	0.0781352	F2RL1|TAOK3	http://amigo.geneontology.org/amigo/term/GO:0046329
bile acid biosynthetic process	Gene Ontology	GO:0006699	2	27	0.0208565	0.0781352	CYP27A1|OSBPL3	http://amigo.geneontology.org/amigo/term/GO:0006699
positive regulation of G2/M transition of mitotic cell cycle	Gene Ontology	GO:0010971	2	27	0.0208565	0.0781352	CCND1|PBX1	http://amigo.geneontology.org/amigo/term/GO:0010971
regulation of multicellular organism growth	Gene Ontology	GO:0040014	2	27	0.0208565	0.0781352	GAMT|GHR	http://amigo.geneontology.org/amigo/term/GO:0040014
smooth endoplasmic reticulum	Gene Ontology	GO:0005790	2	27	0.0208565	0.0781352	RYR2|SRI	http://amigo.geneontology.org/amigo/term/GO:0005790
Ras protein signal transduction	Gene Ontology	GO:0007265	3	73	0.0209359	0.0781352	PLK2|CCN1|SHTN1	http://amigo.geneontology.org/amigo/term/GO:0007265
tertiary granule membrane	Gene Ontology	GO:0070821	3	73	0.0209359	0.0781352	TSPAN14|ATP11A|SERPINB6	http://amigo.geneontology.org/amigo/term/GO:0070821
B cell differentiation	Gene Ontology	GO:0030183	3	73	0.0209359	0.0781352	KLF6|HHEX|KIT	http://amigo.geneontology.org/amigo/term/GO:0030183
mRNA binding	Gene Ontology	GO:0003729	5	200	0.0215474	0.080236	SAMD4A|YTHDC1|ZFP36|COPA|RBM47	http://amigo.geneontology.org/amigo/term/GO:0003729
cellular_component	Gene Ontology	GO:0005575	8	433	0.0215642	0.080236	AUTS2|ARHGAP42|RCAN2|TMEM132C|ARHGAP26|FLNB|SIPA1L2|PDE5A	http://amigo.geneontology.org/amigo/term/GO:0005575
negative regulation of transforming growth factor beta receptor signaling pathway	Gene Ontology	GO:0030512	3	74	0.0216637	0.0804841	CHST11|VEPH1|SKIL	http://amigo.geneontology.org/amigo/term/GO:0030512
chemorepellent activity	Gene Ontology	GO:0045499	2	28	0.0222345	0.0818602	SEMA3E|APOA1	http://amigo.geneontology.org/amigo/term/GO:0045499
endodermal cell differentiation	Gene Ontology	GO:0035987	2	28	0.0222345	0.0818602	LAMB1|FN1	http://amigo.geneontology.org/amigo/term/GO:0035987
aortic valve morphogenesis	Gene Ontology	GO:0003180	2	28	0.0222345	0.0818602	GATA4|GATA3	http://amigo.geneontology.org/amigo/term/GO:0003180
regulation of calcium ion transport	Gene Ontology	GO:0051924	2	28	0.0222345	0.0818602	CACNA2D1|SRI	http://amigo.geneontology.org/amigo/term/GO:0051924
antigen processing and presentation of peptide antigen via MHC class I	Gene Ontology	GO:0002474	2	28	0.0222345	0.0818602	SEC23A|SEC31A	http://amigo.geneontology.org/amigo/term/GO:0002474
phosphatidylinositol-3,5-bisphosphate binding	Gene Ontology	GO:0080025	2	28	0.0222345	0.0818602	KIF16B|CLVS2	http://amigo.geneontology.org/amigo/term/GO:0080025
calcium ion transport	Gene Ontology	GO:0006816	3	75	0.0224053	0.0823655	RYR2|CACNA2D1|SRI	http://amigo.geneontology.org/amigo/term/GO:0006816
liver development	Gene Ontology	GO:0001889	3	76	0.0231606	0.0850146	AK3|COBL|HNF4A	http://amigo.geneontology.org/amigo/term/GO:0001889
regulation of cell motility	Gene Ontology	GO:2000145	2	29	0.023649	0.0854011	PRAG1|ARHGAP18	http://amigo.geneontology.org/amigo/term/GO:2000145
axonal growth cone	Gene Ontology	GO:0044295	2	29	0.023649	0.0854011	COBL|SHTN1	http://amigo.geneontology.org/amigo/term/GO:0044295
regulation of I-kappaB kinase/NF-kappaB signaling	Gene Ontology	GO:0043122	2	29	0.023649	0.0854011	F2RL1|HSPB1	http://amigo.geneontology.org/amigo/term/GO:0043122
regulation of ERK1 and ERK2 cascade	Gene Ontology	GO:0070372	2	29	0.023649	0.0854011	CCN1|FN1	http://amigo.geneontology.org/amigo/term/GO:0070372
regulation of signal transduction	Gene Ontology	GO:0009966	2	29	0.023649	0.0854011	VEPH1|SOCS2	http://amigo.geneontology.org/amigo/term/GO:0009966
embryonic hindlimb morphogenesis	Gene Ontology	GO:0035116	2	29	0.023649	0.0854011	TBX3|GPC3	http://amigo.geneontology.org/amigo/term/GO:0035116
positive regulation of receptor signaling pathway via JAK-STAT	Gene Ontology	GO:0046427	2	29	0.023649	0.0854011	GHR|KIT	http://amigo.geneontology.org/amigo/term/GO:0046427
cellular response to hormone stimulus	Gene Ontology	GO:0032870	2	29	0.023649	0.0854011	GHR|SOCS2	http://amigo.geneontology.org/amigo/term/GO:0032870
myofibril	Gene Ontology	GO:0030016	2	29	0.023649	0.0854011	CALD1|ACTG1	http://amigo.geneontology.org/amigo/term/GO:0030016
cortical actin cytoskeleton organization	Gene Ontology	GO:0030866	2	29	0.023649	0.0854011	FMNL2|EPB41L3	http://amigo.geneontology.org/amigo/term/GO:0030866
branching involved in blood vessel morphogenesis	Gene Ontology	GO:0001569	2	29	0.023649	0.0854011	IHH|SEMA3E	http://amigo.geneontology.org/amigo/term/GO:0001569
ossification	Gene Ontology	GO:0001503	3	77	0.0239296	0.0862872	EIF2AK3|CCN2|EXT1	http://amigo.geneontology.org/amigo/term/GO:0001503
positive regulation of ERK1 and ERK2 cascade	Gene Ontology	GO:0070374	5	207	0.0244641	0.088085	F2RL1|APOE|GATA4|BMP2|CCN2	http://amigo.geneontology.org/amigo/term/GO:0070374
central nervous system development	Gene Ontology	GO:0007417	4	139	0.0248936	0.0894535	NRCAM|TBX3|VCAN|SH3GL3	http://amigo.geneontology.org/amigo/term/GO:0007417
regulation of synaptic transmission, glutamatergic	Gene Ontology	GO:0051966	2	30	0.0250995	0.0894535	CDH2|SERPINE2	http://amigo.geneontology.org/amigo/term/GO:0051966
respiratory gaseous exchange by respiratory system	Gene Ontology	GO:0007585	2	30	0.0250995	0.0894535	CHST11|PSAP	http://amigo.geneontology.org/amigo/term/GO:0007585
brown fat cell differentiation	Gene Ontology	GO:0050873	2	30	0.0250995	0.0894535	FABP3|RGS2	http://amigo.geneontology.org/amigo/term/GO:0050873
reactive oxygen species metabolic process	Gene Ontology	GO:0072593	2	30	0.0250995	0.0894535	CCN1|CCN2	http://amigo.geneontology.org/amigo/term/GO:0072593
cyclin-dependent protein kinase holoenzyme complex	Gene Ontology	GO:0000307	2	30	0.0250995	0.0894535	CCND1|CCN1	http://amigo.geneontology.org/amigo/term/GO:0000307
phosphatidylcholine binding	Gene Ontology	GO:0031210	2	30	0.0250995	0.0894535	APOA1|APOC1	http://amigo.geneontology.org/amigo/term/GO:0031210
ion transmembrane transport	Gene Ontology	GO:0034220	5	209	0.0253417	0.0901856	ABCC4|OSTM1|RYR2|SLC24A2|ATP1B1	http://amigo.geneontology.org/amigo/term/GO:0034220
cellular response to mechanical stimulus	Gene Ontology	GO:0071260	3	79	0.0255086	0.0906481	GADD45A|ANKRD1|GCLC	http://amigo.geneontology.org/amigo/term/GO:0071260
blood microparticle	Gene Ontology	GO:0072562	4	141	0.0260241	0.0923459	APOE|ACTG1|FN1|APOA1	http://amigo.geneontology.org/amigo/term/GO:0072562
receptor signaling pathway via JAK-STAT	Gene Ontology	GO:0007259	2	31	0.0265854	0.0933917	GHR|SOCS2	http://amigo.geneontology.org/amigo/term/GO:0007259
mitotic cell cycle checkpoint	Gene Ontology	GO:0007093	2	31	0.0265854	0.0933917	PLK2|MAP3K20	http://amigo.geneontology.org/amigo/term/GO:0007093
negative regulation of epithelial to mesenchymal transition	Gene Ontology	GO:0010719	2	31	0.0265854	0.0933917	FOXA2|GATA3	http://amigo.geneontology.org/amigo/term/GO:0010719
Flemming body	Gene Ontology	GO:0090543	2	31	0.0265854	0.0933917	EXOC6|NTNG1	http://amigo.geneontology.org/amigo/term/GO:0090543
osteoclast differentiation	Gene Ontology	GO:0030316	2	31	0.0265854	0.0933917	OSTM1|GPC3	http://amigo.geneontology.org/amigo/term/GO:0030316
anchored component of plasma membrane	Gene Ontology	GO:0046658	2	31	0.0265854	0.0933917	GPC3|NTNG1	http://amigo.geneontology.org/amigo/term/GO:0046658
stem cell differentiation	Gene Ontology	GO:0048863	2	31	0.0265854	0.0933917	EPCAM|KIT	http://amigo.geneontology.org/amigo/term/GO:0048863
cellular response to calcium ion	Gene Ontology	GO:0071277	3	81	0.0271424	0.0952121	CAMK2D|CPNE8|NLGN1	http://amigo.geneontology.org/amigo/term/GO:0071277
mesoderm formation	Gene Ontology	GO:0001707	2	32	0.028106	0.0974765	WLS|BMPR2	http://amigo.geneontology.org/amigo/term/GO:0001707
negative regulation of insulin receptor signaling pathway	Gene Ontology	GO:0046627	2	32	0.028106	0.0974765	GRB14|GRB7	http://amigo.geneontology.org/amigo/term/GO:0046627
liver regeneration	Gene Ontology	GO:0097421	2	32	0.028106	0.0974765	CCND1|IHH	http://amigo.geneontology.org/amigo/term/GO:0097421
positive regulation of G1/S transition of mitotic cell cycle	Gene Ontology	GO:1900087	2	32	0.028106	0.0974765	CCND1|RDX	http://amigo.geneontology.org/amigo/term/GO:1900087
cochlea development	Gene Ontology	GO:0090102	2	32	0.028106	0.0974765	CCN1|GATA3	http://amigo.geneontology.org/amigo/term/GO:0090102
microtubule associated complex	Gene Ontology	GO:0005875	2	32	0.028106	0.0974765	SHTN1|MAP4	http://amigo.geneontology.org/amigo/term/GO:0005875
intra-Golgi vesicle-mediated transport	Gene Ontology	GO:0006891	2	32	0.028106	0.0974765	COPA|COG5	http://amigo.geneontology.org/amigo/term/GO:0006891
neuromuscular junction development	Gene Ontology	GO:0007528	2	32	0.028106	0.0974765	COL4A5|UTRN	http://amigo.geneontology.org/amigo/term/GO:0007528
positive regulation of canonical Wnt signaling pathway	Gene Ontology	GO:0090263	4	145	0.0283763	0.0982749	WLS|LGR4|JUP|GPC3	http://amigo.geneontology.org/amigo/term/GO:0090263
lung development	Gene Ontology	GO:0030324	3	83	0.0288309	0.0997084	GPC3|CCN2|CCBE1	http://amigo.geneontology.org/amigo/term/GO:0030324
positive regulation of cytosolic calcium ion concentration	Gene Ontology	GO:0007204	4	146	0.0289835	0.100095	PTGER3|F2RL1|ADM|SELENOT	http://amigo.geneontology.org/amigo/term/GO:0007204
ATP metabolic process	Gene Ontology	GO:0046034	2	33	0.0296607	0.10127	AK3|ATP1B1	http://amigo.geneontology.org/amigo/term/GO:0046034
limb development	Gene Ontology	GO:0060173	2	33	0.0296607	0.10127	BMPR2|MAP3K20	http://amigo.geneontology.org/amigo/term/GO:0060173
dendrite cytoplasm	Gene Ontology	GO:0032839	2	33	0.0296607	0.10127	WLS|ABHD12	http://amigo.geneontology.org/amigo/term/GO:0032839
vesicle docking involved in exocytosis	Gene Ontology	GO:0006904	2	33	0.0296607	0.10127	EXOC6|EXOC6B	http://amigo.geneontology.org/amigo/term/GO:0006904
cyclin-dependent protein serine/threonine kinase regulator activity	Gene Ontology	GO:0016538	2	33	0.0296607	0.10127	CCND1|CCN1	http://amigo.geneontology.org/amigo/term/GO:0016538
insulin secretion	Gene Ontology	GO:0030073	2	33	0.0296607	0.10127	HNF1B|HNF4A	http://amigo.geneontology.org/amigo/term/GO:0030073
triglyceride metabolic process	Gene Ontology	GO:0006641	2	33	0.0296607	0.10127	APOE|APOC1	http://amigo.geneontology.org/amigo/term/GO:0006641
transport across blood-brain barrier	Gene Ontology	GO:0150104	3	84	0.0296955	0.10127	ABCC4|SLC9A3R1|SLC7A8	http://amigo.geneontology.org/amigo/term/GO:0150104
female pregnancy	Gene Ontology	GO:0007565	3	84	0.0296955	0.10127	PAPPA|ADM|IGFBP5	http://amigo.geneontology.org/amigo/term/GO:0007565
protein heterodimerization activity	Gene Ontology	GO:0046982	6	297	0.030432	0.103638	EXT1|GADD45A|SRI|TPM2|TPM1|ATP1B1	http://amigo.geneontology.org/amigo/term/GO:0046982
negative regulation of endopeptidase activity	Gene Ontology	GO:0010951	4	149	0.0308511	0.104774	ANXA2|SERPINE2|WFDC2|SERPINB6	http://amigo.geneontology.org/amigo/term/GO:0010951
protein dephosphorylation	Gene Ontology	GO:0006470	4	149	0.0308511	0.104774	PTPN13|DUSP5|PPM1L|PPP1CB	http://amigo.geneontology.org/amigo/term/GO:0006470
phosphatidylcholine biosynthetic process	Gene Ontology	GO:0006656	2	34	0.0312489	0.104818	SLC44A5|APOA1	http://amigo.geneontology.org/amigo/term/GO:0006656
cysteine-type endopeptidase inhibitor activity	Gene Ontology	GO:0004869	2	34	0.0312489	0.104818	WFDC2|COP1	http://amigo.geneontology.org/amigo/term/GO:0004869
endoplasmic reticulum exit site	Gene Ontology	GO:0070971	2	34	0.0312489	0.104818	SEC23A|SEC31A	http://amigo.geneontology.org/amigo/term/GO:0070971
myosin complex	Gene Ontology	GO:0016459	2	34	0.0312489	0.104818	MYO16|MYL7	http://amigo.geneontology.org/amigo/term/GO:0016459
filamentous actin	Gene Ontology	GO:0031941	2	34	0.0312489	0.104818	CARMIL1|ACTG1	http://amigo.geneontology.org/amigo/term/GO:0031941
amino acid transmembrane transport	Gene Ontology	GO:0003333	2	34	0.0312489	0.104818	SLC36A4|SLC7A8	http://amigo.geneontology.org/amigo/term/GO:0003333
positive regulation of cell differentiation	Gene Ontology	GO:0045597	2	34	0.0312489	0.104818	CCN2|SOX17	http://amigo.geneontology.org/amigo/term/GO:0045597
long-term memory	Gene Ontology	GO:0007616	2	34	0.0312489	0.104818	APOE|BTBD9	http://amigo.geneontology.org/amigo/term/GO:0007616
ventricular septum morphogenesis	Gene Ontology	GO:0060412	2	34	0.0312489	0.104818	TBX3|BMPR2	http://amigo.geneontology.org/amigo/term/GO:0060412
cell-cell signaling	Gene Ontology	GO:0007267	5	224	0.0325683	0.109095	IHH|GATA4|ESR2|BMP2|ZYX	http://amigo.geneontology.org/amigo/term/GO:0007267
cell-cell junction assembly	Gene Ontology	GO:0007043	2	35	0.03287	0.109358	TJP1|CDH12	http://amigo.geneontology.org/amigo/term/GO:0007043
positive regulation of cell cycle	Gene Ontology	GO:0045787	2	35	0.03287	0.109358	CCND1|TBX3	http://amigo.geneontology.org/amigo/term/GO:0045787
response to cold	Gene Ontology	GO:0009409	2	35	0.03287	0.109358	ADM|TMEM135	http://amigo.geneontology.org/amigo/term/GO:0009409
positive regulation of epithelial cell migration	Gene Ontology	GO:0010634	2	35	0.03287	0.109358	RTN4|BMPR2	http://amigo.geneontology.org/amigo/term/GO:0010634
negative regulation of extrinsic apoptotic signaling pathway	Gene Ontology	GO:2001237	2	35	0.03287	0.109358	GCLC|TCF7L2	http://amigo.geneontology.org/amigo/term/GO:2001237
nervous system development	Gene Ontology	GO:0007399	6	305	0.0339043	0.112647	FN1|NLGN1|RAPGEF5|MYLIP|ARHGAP26|LSAMP	http://amigo.geneontology.org/amigo/term/GO:0007399
muscle organ development	Gene Ontology	GO:0007517	3	89	0.0342221	0.113549	SRI|UTRN|TAGLN	http://amigo.geneontology.org/amigo/term/GO:0007517
acute-phase response	Gene Ontology	GO:0006953	2	36	0.0345233	0.114085	EHHADH|FN1	http://amigo.geneontology.org/amigo/term/GO:0006953
sulfotransferase activity	Gene Ontology	GO:0008146	2	36	0.0345233	0.114085	GAL3ST1|CHST11	http://amigo.geneontology.org/amigo/term/GO:0008146
endoplasmic reticulum organization	Gene Ontology	GO:0007029	2	36	0.0345233	0.114085	EIF2AK3|SEC31A	http://amigo.geneontology.org/amigo/term/GO:0007029
ATPase activity	Gene Ontology	GO:0016887	5	229	0.0352349	0.11628	ABCC4|KIF16B|KIF21A|RHOBTB3|ATP1B1	http://amigo.geneontology.org/amigo/term/GO:0016887
membrane fusion	Gene Ontology	GO:0061025	2	37	0.0362084	0.118063	HUWE1|MYOF	http://amigo.geneontology.org/amigo/term/GO:0061025
Wnt signaling pathway, calcium modulating pathway	Gene Ontology	GO:0007223	2	37	0.0362084	0.118063	NLK|TCF7L2	http://amigo.geneontology.org/amigo/term/GO:0007223
negative chemotaxis	Gene Ontology	GO:0050919	2	37	0.0362084	0.118063	SEMA3E|APOA1	http://amigo.geneontology.org/amigo/term/GO:0050919
phosphatidylinositol 3-kinase signaling	Gene Ontology	GO:0014065	2	37	0.0362084	0.118063	MYO16|GATA3	http://amigo.geneontology.org/amigo/term/GO:0014065
cell maturation	Gene Ontology	GO:0048469	2	37	0.0362084	0.118063	IHH|GATA3	http://amigo.geneontology.org/amigo/term/GO:0048469
ureteric bud development	Gene Ontology	GO:0001657	2	37	0.0362084	0.118063	EPCAM|SDC4	http://amigo.geneontology.org/amigo/term/GO:0001657
positive regulation of smoothened signaling pathway	Gene Ontology	GO:0045880	2	37	0.0362084	0.118063	IHH|GPC3	http://amigo.geneontology.org/amigo/term/GO:0045880
positive regulation of cell-substrate adhesion	Gene Ontology	GO:0010811	2	37	0.0362084	0.118063	RSU1|CCN1	http://amigo.geneontology.org/amigo/term/GO:0010811
synaptic vesicle endocytosis	Gene Ontology	GO:0048488	2	37	0.0362084	0.118063	ACTG1|NLGN1	http://amigo.geneontology.org/amigo/term/GO:0048488
cellular response to estradiol stimulus	Gene Ontology	GO:0071392	2	38	0.0379246	0.12333	ESR2|CCN1	http://amigo.geneontology.org/amigo/term/GO:0071392
dendritic shaft	Gene Ontology	GO:0043198	2	38	0.0379246	0.12333	ZMYND8|NLGN1	http://amigo.geneontology.org/amigo/term/GO:0043198
trans-Golgi network membrane	Gene Ontology	GO:0032588	3	93	0.0380856	0.123526	RHOBTB3|COG5|CLVS2	http://amigo.geneontology.org/amigo/term/GO:0032588
acrosomal vesicle	Gene Ontology	GO:0001669	3	93	0.0380856	0.123526	SKIL|SH3GL3|KIT	http://amigo.geneontology.org/amigo/term/GO:0001669
peptidyl-serine phosphorylation	Gene Ontology	GO:0018105	4	161	0.0390175	0.124657	CAMK2D|EIF2AK3|AKT3|PLK2	http://amigo.geneontology.org/amigo/term/GO:0018105
early endosome membrane	Gene Ontology	GO:0031901	4	161	0.0390175	0.124657	KIF16B|WLS|SH3GL3|CLVS2	http://amigo.geneontology.org/amigo/term/GO:0031901
phosphatidylinositol-3,4,5-trisphosphate binding	Gene Ontology	GO:0005547	2	39	0.0396714	0.124657	FERMT2|KIF16B	http://amigo.geneontology.org/amigo/term/GO:0005547
negative regulation of signaling receptor activity	Gene Ontology	GO:2000272	2	39	0.0396714	0.124657	LY6E|ESR2	http://amigo.geneontology.org/amigo/term/GO:2000272
negative regulation of MAP kinase activity	Gene Ontology	GO:0043407	2	39	0.0396714	0.124657	APOE|RGS2	http://amigo.geneontology.org/amigo/term/GO:0043407
chondrocyte differentiation	Gene Ontology	GO:0002062	2	39	0.0396714	0.124657	BMP2|SOX5	http://amigo.geneontology.org/amigo/term/GO:0002062
positive regulation of blood vessel endothelial cell migration	Gene Ontology	GO:0043536	2	39	0.0396714	0.124657	AKT3|HSPB1	http://amigo.geneontology.org/amigo/term/GO:0043536
dendritic spine	Gene Ontology	GO:0043197	4	162	0.0397485	0.124657	MYL7|ARF4|ZMYND8|NLGN1	http://amigo.geneontology.org/amigo/term/GO:0043197
nuclear membrane	Gene Ontology	GO:0031965	5	237	0.0397748	0.124657	CCND1|OSBPL3|SYNE2|ANXA4|MYOF	http://amigo.geneontology.org/amigo/term/GO:0031965
sequence-specific DNA binding	Gene Ontology	GO:0043565	7	405	0.0411289	0.124657	HHEX|TCF7L2|TBX3|KDM6A|KDM6B|GATA4|ROR1	http://amigo.geneontology.org/amigo/term/GO:0043565
cholesterol biosynthetic process	Gene Ontology	GO:0006695	2	40	0.0414481	0.124657	PDP1|APOA1	http://amigo.geneontology.org/amigo/term/GO:0006695
peptide hormone binding	Gene Ontology	GO:0017046	2	40	0.0414481	0.124657	SLC40A1|GHR	http://amigo.geneontology.org/amigo/term/GO:0017046
cation transmembrane transport	Gene Ontology	GO:0098655	2	41	0.0432543	0.124657	ATP1B1|TRPM3	http://amigo.geneontology.org/amigo/term/GO:0098655
retina homeostasis	Gene Ontology	GO:0001895	2	41	0.0432543	0.124657	ACTG1|HSPB1	http://amigo.geneontology.org/amigo/term/GO:0001895
negative regulation of T cell proliferation	Gene Ontology	GO:0042130	2	41	0.0432543	0.124657	SDC4|PDE5A	http://amigo.geneontology.org/amigo/term/GO:0042130
SH2 domain binding	Gene Ontology	GO:0042169	2	41	0.0432543	0.124657	NLK|KIT	http://amigo.geneontology.org/amigo/term/GO:0042169
extracellular matrix structural constituent conferring tensile strength	Gene Ontology	GO:0030020	2	41	0.0432543	0.124657	COL4A5|COL9A2	http://amigo.geneontology.org/amigo/term/GO:0030020
regulation of cell population proliferation	Gene Ontology	GO:0042127	4	169	0.0450837	0.124657	CHST11|JUP|BMPR2|KIT	http://amigo.geneontology.org/amigo/term/GO:0042127
activation of MAPKK activity	Gene Ontology	GO:0000186	2	42	0.0450893	0.124657	MAP3K20|ADAM9	http://amigo.geneontology.org/amigo/term/GO:0000186
amino acid transmembrane transporter activity	Gene Ontology	GO:0015171	2	42	0.0450893	0.124657	SLC36A4|SLC7A8	http://amigo.geneontology.org/amigo/term/GO:0015171
L-leucine transmembrane transporter activity	Gene Ontology	GO:0015190	1	5	0.0452467	0.124657	SLC7A8	http://amigo.geneontology.org/amigo/term/GO:0015190
positive regulation of protein localization to synapse	Gene Ontology	GO:1902474	1	5	0.0452467	0.124657	NLGN1	http://amigo.geneontology.org/amigo/term/GO:1902474
Rap guanyl-nucleotide exchange factor activity	Gene Ontology	GO:0017034	1	5	0.0452467	0.124657	RAPGEF5	http://amigo.geneontology.org/amigo/term/GO:0017034
regulation of mitochondrial depolarization	Gene Ontology	GO:0051900	1	5	0.0452467	0.124657	GCLC	http://amigo.geneontology.org/amigo/term/GO:0051900
RNA 3' uridylation	Gene Ontology	GO:0071076	1	5	0.0452467	0.124657	TUT4	http://amigo.geneontology.org/amigo/term/GO:0071076
negative regulation of low-density lipoprotein particle clearance	Gene Ontology	GO:0010989	1	5	0.0452467	0.124657	MYLIP	http://amigo.geneontology.org/amigo/term/GO:0010989
somite specification	Gene Ontology	GO:0001757	1	5	0.0452467	0.124657	COBL	http://amigo.geneontology.org/amigo/term/GO:0001757
negative regulation of lipid metabolic process	Gene Ontology	GO:0045833	1	5	0.0452467	0.124657	APOC1	http://amigo.geneontology.org/amigo/term/GO:0045833
structural constituent of postsynaptic actin cytoskeleton	Gene Ontology	GO:0098973	1	5	0.0452467	0.124657	ACTG1	http://amigo.geneontology.org/amigo/term/GO:0098973
regulation of calcineurin-NFAT signaling cascade	Gene Ontology	GO:0070884	1	5	0.0452467	0.124657	RCAN2	http://amigo.geneontology.org/amigo/term/GO:0070884
interleukin-2 receptor binding	Gene Ontology	GO:0005134	1	5	0.0452467	0.124657	GATA3	http://amigo.geneontology.org/amigo/term/GO:0005134
negative regulation of T cell differentiation in thymus	Gene Ontology	GO:0033085	1	5	0.0452467	0.124657	IHH	http://amigo.geneontology.org/amigo/term/GO:0033085
calcium- and calmodulin-dependent protein kinase complex	Gene Ontology	GO:0005954	1	5	0.0452467	0.124657	CAMK2D	http://amigo.geneontology.org/amigo/term/GO:0005954
positive regulation of the force of heart contraction	Gene Ontology	GO:0098735	1	5	0.0452467	0.124657	RYR2	http://amigo.geneontology.org/amigo/term/GO:0098735
cellular sphingolipid homeostasis	Gene Ontology	GO:0090156	1	5	0.0452467	0.124657	RTN4	http://amigo.geneontology.org/amigo/term/GO:0090156
positive regulation of endothelial cell chemotaxis by VEGF-activated vascular endothelial growth factor receptor signaling pathway	Gene Ontology	GO:0038033	1	5	0.0452467	0.124657	HSPB1	http://amigo.geneontology.org/amigo/term/GO:0038033
medium-chain fatty acid catabolic process	Gene Ontology	GO:0051793	1	5	0.0452467	0.124657	ACADM	http://amigo.geneontology.org/amigo/term/GO:0051793
response to follicle-stimulating hormone	Gene Ontology	GO:0032354	1	5	0.0452467	0.124657	PAPPA	http://amigo.geneontology.org/amigo/term/GO:0032354
sarcoplasmic reticulum calcium ion transport	Gene Ontology	GO:0070296	1	5	0.0452467	0.124657	RYR2	http://amigo.geneontology.org/amigo/term/GO:0070296
regulation of intestinal cholesterol absorption	Gene Ontology	GO:0030300	1	5	0.0452467	0.124657	APOA1	http://amigo.geneontology.org/amigo/term/GO:0030300
medium-chain fatty acid metabolic process	Gene Ontology	GO:0051791	1	5	0.0452467	0.124657	ACADM	http://amigo.geneontology.org/amigo/term/GO:0051791
establishment of spindle orientation	Gene Ontology	GO:0051294	1	5	0.0452467	0.124657	MAP4	http://amigo.geneontology.org/amigo/term/GO:0051294
regulation of anion transport	Gene Ontology	GO:0044070	1	5	0.0452467	0.124657	PDZK1	http://amigo.geneontology.org/amigo/term/GO:0044070
positive regulation of blood-brain barrier permeability	Gene Ontology	GO:1905605	1	5	0.0452467	0.124657	TJP1	http://amigo.geneontology.org/amigo/term/GO:1905605
histone acetyltransferase activity (H3-K23 specific)	Gene Ontology	GO:0043994	1	5	0.0452467	0.124657	PHF14	http://amigo.geneontology.org/amigo/term/GO:0043994
regulation of high voltage-gated calcium channel activity	Gene Ontology	GO:1901841	1	5	0.0452467	0.124657	SRI	http://amigo.geneontology.org/amigo/term/GO:1901841
endoplasmic reticulum tubular network membrane	Gene Ontology	GO:0098826	1	5	0.0452467	0.124657	RTN4	http://amigo.geneontology.org/amigo/term/GO:0098826
tryptophan catabolic process to kynurenine	Gene Ontology	GO:0019441	1	5	0.0452467	0.124657	KYNU	http://amigo.geneontology.org/amigo/term/GO:0019441
cadmium ion transmembrane transport	Gene Ontology	GO:0070574	1	5	0.0452467	0.124657	SLC39A8	http://amigo.geneontology.org/amigo/term/GO:0070574
basal cortex	Gene Ontology	GO:0045180	1	5	0.0452467	0.124657	PHLDB2	http://amigo.geneontology.org/amigo/term/GO:0045180
thrombin-activated receptor activity	Gene Ontology	GO:0015057	1	5	0.0452467	0.124657	F2RL1	http://amigo.geneontology.org/amigo/term/GO:0015057
positive regulation of long-term neuronal synaptic plasticity	Gene Ontology	GO:0048170	1	5	0.0452467	0.124657	KIT	http://amigo.geneontology.org/amigo/term/GO:0048170
regulation of wound healing	Gene Ontology	GO:0061041	1	5	0.0452467	0.124657	TNFRSF12A	http://amigo.geneontology.org/amigo/term/GO:0061041
lipoprotein catabolic process	Gene Ontology	GO:0042159	1	5	0.0452467	0.124657	APOE	http://amigo.geneontology.org/amigo/term/GO:0042159
thiamine-containing compound metabolic process	Gene Ontology	GO:0042723	1	5	0.0452467	0.124657	SLC19A2	http://amigo.geneontology.org/amigo/term/GO:0042723
glycosphingolipid binding	Gene Ontology	GO:0043208	1	5	0.0452467	0.124657	LAMA1	http://amigo.geneontology.org/amigo/term/GO:0043208
negative regulation of glucokinase activity	Gene Ontology	GO:0033132	1	5	0.0452467	0.124657	FOXA2	http://amigo.geneontology.org/amigo/term/GO:0033132
positive regulation of phosphatase activity	Gene Ontology	GO:0010922	1	5	0.0452467	0.124657	BMP2	http://amigo.geneontology.org/amigo/term/GO:0010922
cyclin A2-CDK2 complex	Gene Ontology	GO:0097124	1	5	0.0452467	0.124657	CCN1	http://amigo.geneontology.org/amigo/term/GO:0097124
endocardial cell differentiation	Gene Ontology	GO:0060956	1	5	0.0452467	0.124657	SOX17	http://amigo.geneontology.org/amigo/term/GO:0060956
N-acetylgalactosamine 4-O-sulfotransferase activity	Gene Ontology	GO:0001537	1	5	0.0452467	0.124657	CHST11	http://amigo.geneontology.org/amigo/term/GO:0001537
anterior/posterior axon guidance	Gene Ontology	GO:0033564	1	5	0.0452467	0.124657	UNC5C	http://amigo.geneontology.org/amigo/term/GO:0033564
folic acid transmembrane transporter activity	Gene Ontology	GO:0008517	1	5	0.0452467	0.124657	SLC19A2	http://amigo.geneontology.org/amigo/term/GO:0008517
COPII-coated vesicle budding	Gene Ontology	GO:0090114	1	5	0.0452467	0.124657	SEC31A	http://amigo.geneontology.org/amigo/term/GO:0090114
external side of apical plasma membrane	Gene Ontology	GO:0098591	1	5	0.0452467	0.124657	ABCC4	http://amigo.geneontology.org/amigo/term/GO:0098591
neuron projection arborization	Gene Ontology	GO:0140058	1	5	0.0452467	0.124657	NLGN1	http://amigo.geneontology.org/amigo/term/GO:0140058
cytoskeleton-nuclear membrane anchor activity	Gene Ontology	GO:0140444	1	5	0.0452467	0.124657	SYNE2	http://amigo.geneontology.org/amigo/term/GO:0140444
anchored component of presynaptic membrane	Gene Ontology	GO:0099026	1	5	0.0452467	0.124657	F3	http://amigo.geneontology.org/amigo/term/GO:0099026
beta-2 adrenergic receptor binding	Gene Ontology	GO:0031698	1	5	0.0452467	0.124657	SLC9A3R1	http://amigo.geneontology.org/amigo/term/GO:0031698
protein localization to juxtaparanode region of axon	Gene Ontology	GO:0071205	1	5	0.0452467	0.124657	EPB41L3	http://amigo.geneontology.org/amigo/term/GO:0071205
detection of temperature stimulus	Gene Ontology	GO:0016048	1	5	0.0452467	0.124657	TRPM3	http://amigo.geneontology.org/amigo/term/GO:0016048
neuroligin family protein binding	Gene Ontology	GO:0097109	1	5	0.0452467	0.124657	NRXN3	http://amigo.geneontology.org/amigo/term/GO:0097109
regulation of receptor recycling	Gene Ontology	GO:0001919	1	5	0.0452467	0.124657	KIF16B	http://amigo.geneontology.org/amigo/term/GO:0001919
regulation of timing of cell differentiation	Gene Ontology	GO:0048505	1	5	0.0452467	0.124657	SERPINE2	http://amigo.geneontology.org/amigo/term/GO:0048505
protein-DNA complex assembly	Gene Ontology	GO:0065004	1	5	0.0452467	0.124657	HNF1B	http://amigo.geneontology.org/amigo/term/GO:0065004
lymphatic endothelial cell differentiation	Gene Ontology	GO:0060836	1	5	0.0452467	0.124657	BMPR2	http://amigo.geneontology.org/amigo/term/GO:0060836
negative regulation of cellular protein metabolic process	Gene Ontology	GO:0032269	1	5	0.0452467	0.124657	APOE	http://amigo.geneontology.org/amigo/term/GO:0032269
female genitalia development	Gene Ontology	GO:0030540	1	5	0.0452467	0.124657	TBX3	http://amigo.geneontology.org/amigo/term/GO:0030540
postsynaptic actin cytoskeleton	Gene Ontology	GO:0098871	1	5	0.0452467	0.124657	PPP1R9A	http://amigo.geneontology.org/amigo/term/GO:0098871
positive regulation of macrophage fusion	Gene Ontology	GO:0034241	1	5	0.0452467	0.124657	ADAM9	http://amigo.geneontology.org/amigo/term/GO:0034241
MPP7-DLG1-LIN7 complex	Gene Ontology	GO:0097025	1	5	0.0452467	0.124657	MPP7	http://amigo.geneontology.org/amigo/term/GO:0097025
taurine metabolic process	Gene Ontology	GO:0019530	1	5	0.0452467	0.124657	GHR	http://amigo.geneontology.org/amigo/term/GO:0019530
histone H3-K23 acetylation	Gene Ontology	GO:0043972	1	5	0.0452467	0.124657	PHF14	http://amigo.geneontology.org/amigo/term/GO:0043972
acylglycerol catabolic process	Gene Ontology	GO:0046464	1	5	0.0452467	0.124657	ABHD12	http://amigo.geneontology.org/amigo/term/GO:0046464
protein localization to paranode region of axon	Gene Ontology	GO:0002175	1	5	0.0452467	0.124657	EPB41L3	http://amigo.geneontology.org/amigo/term/GO:0002175
extrinsic component of postsynaptic density membrane	Gene Ontology	GO:0099147	1	5	0.0452467	0.124657	AKAP9	http://amigo.geneontology.org/amigo/term/GO:0099147
regulation of protein metabolic process	Gene Ontology	GO:0051246	1	5	0.0452467	0.124657	APOE	http://amigo.geneontology.org/amigo/term/GO:0051246
regulation of cholesterol transport	Gene Ontology	GO:0032374	1	5	0.0452467	0.124657	APOC1	http://amigo.geneontology.org/amigo/term/GO:0032374
positive regulation of mitophagy in response to mitochondrial depolarization	Gene Ontology	GO:0098779	1	5	0.0452467	0.124657	HUWE1	http://amigo.geneontology.org/amigo/term/GO:0098779
PAM complex, Tim23 associated import motor	Gene Ontology	GO:0001405	1	5	0.0452467	0.124657	DNAJC15	http://amigo.geneontology.org/amigo/term/GO:0001405
cerebrospinal fluid circulation	Gene Ontology	GO:0090660	1	5	0.0452467	0.124657	SLC9A3R1	http://amigo.geneontology.org/amigo/term/GO:0090660
protein import	Gene Ontology	GO:0017038	1	5	0.0452467	0.124657	APOE	http://amigo.geneontology.org/amigo/term/GO:0017038
prostaglandin E receptor activity	Gene Ontology	GO:0004957	1	5	0.0452467	0.124657	PTGER3	http://amigo.geneontology.org/amigo/term/GO:0004957
ciliary neurotrophic factor-mediated signaling pathway	Gene Ontology	GO:0070120	1	5	0.0452467	0.124657	LIFR	http://amigo.geneontology.org/amigo/term/GO:0070120
positive regulation of fever generation	Gene Ontology	GO:0031622	1	5	0.0452467	0.124657	PTGER3	http://amigo.geneontology.org/amigo/term/GO:0031622
carnitine biosynthetic process	Gene Ontology	GO:0045329	1	5	0.0452467	0.124657	ACADM	http://amigo.geneontology.org/amigo/term/GO:0045329
calcium, potassium:sodium antiporter activity	Gene Ontology	GO:0008273	1	5	0.0452467	0.124657	SLC24A2	http://amigo.geneontology.org/amigo/term/GO:0008273
cellular response to indole-3-methanol	Gene Ontology	GO:0071681	1	5	0.0452467	0.124657	JUP	http://amigo.geneontology.org/amigo/term/GO:0071681
radial glial cell differentiation	Gene Ontology	GO:0060019	1	5	0.0452467	0.124657	CDH2	http://amigo.geneontology.org/amigo/term/GO:0060019
NFAT protein binding	Gene Ontology	GO:0051525	1	5	0.0452467	0.124657	GATA4	http://amigo.geneontology.org/amigo/term/GO:0051525
positive regulation of basement membrane assembly involved in embryonic body morphogenesis	Gene Ontology	GO:1904261	1	5	0.0452467	0.124657	PHLDB2	http://amigo.geneontology.org/amigo/term/GO:1904261
estrogen receptor activity	Gene Ontology	GO:0030284	1	5	0.0452467	0.124657	ESR2	http://amigo.geneontology.org/amigo/term/GO:0030284
endodermal cell fate specification	Gene Ontology	GO:0001714	1	5	0.0452467	0.124657	HNF1B	http://amigo.geneontology.org/amigo/term/GO:0001714
carnitine transport	Gene Ontology	GO:0015879	1	5	0.0452467	0.124657	PDZK1	http://amigo.geneontology.org/amigo/term/GO:0015879
nephric duct morphogenesis	Gene Ontology	GO:0072178	1	5	0.0452467	0.124657	GATA3	http://amigo.geneontology.org/amigo/term/GO:0072178
serine-type carboxypeptidase activity	Gene Ontology	GO:0004185	1	5	0.0452467	0.124657	CPVL	http://amigo.geneontology.org/amigo/term/GO:0004185
atrial septum primum morphogenesis	Gene Ontology	GO:0003289	1	5	0.0452467	0.124657	GATA4	http://amigo.geneontology.org/amigo/term/GO:0003289
interphotoreceptor matrix	Gene Ontology	GO:0033165	1	5	0.0452467	0.124657	VCAN	http://amigo.geneontology.org/amigo/term/GO:0033165
retinal pigment epithelium development	Gene Ontology	GO:0003406	1	5	0.0452467	0.124657	IHH	http://amigo.geneontology.org/amigo/term/GO:0003406
maintenance of DNA repeat elements	Gene Ontology	GO:0043570	1	5	0.0452467	0.124657	TCF7L2	http://amigo.geneontology.org/amigo/term/GO:0043570
positive regulation of hydrolase activity	Gene Ontology	GO:0051345	1	5	0.0452467	0.124657	APOA1	http://amigo.geneontology.org/amigo/term/GO:0051345
protein de-ADP-ribosylation	Gene Ontology	GO:0051725	1	5	0.0452467	0.124657	MACROD2	http://amigo.geneontology.org/amigo/term/GO:0051725
negative regulation of apoptotic process in bone marrow cell	Gene Ontology	GO:0071866	1	5	0.0452467	0.124657	PLK2	http://amigo.geneontology.org/amigo/term/GO:0071866
negative regulation of cholesterol biosynthetic process	Gene Ontology	GO:0045541	1	5	0.0452467	0.124657	APOE	http://amigo.geneontology.org/amigo/term/GO:0045541
regulation of microvillus assembly	Gene Ontology	GO:0032534	1	5	0.0452467	0.124657	PODXL	http://amigo.geneontology.org/amigo/term/GO:0032534
positive regulation of ATPase-coupled calcium transmembrane transporter activity	Gene Ontology	GO:1901896	1	5	0.0452467	0.124657	RYR2	http://amigo.geneontology.org/amigo/term/GO:1901896
chondroblast differentiation	Gene Ontology	GO:0060591	1	5	0.0452467	0.124657	CCN1	http://amigo.geneontology.org/amigo/term/GO:0060591
negative regulation of transforming growth factor beta1 production	Gene Ontology	GO:0032911	1	5	0.0452467	0.124657	LAPTM4B	http://amigo.geneontology.org/amigo/term/GO:0032911
negative regulation of cytokine production involved in immune response	Gene Ontology	GO:0002719	1	5	0.0452467	0.124657	APOA1	http://amigo.geneontology.org/amigo/term/GO:0002719
perichromatin fibrils	Gene Ontology	GO:0005726	1	5	0.0452467	0.124657	TRIM24	http://amigo.geneontology.org/amigo/term/GO:0005726
RNA 3'-end processing	Gene Ontology	GO:0031123	1	5	0.0452467	0.124657	TUT4	http://amigo.geneontology.org/amigo/term/GO:0031123
mast cell chemotaxis	Gene Ontology	GO:0002551	1	5	0.0452467	0.124657	KIT	http://amigo.geneontology.org/amigo/term/GO:0002551
serine C-palmitoyltransferase complex	Gene Ontology	GO:0017059	1	5	0.0452467	0.124657	SPTSSA	http://amigo.geneontology.org/amigo/term/GO:0017059
positive regulation of high voltage-gated calcium channel activity	Gene Ontology	GO:1901843	1	5	0.0452467	0.124657	CACNA2D1	http://amigo.geneontology.org/amigo/term/GO:1901843
negative regulation of amyloid fibril formation	Gene Ontology	GO:1905907	1	5	0.0452467	0.124657	APOE	http://amigo.geneontology.org/amigo/term/GO:1905907
serine C-palmitoyltransferase activity	Gene Ontology	GO:0004758	1	5	0.0452467	0.124657	SPTSSA	http://amigo.geneontology.org/amigo/term/GO:0004758
myelin maintenance	Gene Ontology	GO:0043217	1	5	0.0452467	0.124657	EPB41L3	http://amigo.geneontology.org/amigo/term/GO:0043217
cGMP catabolic process	Gene Ontology	GO:0046069	1	5	0.0452467	0.124657	PDE5A	http://amigo.geneontology.org/amigo/term/GO:0046069
cell-substrate junction assembly	Gene Ontology	GO:0007044	1	5	0.0452467	0.124657	FN1	http://amigo.geneontology.org/amigo/term/GO:0007044
interaction with symbiont	Gene Ontology	GO:0051702	1	5	0.0452467	0.124657	FN1	http://amigo.geneontology.org/amigo/term/GO:0051702
inhibition of cysteine-type endopeptidase activity	Gene Ontology	GO:0097340	1	5	0.0452467	0.124657	COP1	http://amigo.geneontology.org/amigo/term/GO:0097340
mature conventional dendritic cell differentiation	Gene Ontology	GO:0097029	1	5	0.0452467	0.124657	F2RL1	http://amigo.geneontology.org/amigo/term/GO:0097029
interleukin-10 production	Gene Ontology	GO:0032613	1	5	0.0452467	0.124657	F2RL1	http://amigo.geneontology.org/amigo/term/GO:0032613
regulation of amyloid precursor protein catabolic process	Gene Ontology	GO:1902991	1	5	0.0452467	0.124657	APOE	http://amigo.geneontology.org/amigo/term/GO:1902991
Golgi lumen	Gene Ontology	GO:0005796	3	101	0.0464477	0.126704	VCAN|GPC3|SDC4	http://amigo.geneontology.org/amigo/term/GO:0005796
response to oxidative stress	Gene Ontology	GO:0006979	3	101	0.0464477	0.126704	PON2|GCLC|HMOX2	http://amigo.geneontology.org/amigo/term/GO:0006979
cellular response to epidermal growth factor stimulus	Gene Ontology	GO:0071364	2	43	0.0469527	0.126704	ERRFI1|ZFP36	http://amigo.geneontology.org/amigo/term/GO:0071364
fatty acid beta-oxidation	Gene Ontology	GO:0006635	2	43	0.0469527	0.126704	EHHADH|ACADM	http://amigo.geneontology.org/amigo/term/GO:0006635
regulation of G protein-coupled receptor signaling pathway	Gene Ontology	GO:0008277	2	43	0.0469527	0.126704	KCTD8|RGS2	http://amigo.geneontology.org/amigo/term/GO:0008277
anchored component of membrane	Gene Ontology	GO:0031225	3	102	0.0475516	0.126704	CDH13|LY6E|LSAMP	http://amigo.geneontology.org/amigo/term/GO:0031225
extrinsic apoptotic signaling pathway	Gene Ontology	GO:0097191	2	44	0.0488438	0.126704	TNFRSF12A|SGPP1	http://amigo.geneontology.org/amigo/term/GO:0097191
thymus development	Gene Ontology	GO:0048538	2	44	0.0488438	0.126704	GATA3|PBX1	http://amigo.geneontology.org/amigo/term/GO:0048538
positive regulation of protein secretion	Gene Ontology	GO:0050714	2	44	0.0488438	0.126704	ANKRD1|ADAM9	http://amigo.geneontology.org/amigo/term/GO:0050714
cornified envelope	Gene Ontology	GO:0001533	2	44	0.0488438	0.126704	JUP|DSP	http://amigo.geneontology.org/amigo/term/GO:0001533
toll-like receptor signaling pathway	Gene Ontology	GO:0002224	2	44	0.0488438	0.126704	EHHADH|PSAP	http://amigo.geneontology.org/amigo/term/GO:0002224
response to cytokine	Gene Ontology	GO:0034097	2	44	0.0488438	0.126704	SKIL|LIFR	http://amigo.geneontology.org/amigo/term/GO:0034097
negative regulation of cell adhesion	Gene Ontology	GO:0007162	2	44	0.0488438	0.126704	PODXL|CDH13	http://amigo.geneontology.org/amigo/term/GO:0007162
activation of GTPase activity	Gene Ontology	GO:0090630	3	104	0.0497978	0.126704	ARHGAP24|BCAS3|ARHGAP42	http://amigo.geneontology.org/amigo/term/GO:0090630
response to virus	Gene Ontology	GO:0009615	3	104	0.0497978	0.126704	NPC2|GATA3|HSPB1	http://amigo.geneontology.org/amigo/term/GO:0009615
skeletal muscle cell differentiation	Gene Ontology	GO:0035914	2	45	0.0507622	0.126704	BTG2|ANKRD1	http://amigo.geneontology.org/amigo/term/GO:0035914
protein N-linked glycosylation	Gene Ontology	GO:0006487	2	45	0.0507622	0.126704	GAL3ST1|SLC39A8	http://amigo.geneontology.org/amigo/term/GO:0006487
cell differentiation involved in embryonic placenta development	Gene Ontology	GO:0060706	1	6	0.0525869	0.126704	KRT19	http://amigo.geneontology.org/amigo/term/GO:0060706
hydrolase activity, acting on glycosyl bonds	Gene Ontology	GO:0016798	1	6	0.0525869	0.126704	MACROD2	http://amigo.geneontology.org/amigo/term/GO:0016798
neuronal signal transduction	Gene Ontology	GO:0023041	1	6	0.0525869	0.126704	NLGN1	http://amigo.geneontology.org/amigo/term/GO:0023041
cerebellar granule cell precursor proliferation	Gene Ontology	GO:0021930	1	6	0.0525869	0.126704	ROR1	http://amigo.geneontology.org/amigo/term/GO:0021930
cell-cell adhesion mediated by integrin	Gene Ontology	GO:0033631	1	6	0.0525869	0.126704	ADAM9	http://amigo.geneontology.org/amigo/term/GO:0033631
venous blood vessel morphogenesis	Gene Ontology	GO:0048845	1	6	0.0525869	0.126704	CCBE1	http://amigo.geneontology.org/amigo/term/GO:0048845
response to fungicide	Gene Ontology	GO:0060992	1	6	0.0525869	0.126704	KDM6B	http://amigo.geneontology.org/amigo/term/GO:0060992
long-chain fatty acid binding	Gene Ontology	GO:0036041	1	6	0.0525869	0.126704	FABP3	http://amigo.geneontology.org/amigo/term/GO:0036041
negative regulation of sodium ion transport	Gene Ontology	GO:0010766	1	6	0.0525869	0.126704	SERPINE2	http://amigo.geneontology.org/amigo/term/GO:0010766
thyroid hormone transmembrane transporter activity	Gene Ontology	GO:0015349	1	6	0.0525869	0.126704	SLC7A8	http://amigo.geneontology.org/amigo/term/GO:0015349
peptidyl-methionine modification	Gene Ontology	GO:0018206	1	6	0.0525869	0.126704	APOA1	http://amigo.geneontology.org/amigo/term/GO:0018206
post-chaperonin tubulin folding pathway	Gene Ontology	GO:0007023	1	6	0.0525869	0.126704	TBCA	http://amigo.geneontology.org/amigo/term/GO:0007023
regulation of membrane permeability	Gene Ontology	GO:0090559	1	6	0.0525869	0.126704	CLDN3	http://amigo.geneontology.org/amigo/term/GO:0090559
osteoclast development	Gene Ontology	GO:0036035	1	6	0.0525869	0.126704	ANXA2	http://amigo.geneontology.org/amigo/term/GO:0036035
phospholipase A2 inhibitor activity	Gene Ontology	GO:0019834	1	6	0.0525869	0.126704	ANXA2	http://amigo.geneontology.org/amigo/term/GO:0019834
negative regulation of dendritic spine development	Gene Ontology	GO:0061000	1	6	0.0525869	0.126704	PLK2	http://amigo.geneontology.org/amigo/term/GO:0061000
germ cell migration	Gene Ontology	GO:0008354	1	6	0.0525869	0.126704	KIT	http://amigo.geneontology.org/amigo/term/GO:0008354
norepinephrine biosynthetic process	Gene Ontology	GO:0042421	1	6	0.0525869	0.126704	GATA3	http://amigo.geneontology.org/amigo/term/GO:0042421
proline transmembrane transport	Gene Ontology	GO:0035524	1	6	0.0525869	0.126704	SLC7A8	http://amigo.geneontology.org/amigo/term/GO:0035524
response to laminar fluid shear stress	Gene Ontology	GO:0034616	1	6	0.0525869	0.126704	ADAM9	http://amigo.geneontology.org/amigo/term/GO:0034616
negative regulation of tubulin deacetylation	Gene Ontology	GO:1904428	1	6	0.0525869	0.126704	FRY	http://amigo.geneontology.org/amigo/term/GO:1904428
renal absorption	Gene Ontology	GO:0070293	1	6	0.0525869	0.126704	SLC9A3R1	http://amigo.geneontology.org/amigo/term/GO:0070293
negative regulation of SMAD protein signal transduction	Gene Ontology	GO:0060392	1	6	0.0525869	0.126704	VEPH1	http://amigo.geneontology.org/amigo/term/GO:0060392
desmosome organization	Gene Ontology	GO:0002934	1	6	0.0525869	0.126704	DSP	http://amigo.geneontology.org/amigo/term/GO:0002934
site of polarized growth	Gene Ontology	GO:0030427	1	6	0.0525869	0.126704	FRY	http://amigo.geneontology.org/amigo/term/GO:0030427
oncostatin-M receptor activity	Gene Ontology	GO:0004924	1	6	0.0525869	0.126704	LIFR	http://amigo.geneontology.org/amigo/term/GO:0004924
neural crest cell migration involved in autonomic nervous system development	Gene Ontology	GO:1901166	1	6	0.0525869	0.126704	FN1	http://amigo.geneontology.org/amigo/term/GO:1901166
purine nucleobase metabolic process	Gene Ontology	GO:0006144	1	6	0.0525869	0.126704	TTR	http://amigo.geneontology.org/amigo/term/GO:0006144
glycolipid transport	Gene Ontology	GO:0046836	1	6	0.0525869	0.126704	NPC2	http://amigo.geneontology.org/amigo/term/GO:0046836
galactosylceramide biosynthetic process	Gene Ontology	GO:0006682	1	6	0.0525869	0.126704	GAL3ST1	http://amigo.geneontology.org/amigo/term/GO:0006682
positive regulation of vesicle fusion	Gene Ontology	GO:0031340	1	6	0.0525869	0.126704	ANXA2	http://amigo.geneontology.org/amigo/term/GO:0031340
negative regulation of cardiac muscle hypertrophy in response to stress	Gene Ontology	GO:1903243	1	6	0.0525869	0.126704	ERRFI1	http://amigo.geneontology.org/amigo/term/GO:1903243
negative regulation of Arp2/3 complex-mediated actin nucleation	Gene Ontology	GO:0034316	1	6	0.0525869	0.126704	CTNNA2	http://amigo.geneontology.org/amigo/term/GO:0034316
bile acid secretion	Gene Ontology	GO:0032782	1	6	0.0525869	0.126704	SLC9A3R1	http://amigo.geneontology.org/amigo/term/GO:0032782
floor plate development	Gene Ontology	GO:0033504	1	6	0.0525869	0.126704	COBL	http://amigo.geneontology.org/amigo/term/GO:0033504
amylin receptor signaling pathway	Gene Ontology	GO:0097647	1	6	0.0525869	0.126704	ADM	http://amigo.geneontology.org/amigo/term/GO:0097647
cholesterol import	Gene Ontology	GO:0070508	1	6	0.0525869	0.126704	APOA1	http://amigo.geneontology.org/amigo/term/GO:0070508
pronephros development	Gene Ontology	GO:0048793	1	6	0.0525869	0.126704	HNF1B	http://amigo.geneontology.org/amigo/term/GO:0048793
negative regulation of lipoprotein lipase activity	Gene Ontology	GO:0051005	1	6	0.0525869	0.126704	APOC1	http://amigo.geneontology.org/amigo/term/GO:0051005
positive regulation of intracellular signal transduction	Gene Ontology	GO:1902533	1	6	0.0525869	0.126704	NLGN1	http://amigo.geneontology.org/amigo/term/GO:1902533
ureter development	Gene Ontology	GO:0072189	1	6	0.0525869	0.126704	SOX17	http://amigo.geneontology.org/amigo/term/GO:0072189
proline transport	Gene Ontology	GO:0015824	1	6	0.0525869	0.126704	SLC36A4	http://amigo.geneontology.org/amigo/term/GO:0015824
blood coagulation, fibrin clot formation	Gene Ontology	GO:0072378	1	6	0.0525869	0.126704	FN1	http://amigo.geneontology.org/amigo/term/GO:0072378
activation of Janus kinase activity	Gene Ontology	GO:0042976	1	6	0.0525869	0.126704	GHR	http://amigo.geneontology.org/amigo/term/GO:0042976
negative regulation of cardiac muscle cell differentiation	Gene Ontology	GO:2000726	1	6	0.0525869	0.126704	BMP2	http://amigo.geneontology.org/amigo/term/GO:2000726
lung vasculature development	Gene Ontology	GO:0060426	1	6	0.0525869	0.126704	ERRFI1	http://amigo.geneontology.org/amigo/term/GO:0060426
response to antineoplastic agent	Gene Ontology	GO:0097327	1	6	0.0525869	0.126704	ADAM9	http://amigo.geneontology.org/amigo/term/GO:0097327
morphogenesis of a polarized epithelium	Gene Ontology	GO:0001738	1	6	0.0525869	0.126704	ACTG1	http://amigo.geneontology.org/amigo/term/GO:0001738
retinal blood vessel morphogenesis	Gene Ontology	GO:0061304	1	6	0.0525869	0.126704	LAMA1	http://amigo.geneontology.org/amigo/term/GO:0061304
heparan sulfate proteoglycan biosynthetic process, enzymatic modification	Gene Ontology	GO:0015015	1	6	0.0525869	0.126704	HS6ST2	http://amigo.geneontology.org/amigo/term/GO:0015015
negative regulation of ruffle assembly	Gene Ontology	GO:1900028	1	6	0.0525869	0.126704	ARHGAP24	http://amigo.geneontology.org/amigo/term/GO:1900028
AMP metabolic process	Gene Ontology	GO:0046033	1	6	0.0525869	0.126704	AK3	http://amigo.geneontology.org/amigo/term/GO:0046033
arylesterase activity	Gene Ontology	GO:0004064	1	6	0.0525869	0.126704	PON2	http://amigo.geneontology.org/amigo/term/GO:0004064
negative regulation of type B pancreatic cell apoptotic process	Gene Ontology	GO:2000675	1	6	0.0525869	0.126704	TCF7L2	http://amigo.geneontology.org/amigo/term/GO:2000675
3',5'-cyclic-nucleotide phosphodiesterase activity	Gene Ontology	GO:0004114	1	6	0.0525869	0.126704	PDE5A	http://amigo.geneontology.org/amigo/term/GO:0004114
leukocyte chemotaxis involved in inflammatory response	Gene Ontology	GO:0002232	1	6	0.0525869	0.126704	EHHADH	http://amigo.geneontology.org/amigo/term/GO:0002232
Golgi localization	Gene Ontology	GO:0051645	1	6	0.0525869	0.126704	ARHGAP21	http://amigo.geneontology.org/amigo/term/GO:0051645
asymmetric, glutamatergic, excitatory synapse	Gene Ontology	GO:0098985	1	6	0.0525869	0.126704	NLGN1	http://amigo.geneontology.org/amigo/term/GO:0098985
positive regulation of intrinsic apoptotic signaling pathway in response to DNA damage	Gene Ontology	GO:1902231	1	6	0.0525869	0.126704	SKIL	http://amigo.geneontology.org/amigo/term/GO:1902231
positive regulation of histone methylation	Gene Ontology	GO:0031062	1	6	0.0525869	0.126704	TET1	http://amigo.geneontology.org/amigo/term/GO:0031062
leukemia inhibitory factor receptor activity	Gene Ontology	GO:0004923	1	6	0.0525869	0.126704	LIFR	http://amigo.geneontology.org/amigo/term/GO:0004923
ceramide binding	Gene Ontology	GO:0097001	1	6	0.0525869	0.126704	LAPTM4B	http://amigo.geneontology.org/amigo/term/GO:0097001
hormone receptor binding	Gene Ontology	GO:0051427	1	6	0.0525869	0.126704	NPPB	http://amigo.geneontology.org/amigo/term/GO:0051427
positive regulation of binding	Gene Ontology	GO:0051099	1	6	0.0525869	0.126704	S100A10	http://amigo.geneontology.org/amigo/term/GO:0051099
regulation of transcription involved in cell fate commitment	Gene Ontology	GO:0060850	1	6	0.0525869	0.126704	ROR1	http://amigo.geneontology.org/amigo/term/GO:0060850
endothelium development	Gene Ontology	GO:0003158	1	6	0.0525869	0.126704	SLC40A1	http://amigo.geneontology.org/amigo/term/GO:0003158
negative regulation of plasminogen activation	Gene Ontology	GO:0010757	1	6	0.0525869	0.126704	SERPINE2	http://amigo.geneontology.org/amigo/term/GO:0010757
peripheral nervous system axon regeneration	Gene Ontology	GO:0014012	1	6	0.0525869	0.126704	APOA1	http://amigo.geneontology.org/amigo/term/GO:0014012
manganese ion transmembrane transporter activity	Gene Ontology	GO:0005384	1	6	0.0525869	0.126704	SLC39A8	http://amigo.geneontology.org/amigo/term/GO:0005384
ribosomal protein S6 kinase activity	Gene Ontology	GO:0004711	1	6	0.0525869	0.126704	RPS6KA2	http://amigo.geneontology.org/amigo/term/GO:0004711
otic vesicle development	Gene Ontology	GO:0071599	1	6	0.0525869	0.126704	GATA3	http://amigo.geneontology.org/amigo/term/GO:0071599
regulation of protein localization to membrane	Gene Ontology	GO:1905475	1	6	0.0525869	0.126704	GPC3	http://amigo.geneontology.org/amigo/term/GO:1905475
platelet dense granule membrane	Gene Ontology	GO:0031088	1	6	0.0525869	0.126704	ABCC4	http://amigo.geneontology.org/amigo/term/GO:0031088
mammary gland involution	Gene Ontology	GO:0060056	1	6	0.0525869	0.126704	IGFBP5	http://amigo.geneontology.org/amigo/term/GO:0060056
positive regulation of toll-like receptor 2 signaling pathway	Gene Ontology	GO:0034137	1	6	0.0525869	0.126704	F2RL1	http://amigo.geneontology.org/amigo/term/GO:0034137
positive regulation of vascular endothelial growth factor signaling pathway	Gene Ontology	GO:1900748	1	6	0.0525869	0.126704	CCBE1	http://amigo.geneontology.org/amigo/term/GO:1900748
ureter morphogenesis	Gene Ontology	GO:0072197	1	6	0.0525869	0.126704	GATA3	http://amigo.geneontology.org/amigo/term/GO:0072197
negative regulation of oxidative stress-induced cell death	Gene Ontology	GO:1903202	1	6	0.0525869	0.126704	GATA4	http://amigo.geneontology.org/amigo/term/GO:1903202
netrin receptor activity	Gene Ontology	GO:0005042	1	6	0.0525869	0.126704	UNC5C	http://amigo.geneontology.org/amigo/term/GO:0005042
negative regulation of steroid biosynthetic process	Gene Ontology	GO:0010894	1	6	0.0525869	0.126704	BMP2	http://amigo.geneontology.org/amigo/term/GO:0010894
regulation of cellular localization	Gene Ontology	GO:0060341	1	6	0.0525869	0.126704	CAMK2D	http://amigo.geneontology.org/amigo/term/GO:0060341
positive regulation of bicellular tight junction assembly	Gene Ontology	GO:1903348	1	6	0.0525869	0.126704	CLDN3	http://amigo.geneontology.org/amigo/term/GO:1903348
negative regulation of gastric acid secretion	Gene Ontology	GO:0060455	1	6	0.0525869	0.126704	PTGER3	http://amigo.geneontology.org/amigo/term/GO:0060455
positive regulation of cell-cell adhesion mediated by integrin	Gene Ontology	GO:0033634	1	6	0.0525869	0.126704	PODXL	http://amigo.geneontology.org/amigo/term/GO:0033634
negative regulation of response to cytokine stimulus	Gene Ontology	GO:0060761	1	6	0.0525869	0.126704	APOA1	http://amigo.geneontology.org/amigo/term/GO:0060761
regulation of neuron projection arborization	Gene Ontology	GO:0150011	1	6	0.0525869	0.126704	NTNG1	http://amigo.geneontology.org/amigo/term/GO:0150011
dense body	Gene Ontology	GO:0097433	1	6	0.0525869	0.126704	ACTG1	http://amigo.geneontology.org/amigo/term/GO:0097433
bone mineralization involved in bone maturation	Gene Ontology	GO:0035630	1	6	0.0525869	0.126704	BMP2	http://amigo.geneontology.org/amigo/term/GO:0035630
positive regulation of cardioblast differentiation	Gene Ontology	GO:0051891	1	6	0.0525869	0.126704	GATA4	http://amigo.geneontology.org/amigo/term/GO:0051891
maintenance of centrosome location	Gene Ontology	GO:0051661	1	6	0.0525869	0.126704	AKAP9	http://amigo.geneontology.org/amigo/term/GO:0051661
3'-phosphoadenosine 5'-phosphosulfate biosynthetic process	Gene Ontology	GO:0050428	1	6	0.0525869	0.126704	PAPSS1	http://amigo.geneontology.org/amigo/term/GO:0050428
negative regulation of receptor-mediated endocytosis	Gene Ontology	GO:0048261	1	6	0.0525869	0.126704	APOC1	http://amigo.geneontology.org/amigo/term/GO:0048261
telencephalon regionalization	Gene Ontology	GO:0021978	1	6	0.0525869	0.126704	BMP2	http://amigo.geneontology.org/amigo/term/GO:0021978
organic cation transmembrane transporter activity	Gene Ontology	GO:0015101	1	6	0.0525869	0.126704	SLC7A8	http://amigo.geneontology.org/amigo/term/GO:0015101
positive regulation of protein kinase C activity	Gene Ontology	GO:1900020	1	6	0.0525869	0.126704	DIPK2A	http://amigo.geneontology.org/amigo/term/GO:1900020
postsynaptic density protein 95 clustering	Gene Ontology	GO:0097119	1	6	0.0525869	0.126704	NLGN1	http://amigo.geneontology.org/amigo/term/GO:0097119
modification of postsynaptic actin cytoskeleton	Gene Ontology	GO:0098885	1	6	0.0525869	0.126704	CTNNA2	http://amigo.geneontology.org/amigo/term/GO:0098885
negative regulation of smooth muscle cell apoptotic process	Gene Ontology	GO:0034392	1	6	0.0525869	0.126704	DIPK2A	http://amigo.geneontology.org/amigo/term/GO:0034392
positive regulation of long-term synaptic depression	Gene Ontology	GO:1900454	1	6	0.0525869	0.126704	PPP1R9A	http://amigo.geneontology.org/amigo/term/GO:1900454
contractile ring	Gene Ontology	GO:0070938	1	6	0.0525869	0.126704	UTRN	http://amigo.geneontology.org/amigo/term/GO:0070938
positive regulation of protein localization to membrane	Gene Ontology	GO:1905477	1	6	0.0525869	0.126704	PDZK1	http://amigo.geneontology.org/amigo/term/GO:1905477
activation of phospholipase D activity	Gene Ontology	GO:0031584	1	6	0.0525869	0.126704	ARF4	http://amigo.geneontology.org/amigo/term/GO:0031584
'de novo' NAD biosynthetic process from tryptophan	Gene Ontology	GO:0034354	1	6	0.0525869	0.126704	KYNU	http://amigo.geneontology.org/amigo/term/GO:0034354
BMP receptor activity	Gene Ontology	GO:0098821	1	6	0.0525869	0.126704	BMPR2	http://amigo.geneontology.org/amigo/term/GO:0098821
cardiac myofibril	Gene Ontology	GO:0097512	1	6	0.0525869	0.126704	TNNC1	http://amigo.geneontology.org/amigo/term/GO:0097512
negative regulation of vascular associated smooth muscle cell migration	Gene Ontology	GO:1904753	1	6	0.0525869	0.126704	TPM1	http://amigo.geneontology.org/amigo/term/GO:1904753
DNA binding	Gene Ontology	GO:0003677	15	1209	0.0526865	0.126704	ESR2|ANKRD1|TET1|MXI1|HUWE1|HNF4A|AKAP9|GATA3|ZFP36|FOXA2|GATA4|BAZ2B|TEAD1|ROR1|PBX1	http://amigo.geneontology.org/amigo/term/GO:0003677
negative regulation of fat cell differentiation	Gene Ontology	GO:0045599	2	46	0.0527073	0.126704	GATA3|ROR1	http://amigo.geneontology.org/amigo/term/GO:0045599
cerebellum development	Gene Ontology	GO:0021549	2	46	0.0527073	0.126704	MYO16|F3	http://amigo.geneontology.org/amigo/term/GO:0021549
phosphatidylinositol-3-phosphate binding	Gene Ontology	GO:0032266	2	46	0.0527073	0.126704	KIF16B|SNX24	http://amigo.geneontology.org/amigo/term/GO:0032266
lactation	Gene Ontology	GO:0007595	2	46	0.0527073	0.126704	CCND1|SOCS2	http://amigo.geneontology.org/amigo/term/GO:0007595
sarcomere	Gene Ontology	GO:0030017	2	46	0.0527073	0.126704	TNNC1|TPM1	http://amigo.geneontology.org/amigo/term/GO:0030017
negative regulation of GTPase activity	Gene Ontology	GO:0034260	2	46	0.0527073	0.126704	BCAS3|RDX	http://amigo.geneontology.org/amigo/term/GO:0034260
cardiac conduction	Gene Ontology	GO:0061337	2	47	0.0546786	0.130957	CACNA2D1|AKAP9	http://amigo.geneontology.org/amigo/term/GO:0061337
response to activity	Gene Ontology	GO:0014823	2	47	0.0546786	0.130957	GCLC|KDM6B	http://amigo.geneontology.org/amigo/term/GO:0014823
oxidation-reduction process	Gene Ontology	GO:0055114	8	525	0.0551599	0.130957	BMP2|SELENOT|CYP27A1|KDM6A|KDM6B|ABCC4|FTH1|ACADM	http://amigo.geneontology.org/amigo/term/GO:0055114
positive regulation of MAPK cascade	Gene Ontology	GO:0043410	3	109	0.0556351	0.130957	CDH2|BMP2|KIT	http://amigo.geneontology.org/amigo/term/GO:0043410
integral component of endoplasmic reticulum membrane	Gene Ontology	GO:0030176	3	109	0.0556351	0.130957	RTN4|EIF2AK3|EXT1	http://amigo.geneontology.org/amigo/term/GO:0030176
presynapse	Gene Ontology	GO:0098793	3	109	0.0556351	0.130957	TNIK|SH3GL3|NLGN1	http://amigo.geneontology.org/amigo/term/GO:0098793
nuclear envelope	Gene Ontology	GO:0005635	4	182	0.056	0.130957	RTN4|SYNE2|MYOF|PTGER3	http://amigo.geneontology.org/amigo/term/GO:0005635
positive regulation of pathway-restricted SMAD protein phosphorylation	Gene Ontology	GO:0010862	2	48	0.0566755	0.130957	BMPR2|BMP2	http://amigo.geneontology.org/amigo/term/GO:0010862
mitotic spindle organization	Gene Ontology	GO:0007052	2	48	0.0566755	0.130957	PLK2|MAP4	http://amigo.geneontology.org/amigo/term/GO:0007052
Rho guanyl-nucleotide exchange factor activity	Gene Ontology	GO:0005089	2	48	0.0566755	0.130957	FGD4|FGD6	http://amigo.geneontology.org/amigo/term/GO:0005089
erythrocyte differentiation	Gene Ontology	GO:0030218	2	48	0.0566755	0.130957	GATA3|KIT	http://amigo.geneontology.org/amigo/term/GO:0030218
adult locomotory behavior	Gene Ontology	GO:0008344	2	48	0.0566755	0.130957	FOXA2|BTBD9	http://amigo.geneontology.org/amigo/term/GO:0008344
mitochondrial membrane	Gene Ontology	GO:0031966	3	111	0.0580574	0.130957	ACADM|TMEM14A|TMEM135	http://amigo.geneontology.org/amigo/term/GO:0031966
regulation of mRNA stability	Gene Ontology	GO:0043488	3	111	0.0580574	0.130957	SAMD4A|ZFP36|HSPB1	http://amigo.geneontology.org/amigo/term/GO:0043488
cornification	Gene Ontology	GO:0070268	3	111	0.0580574	0.130957	JUP|KRT19|DSP	http://amigo.geneontology.org/amigo/term/GO:0070268
SMAD binding	Gene Ontology	GO:0046332	2	49	0.0586977	0.130957	SKIL|BMP2	http://amigo.geneontology.org/amigo/term/GO:0046332
kinesin complex	Gene Ontology	GO:0005871	2	49	0.0586977	0.130957	KIF16B|KIF21A	http://amigo.geneontology.org/amigo/term/GO:0005871
regulation of cell adhesion	Gene Ontology	GO:0030155	2	49	0.0586977	0.130957	LAMA1|PPP1CB	http://amigo.geneontology.org/amigo/term/GO:0030155
endoplasmic reticulum unfolded protein response	Gene Ontology	GO:0030968	2	49	0.0586977	0.130957	CCND1|EIF2AK3	http://amigo.geneontology.org/amigo/term/GO:0030968
establishment or maintenance of cell polarity	Gene Ontology	GO:0007163	2	49	0.0586977	0.130957	PARVB|RHOBTB3	http://amigo.geneontology.org/amigo/term/GO:0007163
positive regulation of I-kappaB kinase/NF-kappaB signaling	Gene Ontology	GO:0043123	4	185	0.0587039	0.130957	WLS|F2RL1|COP1|PLK2	http://amigo.geneontology.org/amigo/term/GO:0043123
positive regulation of DNA-binding transcription factor activity	Gene Ontology	GO:0051091	3	112	0.059287	0.130957	JUP|ESR2|KIT	http://amigo.geneontology.org/amigo/term/GO:0051091
positive regulation of phospholipase activity	Gene Ontology	GO:0010518	1	7	0.0598708	0.130957	CCN1	http://amigo.geneontology.org/amigo/term/GO:0010518
oxysterol binding	Gene Ontology	GO:0008142	1	7	0.0598708	0.130957	ROR1	http://amigo.geneontology.org/amigo/term/GO:0008142
positive regulation of amyloid-beta clearance	Gene Ontology	GO:1900223	1	7	0.0598708	0.130957	APOE	http://amigo.geneontology.org/amigo/term/GO:1900223
monoacylglycerol catabolic process	Gene Ontology	GO:0052651	1	7	0.0598708	0.130957	ABHD12	http://amigo.geneontology.org/amigo/term/GO:0052651
mitral valve morphogenesis	Gene Ontology	GO:0003183	1	7	0.0598708	0.130957	BMPR2	http://amigo.geneontology.org/amigo/term/GO:0003183
organelle transport along microtubule	Gene Ontology	GO:0072384	1	7	0.0598708	0.130957	ARHGAP21	http://amigo.geneontology.org/amigo/term/GO:0072384
L-proline transmembrane transporter activity	Gene Ontology	GO:0015193	1	7	0.0598708	0.130957	SLC36A4	http://amigo.geneontology.org/amigo/term/GO:0015193
male pronucleus	Gene Ontology	GO:0001940	1	7	0.0598708	0.130957	CCN1	http://amigo.geneontology.org/amigo/term/GO:0001940
regulation of cell junction assembly	Gene Ontology	GO:1901888	1	7	0.0598708	0.130957	TJP1	http://amigo.geneontology.org/amigo/term/GO:1901888
positive regulation of axon extension involved in axon guidance	Gene Ontology	GO:0048842	1	7	0.0598708	0.130957	BMPR2	http://amigo.geneontology.org/amigo/term/GO:0048842
3-hydroxyacyl-CoA dehydrogenase activity	Gene Ontology	GO:0003857	1	7	0.0598708	0.130957	EHHADH	http://amigo.geneontology.org/amigo/term/GO:0003857
response to thyroid hormone	Gene Ontology	GO:0097066	1	7	0.0598708	0.130957	ANXA2	http://amigo.geneontology.org/amigo/term/GO:0097066
peptidyl-lysine dimethylation	Gene Ontology	GO:0018027	1	7	0.0598708	0.130957	SETD7	http://amigo.geneontology.org/amigo/term/GO:0018027
cobalt ion transport	Gene Ontology	GO:0006824	1	7	0.0598708	0.130957	SLC39A8	http://amigo.geneontology.org/amigo/term/GO:0006824
heme catabolic process	Gene Ontology	GO:0042167	1	7	0.0598708	0.130957	HMOX2	http://amigo.geneontology.org/amigo/term/GO:0042167
positive regulation of potassium ion import across plasma membrane	Gene Ontology	GO:1903288	1	7	0.0598708	0.130957	ATP1B1	http://amigo.geneontology.org/amigo/term/GO:1903288
mesendoderm development	Gene Ontology	GO:0048382	1	7	0.0598708	0.130957	SSBP3	http://amigo.geneontology.org/amigo/term/GO:0048382
collagen type IV trimer	Gene Ontology	GO:0005587	1	7	0.0598708	0.130957	COL4A5	http://amigo.geneontology.org/amigo/term/GO:0005587
transdifferentiation	Gene Ontology	GO:0060290	1	7	0.0598708	0.130957	GATA4	http://amigo.geneontology.org/amigo/term/GO:0060290
N6-methyladenosine-containing RNA binding	Gene Ontology	GO:1990247	1	7	0.0598708	0.130957	YTHDC1	http://amigo.geneontology.org/amigo/term/GO:1990247
creatine metabolic process	Gene Ontology	GO:0006600	1	7	0.0598708	0.130957	GAMT	http://amigo.geneontology.org/amigo/term/GO:0006600
regulation of stem cell proliferation	Gene Ontology	GO:0072091	1	7	0.0598708	0.130957	SOX17	http://amigo.geneontology.org/amigo/term/GO:0072091
Cdc42 protein signal transduction	Gene Ontology	GO:0032488	1	7	0.0598708	0.130957	SHTN1	http://amigo.geneontology.org/amigo/term/GO:0032488
chromatin assembly	Gene Ontology	GO:0031497	1	7	0.0598708	0.130957	MPP7	http://amigo.geneontology.org/amigo/term/GO:0031497
serotonin metabolic process	Gene Ontology	GO:0042428	1	7	0.0598708	0.130957	BTBD9	http://amigo.geneontology.org/amigo/term/GO:0042428
regulation of cytokine biosynthetic process	Gene Ontology	GO:0042035	1	7	0.0598708	0.130957	GATA3	http://amigo.geneontology.org/amigo/term/GO:0042035
retina vasculature development in camera-type eye	Gene Ontology	GO:0061298	1	7	0.0598708	0.130957	BMPR2	http://amigo.geneontology.org/amigo/term/GO:0061298
aspartic-type endopeptidase inhibitor activity	Gene Ontology	GO:0019828	1	7	0.0598708	0.130957	WFDC2	http://amigo.geneontology.org/amigo/term/GO:0019828
oncostatin-M-mediated signaling pathway	Gene Ontology	GO:0038165	1	7	0.0598708	0.130957	LIFR	http://amigo.geneontology.org/amigo/term/GO:0038165
positive regulation of T-helper 2 cell cytokine production	Gene Ontology	GO:2000553	1	7	0.0598708	0.130957	GATA3	http://amigo.geneontology.org/amigo/term/GO:2000553
hyalurononglucosaminidase activity	Gene Ontology	GO:0004415	1	7	0.0598708	0.130957	CEMIP2	http://amigo.geneontology.org/amigo/term/GO:0004415
relaxation of vascular associated smooth muscle	Gene Ontology	GO:0060087	1	7	0.0598708	0.130957	RGS2	http://amigo.geneontology.org/amigo/term/GO:0060087
regulation of type B pancreatic cell proliferation	Gene Ontology	GO:0061469	1	7	0.0598708	0.130957	ERRFI1	http://amigo.geneontology.org/amigo/term/GO:0061469
paranodal junction assembly	Gene Ontology	GO:0030913	1	7	0.0598708	0.130957	EPB41L3	http://amigo.geneontology.org/amigo/term/GO:0030913
lung epithelium development	Gene Ontology	GO:0060428	1	7	0.0598708	0.130957	ERRFI1	http://amigo.geneontology.org/amigo/term/GO:0060428
PTW/PP1 phosphatase complex	Gene Ontology	GO:0072357	1	7	0.0598708	0.130957	PPP1CB	http://amigo.geneontology.org/amigo/term/GO:0072357
thioredoxin-disulfide reductase activity	Gene Ontology	GO:0004791	1	7	0.0598708	0.130957	SELENOT	http://amigo.geneontology.org/amigo/term/GO:0004791
cellular response to toxic substance	Gene Ontology	GO:0097237	1	7	0.0598708	0.130957	PPP1R9A	http://amigo.geneontology.org/amigo/term/GO:0097237
chloride channel regulator activity	Gene Ontology	GO:0017081	1	7	0.0598708	0.130957	SLC9A3R1	http://amigo.geneontology.org/amigo/term/GO:0017081
mesenchymal cell differentiation	Gene Ontology	GO:0048762	1	7	0.0598708	0.130957	BMP2	http://amigo.geneontology.org/amigo/term/GO:0048762
regulation of appetite	Gene Ontology	GO:0032098	1	7	0.0598708	0.130957	FLNB	http://amigo.geneontology.org/amigo/term/GO:0032098
cell-substrate junction	Gene Ontology	GO:0030055	1	7	0.0598708	0.130957	FERMT2	http://amigo.geneontology.org/amigo/term/GO:0030055
positive regulation of metallopeptidase activity	Gene Ontology	GO:1905050	1	7	0.0598708	0.130957	CLDN3	http://amigo.geneontology.org/amigo/term/GO:1905050
zinc ion import across plasma membrane	Gene Ontology	GO:0071578	1	7	0.0598708	0.130957	SLC39A8	http://amigo.geneontology.org/amigo/term/GO:0071578
ectopic germ cell programmed cell death	Gene Ontology	GO:0035234	1	7	0.0598708	0.130957	KIT	http://amigo.geneontology.org/amigo/term/GO:0035234
protein binding involved in heterotypic cell-cell adhesion	Gene Ontology	GO:0086080	1	7	0.0598708	0.130957	NRCAM	http://amigo.geneontology.org/amigo/term/GO:0086080
selenocysteine incorporation	Gene Ontology	GO:0001514	1	7	0.0598708	0.130957	SELENOT	http://amigo.geneontology.org/amigo/term/GO:0001514
miRNA catabolic process	Gene Ontology	GO:0010587	1	7	0.0598708	0.130957	TUT4	http://amigo.geneontology.org/amigo/term/GO:0010587
cellular response to UV-C	Gene Ontology	GO:0071494	1	7	0.0598708	0.130957	COP1	http://amigo.geneontology.org/amigo/term/GO:0071494
L-alanine transport	Gene Ontology	GO:0015808	1	7	0.0598708	0.130957	SLC36A4	http://amigo.geneontology.org/amigo/term/GO:0015808
regulation of sprouting angiogenesis	Gene Ontology	GO:1903670	1	7	0.0598708	0.130957	CEMIP2	http://amigo.geneontology.org/amigo/term/GO:1903670
lymphoid progenitor cell differentiation	Gene Ontology	GO:0002320	1	7	0.0598708	0.130957	KIT	http://amigo.geneontology.org/amigo/term/GO:0002320
glycogen granule	Gene Ontology	GO:0042587	1	7	0.0598708	0.130957	PPP1CB	http://amigo.geneontology.org/amigo/term/GO:0042587
ventricular compact myocardium morphogenesis	Gene Ontology	GO:0003223	1	7	0.0598708	0.130957	DSP	http://amigo.geneontology.org/amigo/term/GO:0003223
acetylcholine receptor inhibitor activity	Gene Ontology	GO:0030550	1	7	0.0598708	0.130957	LY6E	http://amigo.geneontology.org/amigo/term/GO:0030550
excitatory synapse assembly	Gene Ontology	GO:1904861	1	7	0.0598708	0.130957	NLGN1	http://amigo.geneontology.org/amigo/term/GO:1904861
glucose import	Gene Ontology	GO:0046323	1	7	0.0598708	0.130957	HNF4A	http://amigo.geneontology.org/amigo/term/GO:0046323
cellular water homeostasis	Gene Ontology	GO:0009992	1	7	0.0598708	0.130957	FLNB	http://amigo.geneontology.org/amigo/term/GO:0009992
chromaffin granule membrane	Gene Ontology	GO:0042584	1	7	0.0598708	0.130957	SRI	http://amigo.geneontology.org/amigo/term/GO:0042584
clustering of voltage-gated sodium channels	Gene Ontology	GO:0045162	1	7	0.0598708	0.130957	NRCAM	http://amigo.geneontology.org/amigo/term/GO:0045162
chorio-allantoic fusion	Gene Ontology	GO:0060710	1	7	0.0598708	0.130957	CCN1	http://amigo.geneontology.org/amigo/term/GO:0060710
anterior/posterior axis specification, embryo	Gene Ontology	GO:0008595	1	7	0.0598708	0.130957	TBX3	http://amigo.geneontology.org/amigo/term/GO:0008595
response to manganese ion	Gene Ontology	GO:0010042	1	7	0.0598708	0.130957	ADAM9	http://amigo.geneontology.org/amigo/term/GO:0010042
thyroid hormone binding	Gene Ontology	GO:0070324	1	7	0.0598708	0.130957	TTR	http://amigo.geneontology.org/amigo/term/GO:0070324
negative regulation of dendritic spine morphogenesis	Gene Ontology	GO:0061002	1	7	0.0598708	0.130957	NLGN1	http://amigo.geneontology.org/amigo/term/GO:0061002
acyl-CoA dehydrogenase activity	Gene Ontology	GO:0003995	1	7	0.0598708	0.130957	ACADM	http://amigo.geneontology.org/amigo/term/GO:0003995
positive regulation of gastrulation	Gene Ontology	GO:2000543	1	7	0.0598708	0.130957	FOXA2	http://amigo.geneontology.org/amigo/term/GO:2000543
positive regulation of synaptic vesicle endocytosis	Gene Ontology	GO:1900244	1	7	0.0598708	0.130957	NLGN1	http://amigo.geneontology.org/amigo/term/GO:1900244
regulation of voltage-gated calcium channel activity	Gene Ontology	GO:1901385	1	7	0.0598708	0.130957	AHNAK	http://amigo.geneontology.org/amigo/term/GO:1901385
regulation of odontogenesis of dentin-containing tooth	Gene Ontology	GO:0042487	1	7	0.0598708	0.130957	BMP2	http://amigo.geneontology.org/amigo/term/GO:0042487
vascular associated smooth muscle cell development	Gene Ontology	GO:0097084	1	7	0.0598708	0.130957	ADM	http://amigo.geneontology.org/amigo/term/GO:0097084
parathyroid gland development	Gene Ontology	GO:0060017	1	7	0.0598708	0.130957	GATA3	http://amigo.geneontology.org/amigo/term/GO:0060017
positive regulation of lipid catabolic process	Gene Ontology	GO:0050996	1	7	0.0598708	0.130957	FLNB	http://amigo.geneontology.org/amigo/term/GO:0050996
p38MAPK cascade	Gene Ontology	GO:0038066	1	7	0.0598708	0.130957	ZFP36	http://amigo.geneontology.org/amigo/term/GO:0038066
embryonic axis specification	Gene Ontology	GO:0000578	1	7	0.0598708	0.130957	COBL	http://amigo.geneontology.org/amigo/term/GO:0000578
regulation of epithelial cell differentiation	Gene Ontology	GO:0030856	1	7	0.0598708	0.130957	GATA3	http://amigo.geneontology.org/amigo/term/GO:0030856
positive regulation of toll-like receptor 3 signaling pathway	Gene Ontology	GO:0034141	1	7	0.0598708	0.130957	F2RL1	http://amigo.geneontology.org/amigo/term/GO:0034141
modulation of excitatory postsynaptic potential	Gene Ontology	GO:0098815	1	7	0.0598708	0.130957	ZMYND8	http://amigo.geneontology.org/amigo/term/GO:0098815
positive regulation of neutrophil extravasation	Gene Ontology	GO:2000391	1	7	0.0598708	0.130957	CD99	http://amigo.geneontology.org/amigo/term/GO:2000391
adenylate cyclase-activating G protein-coupled receptor signaling pathway	Gene Ontology	GO:0007189	3	113	0.0605288	0.132279	LGR4|ADM|PTGER3	http://amigo.geneontology.org/amigo/term/GO:0007189
basal plasma membrane	Gene Ontology	GO:0009925	2	50	0.0607445	0.132396	BMPR2|SLC7A8	http://amigo.geneontology.org/amigo/term/GO:0009925
regulation of synaptic plasticity	Gene Ontology	GO:0048167	2	50	0.0607445	0.132396	FLNB|PLK2	http://amigo.geneontology.org/amigo/term/GO:0048167
neuron development	Gene Ontology	GO:0048666	2	50	0.0607445	0.132396	IHH|PBX1	http://amigo.geneontology.org/amigo/term/GO:0048666
social behavior	Gene Ontology	GO:0035176	2	51	0.0628155	0.135524	NRXN3|BRINP1	http://amigo.geneontology.org/amigo/term/GO:0035176
response to bacterium	Gene Ontology	GO:0009617	3	115	0.0630487	0.135524	GPC3|MACROD2|BMP2	http://amigo.geneontology.org/amigo/term/GO:0009617
calcium ion transmembrane transport	Gene Ontology	GO:0070588	3	115	0.0630487	0.135524	ANXA2|SLC24A2|TRPM3	http://amigo.geneontology.org/amigo/term/GO:0070588
Golgi organization	Gene Ontology	GO:0007030	3	115	0.0630487	0.135524	ARHGAP21|HUWE1|BCAS3	http://amigo.geneontology.org/amigo/term/GO:0007030
intracellular protein transport	Gene Ontology	GO:0006886	5	273	0.0644431	0.135524	WLS|COPA|SEC23A|SEC31A|ARF4	http://amigo.geneontology.org/amigo/term/GO:0006886
positive regulation of fat cell differentiation	Gene Ontology	GO:0045600	2	52	0.0649102	0.135524	ZFP36|BMP2	http://amigo.geneontology.org/amigo/term/GO:0045600
intermediate filament	Gene Ontology	GO:0005882	3	117	0.0656167	0.135524	JUP|KRT19|DSP	http://amigo.geneontology.org/amigo/term/GO:0005882
keratinocyte differentiation	Gene Ontology	GO:0030216	2	53	0.0670281	0.135524	DSP|ADAM9	http://amigo.geneontology.org/amigo/term/GO:0030216
regulation of cardiac conduction	Gene Ontology	GO:1903779	2	53	0.0670281	0.135524	RYR2|ATP1B1	http://amigo.geneontology.org/amigo/term/GO:1903779
ER to Golgi transport vesicle membrane	Gene Ontology	GO:0012507	2	53	0.0670281	0.135524	SEC23A|SEC31A	http://amigo.geneontology.org/amigo/term/GO:0012507
GDP metabolic process	Gene Ontology	GO:0046710	1	8	0.0670989	0.135524	MAGI3	http://amigo.geneontology.org/amigo/term/GO:0046710
release of sequestered calcium ion into cytosol by sarcoplasmic reticulum	Gene Ontology	GO:0014808	1	8	0.0670989	0.135524	RYR2	http://amigo.geneontology.org/amigo/term/GO:0014808
fibrinogen complex	Gene Ontology	GO:0005577	1	8	0.0670989	0.135524	FN1	http://amigo.geneontology.org/amigo/term/GO:0005577
extrinsic component of external side of plasma membrane	Gene Ontology	GO:0031232	1	8	0.0670989	0.135524	SERPINE2	http://amigo.geneontology.org/amigo/term/GO:0031232
folic acid transport	Gene Ontology	GO:0015884	1	8	0.0670989	0.135524	SLC19A2	http://amigo.geneontology.org/amigo/term/GO:0015884
response to xenobiotic stimulus	Gene Ontology	GO:0009410	1	8	0.0670989	0.135524	GCLC	http://amigo.geneontology.org/amigo/term/GO:0009410
glycine transmembrane transporter activity	Gene Ontology	GO:0015187	1	8	0.0670989	0.135524	SLC7A8	http://amigo.geneontology.org/amigo/term/GO:0015187
insulin-like growth factor II binding	Gene Ontology	GO:0031995	1	8	0.0670989	0.135524	IGFBP5	http://amigo.geneontology.org/amigo/term/GO:0031995
mitotic G1 DNA damage checkpoint	Gene Ontology	GO:0031571	1	8	0.0670989	0.135524	CCND1	http://amigo.geneontology.org/amigo/term/GO:0031571
artery development	Gene Ontology	GO:0060840	1	8	0.0670989	0.135524	BMPR2	http://amigo.geneontology.org/amigo/term/GO:0060840
MOZ/MORF histone acetyltransferase complex	Gene Ontology	GO:0070776	1	8	0.0670989	0.135524	PHF14	http://amigo.geneontology.org/amigo/term/GO:0070776
sphingosine metabolic process	Gene Ontology	GO:0006670	1	8	0.0670989	0.135524	SGPP1	http://amigo.geneontology.org/amigo/term/GO:0006670
myelin assembly	Gene Ontology	GO:0032288	1	8	0.0670989	0.135524	MPP5	http://amigo.geneontology.org/amigo/term/GO:0032288
regulation of cytokine-mediated signaling pathway	Gene Ontology	GO:0001959	1	8	0.0670989	0.135524	LIFR	http://amigo.geneontology.org/amigo/term/GO:0001959
insulin secretion involved in cellular response to glucose stimulus	Gene Ontology	GO:0035773	1	8	0.0670989	0.135524	SELENOT	http://amigo.geneontology.org/amigo/term/GO:0035773
monocyte activation	Gene Ontology	GO:0042117	1	8	0.0670989	0.135524	ADAM9	http://amigo.geneontology.org/amigo/term/GO:0042117
positive regulation of histone phosphorylation	Gene Ontology	GO:0033129	1	8	0.0670989	0.135524	RPS6KA5	http://amigo.geneontology.org/amigo/term/GO:0033129
nuclear-transcribed mRNA catabolic process, deadenylation-dependent decay	Gene Ontology	GO:0000288	1	8	0.0670989	0.135524	ZFP36	http://amigo.geneontology.org/amigo/term/GO:0000288
gland morphogenesis	Gene Ontology	GO:0022612	1	8	0.0670989	0.135524	SLC9A3R1	http://amigo.geneontology.org/amigo/term/GO:0022612
heparan sulfate proteoglycan biosynthetic process, polysaccharide chain biosynthetic process	Gene Ontology	GO:0015014	1	8	0.0670989	0.135524	EXT1	http://amigo.geneontology.org/amigo/term/GO:0015014
positive regulation of early endosome to late endosome transport	Gene Ontology	GO:2000643	1	8	0.0670989	0.135524	RDX	http://amigo.geneontology.org/amigo/term/GO:2000643
nucleoside triphosphate biosynthetic process	Gene Ontology	GO:0009142	1	8	0.0670989	0.135524	AK3	http://amigo.geneontology.org/amigo/term/GO:0009142
myosin heavy chain binding	Gene Ontology	GO:0032036	1	8	0.0670989	0.135524	MYL9	http://amigo.geneontology.org/amigo/term/GO:0032036
pharyngeal arch artery morphogenesis	Gene Ontology	GO:0061626	1	8	0.0670989	0.135524	BMPR2	http://amigo.geneontology.org/amigo/term/GO:0061626
selenium binding	Gene Ontology	GO:0008430	1	8	0.0670989	0.135524	SELENOT	http://amigo.geneontology.org/amigo/term/GO:0008430
synaptic vesicle clustering	Gene Ontology	GO:0097091	1	8	0.0670989	0.135524	NLGN1	http://amigo.geneontology.org/amigo/term/GO:0097091
toxin transmembrane transporter activity	Gene Ontology	GO:0019534	1	8	0.0670989	0.135524	SLC7A8	http://amigo.geneontology.org/amigo/term/GO:0019534
regulation of striated muscle contraction	Gene Ontology	GO:0006942	1	8	0.0670989	0.135524	SRI	http://amigo.geneontology.org/amigo/term/GO:0006942
anatomical structure formation involved in morphogenesis	Gene Ontology	GO:0048646	1	8	0.0670989	0.135524	GATA3	http://amigo.geneontology.org/amigo/term/GO:0048646
mast cell activation	Gene Ontology	GO:0045576	1	8	0.0670989	0.135524	NDRG1	http://amigo.geneontology.org/amigo/term/GO:0045576
positive regulation of transcription from RNA polymerase II promoter involved in cellular response to chemical stimulus	Gene Ontology	GO:1901522	1	8	0.0670989	0.135524	BMP2	http://amigo.geneontology.org/amigo/term/GO:1901522
iron ion transmembrane transport	Gene Ontology	GO:0034755	1	8	0.0670989	0.135524	SLC40A1	http://amigo.geneontology.org/amigo/term/GO:0034755
negative regulation of platelet activation	Gene Ontology	GO:0010544	1	8	0.0670989	0.135524	APOE	http://amigo.geneontology.org/amigo/term/GO:0010544
cell-cell adhesion mediated by cadherin	Gene Ontology	GO:0044331	1	8	0.0670989	0.135524	CDH2	http://amigo.geneontology.org/amigo/term/GO:0044331
cardiac muscle hypertrophy	Gene Ontology	GO:0003300	1	8	0.0670989	0.135524	RYR2	http://amigo.geneontology.org/amigo/term/GO:0003300
cellular hyperosmotic response	Gene Ontology	GO:0071474	1	8	0.0670989	0.135524	ERRFI1	http://amigo.geneontology.org/amigo/term/GO:0071474
endothelial cell apoptotic process	Gene Ontology	GO:0072577	1	8	0.0670989	0.135524	BMPR2	http://amigo.geneontology.org/amigo/term/GO:0072577
-	Gene Ontology	GO:0042536	1	8	0.0670989	0.135524	ERRFI1	http://amigo.geneontology.org/amigo/term/GO:0042536
patched binding	Gene Ontology	GO:0005113	1	8	0.0670989	0.135524	IHH	http://amigo.geneontology.org/amigo/term/GO:0005113
cellular response to insulin-like growth factor stimulus	Gene Ontology	GO:1990314	1	8	0.0670989	0.135524	CCN1	http://amigo.geneontology.org/amigo/term/GO:1990314
adenylate kinase activity	Gene Ontology	GO:0004017	1	8	0.0670989	0.135524	AK3	http://amigo.geneontology.org/amigo/term/GO:0004017
anterograde axonal protein transport	Gene Ontology	GO:0099641	1	8	0.0670989	0.135524	HSPB1	http://amigo.geneontology.org/amigo/term/GO:0099641
lamellar body	Gene Ontology	GO:0042599	1	8	0.0670989	0.135524	PSAP	http://amigo.geneontology.org/amigo/term/GO:0042599
phospholipid transporter activity	Gene Ontology	GO:0005548	1	8	0.0670989	0.135524	OSBPL10	http://amigo.geneontology.org/amigo/term/GO:0005548
positive regulation of cytokine production involved in immune response	Gene Ontology	GO:0002720	1	8	0.0670989	0.135524	F2RL1	http://amigo.geneontology.org/amigo/term/GO:0002720
zonula adherens	Gene Ontology	GO:0005915	1	8	0.0670989	0.135524	JUP	http://amigo.geneontology.org/amigo/term/GO:0005915
positive regulation of ion transmembrane transporter activity	Gene Ontology	GO:0032414	1	8	0.0670989	0.135524	PDZK1	http://amigo.geneontology.org/amigo/term/GO:0032414
xenobiotic detoxification by transmembrane export across the plasma membrane	Gene Ontology	GO:1990961	1	8	0.0670989	0.135524	PDZK1	http://amigo.geneontology.org/amigo/term/GO:1990961
mammary gland epithelial cell proliferation	Gene Ontology	GO:0033598	1	8	0.0670989	0.135524	CCND1	http://amigo.geneontology.org/amigo/term/GO:0033598
sodium ion binding	Gene Ontology	GO:0031402	1	8	0.0670989	0.135524	ATP1B1	http://amigo.geneontology.org/amigo/term/GO:0031402
central nervous system neuron axonogenesis	Gene Ontology	GO:0021955	1	8	0.0670989	0.135524	B4GALT6	http://amigo.geneontology.org/amigo/term/GO:0021955
response to leptin	Gene Ontology	GO:0044321	1	8	0.0670989	0.135524	CCND1	http://amigo.geneontology.org/amigo/term/GO:0044321
positive regulation by host of viral process	Gene Ontology	GO:0044794	1	8	0.0670989	0.135524	APOE	http://amigo.geneontology.org/amigo/term/GO:0044794
regulation of histone H3-K4 methylation	Gene Ontology	GO:0051569	1	8	0.0670989	0.135524	GATA3	http://amigo.geneontology.org/amigo/term/GO:0051569
positive regulation of protein localization to early endosome	Gene Ontology	GO:1902966	1	8	0.0670989	0.135524	RDX	http://amigo.geneontology.org/amigo/term/GO:1902966
spherical high-density lipoprotein particle	Gene Ontology	GO:0034366	1	8	0.0670989	0.135524	APOA1	http://amigo.geneontology.org/amigo/term/GO:0034366
histone H3-K14 acetylation	Gene Ontology	GO:0044154	1	8	0.0670989	0.135524	PHF14	http://amigo.geneontology.org/amigo/term/GO:0044154
positive regulation of histone H3-K9 acetylation	Gene Ontology	GO:2000617	1	8	0.0670989	0.135524	GATA3	http://amigo.geneontology.org/amigo/term/GO:2000617
regulation of membrane depolarization	Gene Ontology	GO:0003254	1	8	0.0670989	0.135524	CAMK2D	http://amigo.geneontology.org/amigo/term/GO:0003254
exocrine pancreas development	Gene Ontology	GO:0031017	1	8	0.0670989	0.135524	WLS	http://amigo.geneontology.org/amigo/term/GO:0031017
macropinocytosis	Gene Ontology	GO:0044351	1	8	0.0670989	0.135524	CARMIL1	http://amigo.geneontology.org/amigo/term/GO:0044351
ATP-dependent protein binding	Gene Ontology	GO:0043008	1	8	0.0670989	0.135524	PLK2	http://amigo.geneontology.org/amigo/term/GO:0043008
neuroepithelial cell differentiation	Gene Ontology	GO:0060563	1	8	0.0670989	0.135524	CDH2	http://amigo.geneontology.org/amigo/term/GO:0060563
circadian behavior	Gene Ontology	GO:0048512	1	8	0.0670989	0.135524	BTBD9	http://amigo.geneontology.org/amigo/term/GO:0048512
leukemia inhibitory factor signaling pathway	Gene Ontology	GO:0048861	1	8	0.0670989	0.135524	LIFR	http://amigo.geneontology.org/amigo/term/GO:0048861
positive regulation of circadian rhythm	Gene Ontology	GO:0042753	1	8	0.0670989	0.135524	ROR1	http://amigo.geneontology.org/amigo/term/GO:0042753
cell-cell junction maintenance	Gene Ontology	GO:0045217	1	8	0.0670989	0.135524	F2RL1	http://amigo.geneontology.org/amigo/term/GO:0045217
phospholipase C-activating dopamine receptor signaling pathway	Gene Ontology	GO:0060158	1	8	0.0670989	0.135524	SLC9A3R1	http://amigo.geneontology.org/amigo/term/GO:0060158
cellular phosphate ion homeostasis	Gene Ontology	GO:0030643	1	8	0.0670989	0.135524	SLC9A3R1	http://amigo.geneontology.org/amigo/term/GO:0030643
hemidesmosome	Gene Ontology	GO:0030056	1	8	0.0670989	0.135524	JUP	http://amigo.geneontology.org/amigo/term/GO:0030056
negative regulation of platelet-derived growth factor receptor signaling pathway	Gene Ontology	GO:0010642	1	8	0.0670989	0.135524	SLC9A3R1	http://amigo.geneontology.org/amigo/term/GO:0010642
L-ascorbic acid metabolic process	Gene Ontology	GO:0019852	1	8	0.0670989	0.135524	GCLC	http://amigo.geneontology.org/amigo/term/GO:0019852
regulation of keratinocyte proliferation	Gene Ontology	GO:0010837	1	8	0.0670989	0.135524	ZFP36	http://amigo.geneontology.org/amigo/term/GO:0010837
homotypic cell-cell adhesion	Gene Ontology	GO:0034109	1	8	0.0670989	0.135524	CD99	http://amigo.geneontology.org/amigo/term/GO:0034109
regulation of synaptic vesicle endocytosis	Gene Ontology	GO:1900242	1	8	0.0670989	0.135524	BTBD9	http://amigo.geneontology.org/amigo/term/GO:1900242
heterochromatin organization	Gene Ontology	GO:0070828	1	8	0.0670989	0.135524	SETD7	http://amigo.geneontology.org/amigo/term/GO:0070828
sodium channel inhibitor activity	Gene Ontology	GO:0019871	1	8	0.0670989	0.135524	CAMK2D	http://amigo.geneontology.org/amigo/term/GO:0019871
regulation of insulin-like growth factor receptor signaling pathway	Gene Ontology	GO:0043567	1	8	0.0670989	0.135524	IGFBP5	http://amigo.geneontology.org/amigo/term/GO:0043567
cytosolic ribosome	Gene Ontology	GO:0022626	1	8	0.0670989	0.135524	EIF2AK3	http://amigo.geneontology.org/amigo/term/GO:0022626
viral process	Gene Ontology	GO:0016032	7	456	0.0680251	0.137282	ANXA2|CCN1|HSPB1|ZFP36|MAGI3|ZYX|KRT19	http://amigo.geneontology.org/amigo/term/GO:0016032
positive regulation of cysteine-type endopeptidase activity involved in apoptotic process	Gene Ontology	GO:0043280	2	54	0.0691687	0.139246	CCN1|CCN2	http://amigo.geneontology.org/amigo/term/GO:0043280
brush border	Gene Ontology	GO:0005903	2	54	0.0691687	0.139246	FLNB|PDZK1	http://amigo.geneontology.org/amigo/term/GO:0005903
symporter activity	Gene Ontology	GO:0015293	2	54	0.0691687	0.139246	SLC36A4|SLC24A2	http://amigo.geneontology.org/amigo/term/GO:0015293
regulation of apoptotic process	Gene Ontology	GO:0042981	4	197	0.0702008	0.141208	RTN4|MAGED1|TRIM24|NDRG1	http://amigo.geneontology.org/amigo/term/GO:0042981
mitochondrial matrix	Gene Ontology	GO:0005759	6	370	0.0715602	0.141283	CBLB|AK3|CYP27A1|REXO2|FDX1|ACADM	http://amigo.geneontology.org/amigo/term/GO:0005759
phosphatase activity	Gene Ontology	GO:0016791	2	56	0.0735162	0.141283	DUSP5|PPP1CB	http://amigo.geneontology.org/amigo/term/GO:0016791
cellular response to transforming growth factor beta stimulus	Gene Ontology	GO:0071560	2	56	0.0735162	0.141283	ANKRD1|SOX5	http://amigo.geneontology.org/amigo/term/GO:0071560
cytoplasmic vesicle	Gene Ontology	GO:0031410	5	285	0.0742116	0.141283	MYOF|WLS|AMOTL2|RHOBTB3|APOA1	http://amigo.geneontology.org/amigo/term/GO:0031410
growth hormone receptor binding	Gene Ontology	GO:0005131	1	9	0.0742716	0.141283	SOCS2	http://amigo.geneontology.org/amigo/term/GO:0005131
ciliary neurotrophic factor receptor binding	Gene Ontology	GO:0005127	1	9	0.0742716	0.141283	LIFR	http://amigo.geneontology.org/amigo/term/GO:0005127
negative regulation of organ growth	Gene Ontology	GO:0046621	1	9	0.0742716	0.141283	WWC2	http://amigo.geneontology.org/amigo/term/GO:0046621
RISC-loading complex	Gene Ontology	GO:0070578	1	9	0.0742716	0.141283	ZFP36	http://amigo.geneontology.org/amigo/term/GO:0070578
mesenchymal to epithelial transition	Gene Ontology	GO:0060231	1	9	0.0742716	0.141283	GATA3	http://amigo.geneontology.org/amigo/term/GO:0060231
regulation of tumor necrosis factor production	Gene Ontology	GO:0032680	1	9	0.0742716	0.141283	ZFP36	http://amigo.geneontology.org/amigo/term/GO:0032680
postsynapse organization	Gene Ontology	GO:0099173	1	9	0.0742716	0.141283	NDRG1	http://amigo.geneontology.org/amigo/term/GO:0099173
intestinal epithelial cell differentiation	Gene Ontology	GO:0060575	1	9	0.0742716	0.141283	GATA4	http://amigo.geneontology.org/amigo/term/GO:0060575
positive regulation of triglyceride catabolic process	Gene Ontology	GO:0010898	1	9	0.0742716	0.141283	APOA1	http://amigo.geneontology.org/amigo/term/GO:0010898
response to caffeine	Gene Ontology	GO:0031000	1	9	0.0742716	0.141283	RYR2	http://amigo.geneontology.org/amigo/term/GO:0031000
calcium-release channel activity	Gene Ontology	GO:0015278	1	9	0.0742716	0.141283	RYR2	http://amigo.geneontology.org/amigo/term/GO:0015278
positive regulation of actin filament depolymerization	Gene Ontology	GO:0030836	1	9	0.0742716	0.141283	F2RL1	http://amigo.geneontology.org/amigo/term/GO:0030836
carbohydrate biosynthetic process	Gene Ontology	GO:0016051	1	9	0.0742716	0.141283	CHST11	http://amigo.geneontology.org/amigo/term/GO:0016051
dolichyl-phosphate-mannose-protein mannosyltransferase activity	Gene Ontology	GO:0004169	1	9	0.0742716	0.141283	TMTC2	http://amigo.geneontology.org/amigo/term/GO:0004169
troponin complex	Gene Ontology	GO:0005861	1	9	0.0742716	0.141283	TNNC1	http://amigo.geneontology.org/amigo/term/GO:0005861
tryptophan catabolic process	Gene Ontology	GO:0006569	1	9	0.0742716	0.141283	KYNU	http://amigo.geneontology.org/amigo/term/GO:0006569
somatic stem cell division	Gene Ontology	GO:0048103	1	9	0.0742716	0.141283	KIT	http://amigo.geneontology.org/amigo/term/GO:0048103
regulation of mitochondrial fission	Gene Ontology	GO:0090140	1	9	0.0742716	0.141283	TMEM135	http://amigo.geneontology.org/amigo/term/GO:0090140
thrombin-activated receptor signaling pathway	Gene Ontology	GO:0070493	1	9	0.0742716	0.141283	F2RL1	http://amigo.geneontology.org/amigo/term/GO:0070493
small molecule metabolic process	Gene Ontology	GO:0044281	1	9	0.0742716	0.141283	FDX1	http://amigo.geneontology.org/amigo/term/GO:0044281
opsonization	Gene Ontology	GO:0008228	1	9	0.0742716	0.141283	EHHADH	http://amigo.geneontology.org/amigo/term/GO:0008228
glomerular visceral epithelial cell development	Gene Ontology	GO:0072015	1	9	0.0742716	0.141283	PODXL	http://amigo.geneontology.org/amigo/term/GO:0072015
positive regulation of growth hormone secretion	Gene Ontology	GO:0060124	1	9	0.0742716	0.141283	SELENOT	http://amigo.geneontology.org/amigo/term/GO:0060124
negative regulation of mitochondrial fusion	Gene Ontology	GO:0010637	1	9	0.0742716	0.141283	HUWE1	http://amigo.geneontology.org/amigo/term/GO:0010637
positive regulation of Wnt signaling pathway, planar cell polarity pathway	Gene Ontology	GO:2000096	1	9	0.0742716	0.141283	GPC3	http://amigo.geneontology.org/amigo/term/GO:2000096
tubulin complex assembly	Gene Ontology	GO:0007021	1	9	0.0742716	0.141283	TBCA	http://amigo.geneontology.org/amigo/term/GO:0007021
neuronal action potential propagation	Gene Ontology	GO:0019227	1	9	0.0742716	0.141283	NRCAM	http://amigo.geneontology.org/amigo/term/GO:0019227
primitive streak formation	Gene Ontology	GO:0090009	1	9	0.0742716	0.141283	FOXA2	http://amigo.geneontology.org/amigo/term/GO:0090009
manganese ion transmembrane transport	Gene Ontology	GO:0071421	1	9	0.0742716	0.141283	SLC39A8	http://amigo.geneontology.org/amigo/term/GO:0071421
junctional sarcoplasmic reticulum membrane	Gene Ontology	GO:0014701	1	9	0.0742716	0.141283	RYR2	http://amigo.geneontology.org/amigo/term/GO:0014701
hemostasis	Gene Ontology	GO:0007599	1	9	0.0742716	0.141283	NLK	http://amigo.geneontology.org/amigo/term/GO:0007599
cellular response to granulocyte macrophage colony-stimulating factor stimulus	Gene Ontology	GO:0097011	1	9	0.0742716	0.141283	ZFP36	http://amigo.geneontology.org/amigo/term/GO:0097011
glycine transport	Gene Ontology	GO:0015816	1	9	0.0742716	0.141283	SLC7A8	http://amigo.geneontology.org/amigo/term/GO:0015816
dendritic growth cone	Gene Ontology	GO:0044294	1	9	0.0742716	0.141283	COBL	http://amigo.geneontology.org/amigo/term/GO:0044294
regulation of ATPase activity	Gene Ontology	GO:0043462	1	9	0.0742716	0.141283	TPM2	http://amigo.geneontology.org/amigo/term/GO:0043462
female pronucleus	Gene Ontology	GO:0001939	1	9	0.0742716	0.141283	CCN1	http://amigo.geneontology.org/amigo/term/GO:0001939
response to glucagon	Gene Ontology	GO:0033762	1	9	0.0742716	0.141283	CCN1	http://amigo.geneontology.org/amigo/term/GO:0033762
T-tubule organization	Gene Ontology	GO:0033292	1	9	0.0742716	0.141283	MYOF	http://amigo.geneontology.org/amigo/term/GO:0033292
membrane repolarization during cardiac muscle cell action potential	Gene Ontology	GO:0086013	1	9	0.0742716	0.141283	ATP1B1	http://amigo.geneontology.org/amigo/term/GO:0086013
cardiac ventricle morphogenesis	Gene Ontology	GO:0003208	1	9	0.0742716	0.141283	GATA4	http://amigo.geneontology.org/amigo/term/GO:0003208
pericardium development	Gene Ontology	GO:0060039	1	9	0.0742716	0.141283	BMP2	http://amigo.geneontology.org/amigo/term/GO:0060039
protein depalmitoylation	Gene Ontology	GO:0002084	1	9	0.0742716	0.141283	ABHD12	http://amigo.geneontology.org/amigo/term/GO:0002084
transforming growth factor beta-activated receptor activity	Gene Ontology	GO:0005024	1	9	0.0742716	0.141283	BMPR2	http://amigo.geneontology.org/amigo/term/GO:0005024
regulation of stem cell division	Gene Ontology	GO:2000035	1	9	0.0742716	0.141283	SOX17	http://amigo.geneontology.org/amigo/term/GO:2000035
microtubule organizing center organization	Gene Ontology	GO:0031023	1	9	0.0742716	0.141283	BCAS3	http://amigo.geneontology.org/amigo/term/GO:0031023
sarcoplasm	Gene Ontology	GO:0016528	1	9	0.0742716	0.141283	FABP3	http://amigo.geneontology.org/amigo/term/GO:0016528
negative regulation of myelination	Gene Ontology	GO:0031642	1	9	0.0742716	0.141283	EIF2AK3	http://amigo.geneontology.org/amigo/term/GO:0031642
monosaccharide binding	Gene Ontology	GO:0048029	1	9	0.0742716	0.141283	NLK	http://amigo.geneontology.org/amigo/term/GO:0048029
branching involved in labyrinthine layer morphogenesis	Gene Ontology	GO:0060670	1	9	0.0742716	0.141283	ADM	http://amigo.geneontology.org/amigo/term/GO:0060670
spanning component of membrane	Gene Ontology	GO:0089717	1	9	0.0742716	0.141283	NLGN1	http://amigo.geneontology.org/amigo/term/GO:0089717
ferroxidase activity	Gene Ontology	GO:0004322	1	9	0.0742716	0.141283	FTH1	http://amigo.geneontology.org/amigo/term/GO:0004322
cytoplasmic sequestering of transcription factor	Gene Ontology	GO:0042994	1	9	0.0742716	0.141283	SRI	http://amigo.geneontology.org/amigo/term/GO:0042994
response to vitamin E	Gene Ontology	GO:0033197	1	9	0.0742716	0.141283	CCND1	http://amigo.geneontology.org/amigo/term/GO:0033197
slit diaphragm	Gene Ontology	GO:0036057	1	9	0.0742716	0.141283	PODXL	http://amigo.geneontology.org/amigo/term/GO:0036057
regulation of smooth muscle cell proliferation	Gene Ontology	GO:0048660	1	9	0.0742716	0.141283	TCF7L2	http://amigo.geneontology.org/amigo/term/GO:0048660
cell recognition	Gene Ontology	GO:0008037	1	9	0.0742716	0.141283	VCAN	http://amigo.geneontology.org/amigo/term/GO:0008037
ovulation	Gene Ontology	GO:0030728	1	9	0.0742716	0.141283	RGS2	http://amigo.geneontology.org/amigo/term/GO:0030728
zinc ion transport	Gene Ontology	GO:0006829	1	9	0.0742716	0.141283	SLC39A8	http://amigo.geneontology.org/amigo/term/GO:0006829
actin filament bundle	Gene Ontology	GO:0032432	1	9	0.0742716	0.141283	PLS3	http://amigo.geneontology.org/amigo/term/GO:0032432
nucleotide metabolic process	Gene Ontology	GO:0009117	1	9	0.0742716	0.141283	REXO2	http://amigo.geneontology.org/amigo/term/GO:0009117
bleb	Gene Ontology	GO:0032059	1	9	0.0742716	0.141283	TPM1	http://amigo.geneontology.org/amigo/term/GO:0032059
lipopeptide binding	Gene Ontology	GO:0071723	1	9	0.0742716	0.141283	EHHADH	http://amigo.geneontology.org/amigo/term/GO:0071723
keratinocyte development	Gene Ontology	GO:0003334	1	9	0.0742716	0.141283	FLNB	http://amigo.geneontology.org/amigo/term/GO:0003334
negative regulation of sodium ion transmembrane transporter activity	Gene Ontology	GO:2000650	1	9	0.0742716	0.141283	CAMK2D	http://amigo.geneontology.org/amigo/term/GO:2000650
guanylate kinase activity	Gene Ontology	GO:0004385	1	9	0.0742716	0.141283	MAGI3	http://amigo.geneontology.org/amigo/term/GO:0004385
cell growth involved in cardiac muscle cell development	Gene Ontology	GO:0061049	1	9	0.0742716	0.141283	GATA4	http://amigo.geneontology.org/amigo/term/GO:0061049
cell surface receptor signaling pathway	Gene Ontology	GO:0007166	5	286	0.0750602	0.142673	LAMA1|LY6E|NPPB|LIFR|MAGI1	http://amigo.geneontology.org/amigo/term/GO:0007166
protein self-association	Gene Ontology	GO:0043621	2	57	0.0757222	0.143708	SLC9A3R1|RYR2	http://amigo.geneontology.org/amigo/term/GO:0043621
odontogenesis of dentin-containing tooth	Gene Ontology	GO:0042475	2	57	0.0757222	0.143708	ADM|BMP2	http://amigo.geneontology.org/amigo/term/GO:0042475
endomembrane system	Gene Ontology	GO:0012505	3	125	0.0763562	0.144799	SLC9A3R1|WLS|LPGAT1	http://amigo.geneontology.org/amigo/term/GO:0012505
humoral immune response	Gene Ontology	GO:0006959	2	58	0.077949	0.145776	NLK|GATA3	http://amigo.geneontology.org/amigo/term/GO:0006959
positive regulation of smooth muscle cell proliferation	Gene Ontology	GO:0048661	2	58	0.077949	0.145776	ABCC4|CDH13	http://amigo.geneontology.org/amigo/term/GO:0048661
phosphatidylserine binding	Gene Ontology	GO:0001786	2	58	0.077949	0.145776	OSBPL10|ANXA2	http://amigo.geneontology.org/amigo/term/GO:0001786
brush border membrane	Gene Ontology	GO:0031526	2	58	0.077949	0.145776	SLC9A3R1|PDZK1	http://amigo.geneontology.org/amigo/term/GO:0031526
inflammatory response	Gene Ontology	GO:0006954	6	381	0.0796375	0.145776	RPS6KA5|PTGER3|KIT|F2RL1|ADM|BMP2	http://amigo.geneontology.org/amigo/term/GO:0006954
tubulin binding	Gene Ontology	GO:0015631	2	59	0.0801963	0.145776	UNC5C|TBCA	http://amigo.geneontology.org/amigo/term/GO:0015631
negative regulation of cell death	Gene Ontology	GO:0060548	2	59	0.0801963	0.145776	CCN1|CCN2	http://amigo.geneontology.org/amigo/term/GO:0060548
cell redox homeostasis	Gene Ontology	GO:0045454	2	59	0.0801963	0.145776	GCLC|SELENOT	http://amigo.geneontology.org/amigo/term/GO:0045454
cellular response to growth factor stimulus	Gene Ontology	GO:0071363	2	59	0.0801963	0.145776	BMPR2|TGIF1	http://amigo.geneontology.org/amigo/term/GO:0071363
GMP metabolic process	Gene Ontology	GO:0046037	1	10	0.0813893	0.145776	MAGI3	http://amigo.geneontology.org/amigo/term/GO:0046037
negative regulation of heterotypic cell-cell adhesion	Gene Ontology	GO:0034115	1	10	0.0813893	0.145776	APOA1	http://amigo.geneontology.org/amigo/term/GO:0034115
type B pancreatic cell proliferation	Gene Ontology	GO:0044342	1	10	0.0813893	0.145776	IGFBP5	http://amigo.geneontology.org/amigo/term/GO:0044342
blood vessel endothelial cell migration	Gene Ontology	GO:0043534	1	10	0.0813893	0.145776	APOA1	http://amigo.geneontology.org/amigo/term/GO:0043534
regulation of macrophage activation	Gene Ontology	GO:0043030	1	10	0.0813893	0.145776	ROR1	http://amigo.geneontology.org/amigo/term/GO:0043030
Rap protein signal transduction	Gene Ontology	GO:0032486	1	10	0.0813893	0.145776	PLK2	http://amigo.geneontology.org/amigo/term/GO:0032486
regulation of centriole replication	Gene Ontology	GO:0046599	1	10	0.0813893	0.145776	PLK2	http://amigo.geneontology.org/amigo/term/GO:0046599
export across plasma membrane	Gene Ontology	GO:0140115	1	10	0.0813893	0.145776	ABCC4	http://amigo.geneontology.org/amigo/term/GO:0140115
regulation of synapse assembly	Gene Ontology	GO:0051963	1	10	0.0813893	0.145776	PPP1R9A	http://amigo.geneontology.org/amigo/term/GO:0051963
DNA replication-dependent nucleosome assembly	Gene Ontology	GO:0006335	1	10	0.0813893	0.145776	MPP7	http://amigo.geneontology.org/amigo/term/GO:0006335
receptor guanylyl cyclase signaling pathway	Gene Ontology	GO:0007168	1	10	0.0813893	0.145776	NPPB	http://amigo.geneontology.org/amigo/term/GO:0007168
response to denervation involved in regulation of muscle adaptation	Gene Ontology	GO:0014894	1	10	0.0813893	0.145776	UTRN	http://amigo.geneontology.org/amigo/term/GO:0014894
myosin II binding	Gene Ontology	GO:0045159	1	10	0.0813893	0.145776	SLC9A3R1	http://amigo.geneontology.org/amigo/term/GO:0045159
positive regulation of lipoprotein lipase activity	Gene Ontology	GO:0051006	1	10	0.0813893	0.145776	APOA1	http://amigo.geneontology.org/amigo/term/GO:0051006
negative regulation of erythrocyte differentiation	Gene Ontology	GO:0045647	1	10	0.0813893	0.145776	ZFP36	http://amigo.geneontology.org/amigo/term/GO:0045647
galactosyltransferase activity	Gene Ontology	GO:0008378	1	10	0.0813893	0.145776	B4GALT6	http://amigo.geneontology.org/amigo/term/GO:0008378
positive regulation of endothelial cell chemotaxis	Gene Ontology	GO:2001028	1	10	0.0813893	0.145776	HSPB1	http://amigo.geneontology.org/amigo/term/GO:2001028
regulation of gastrulation	Gene Ontology	GO:0010470	1	10	0.0813893	0.145776	PHLDB2	http://amigo.geneontology.org/amigo/term/GO:0010470
histone ubiquitination	Gene Ontology	GO:0016574	1	10	0.0813893	0.145776	HUWE1	http://amigo.geneontology.org/amigo/term/GO:0016574
notochord development	Gene Ontology	GO:0030903	1	10	0.0813893	0.145776	COBL	http://amigo.geneontology.org/amigo/term/GO:0030903
cellular response to leptin stimulus	Gene Ontology	GO:0044320	1	10	0.0813893	0.145776	CCN1	http://amigo.geneontology.org/amigo/term/GO:0044320
glutamate binding	Gene Ontology	GO:0016595	1	10	0.0813893	0.145776	GCLC	http://amigo.geneontology.org/amigo/term/GO:0016595
armadillo repeat domain binding	Gene Ontology	GO:0070016	1	10	0.0813893	0.145776	TCF7L2	http://amigo.geneontology.org/amigo/term/GO:0070016
enoyl-CoA hydratase activity	Gene Ontology	GO:0004300	1	10	0.0813893	0.145776	EHHADH	http://amigo.geneontology.org/amigo/term/GO:0004300
forelimb morphogenesis	Gene Ontology	GO:0035136	1	10	0.0813893	0.145776	TBX3	http://amigo.geneontology.org/amigo/term/GO:0035136
negative regulation of heart rate	Gene Ontology	GO:0010459	1	10	0.0813893	0.145776	SRI	http://amigo.geneontology.org/amigo/term/GO:0010459
positive regulation of T cell differentiation in thymus	Gene Ontology	GO:0033089	1	10	0.0813893	0.145776	IHH	http://amigo.geneontology.org/amigo/term/GO:0033089
postsynaptic membrane assembly	Gene Ontology	GO:0097104	1	10	0.0813893	0.145776	NLGN1	http://amigo.geneontology.org/amigo/term/GO:0097104
3',5'-cyclic-GMP phosphodiesterase activity	Gene Ontology	GO:0047555	1	10	0.0813893	0.145776	PDE5A	http://amigo.geneontology.org/amigo/term/GO:0047555
DNA dealkylation involved in DNA repair	Gene Ontology	GO:0006307	1	10	0.0813893	0.145776	ASCC3	http://amigo.geneontology.org/amigo/term/GO:0006307
tube formation	Gene Ontology	GO:0035148	1	10	0.0813893	0.145776	BCAS3	http://amigo.geneontology.org/amigo/term/GO:0035148
membrane repolarization	Gene Ontology	GO:0086009	1	10	0.0813893	0.145776	ATP1B1	http://amigo.geneontology.org/amigo/term/GO:0086009
phospholipid catabolic process	Gene Ontology	GO:0009395	1	10	0.0813893	0.145776	ABHD12	http://amigo.geneontology.org/amigo/term/GO:0009395
positive regulation of alpha-beta T cell differentiation	Gene Ontology	GO:0046638	1	10	0.0813893	0.145776	IHH	http://amigo.geneontology.org/amigo/term/GO:0046638
positive regulation of signal transduction	Gene Ontology	GO:0009967	1	10	0.0813893	0.145776	GATA3	http://amigo.geneontology.org/amigo/term/GO:0009967
regulation of membrane repolarization	Gene Ontology	GO:0060306	1	10	0.0813893	0.145776	AKAP9	http://amigo.geneontology.org/amigo/term/GO:0060306
ear development	Gene Ontology	GO:0043583	1	10	0.0813893	0.145776	GATA3	http://amigo.geneontology.org/amigo/term/GO:0043583
cellular response to lipoteichoic acid	Gene Ontology	GO:0071223	1	10	0.0813893	0.145776	EHHADH	http://amigo.geneontology.org/amigo/term/GO:0071223
juxtaparanode region of axon	Gene Ontology	GO:0044224	1	10	0.0813893	0.145776	EPB41L3	http://amigo.geneontology.org/amigo/term/GO:0044224
negative regulation of collagen biosynthetic process	Gene Ontology	GO:0032966	1	10	0.0813893	0.145776	ERRFI1	http://amigo.geneontology.org/amigo/term/GO:0032966
phosphatidylinositol 3-kinase regulatory subunit binding	Gene Ontology	GO:0036312	1	10	0.0813893	0.145776	PTPN13	http://amigo.geneontology.org/amigo/term/GO:0036312
divalent metal ion transport	Gene Ontology	GO:0070838	1	10	0.0813893	0.145776	TRPM3	http://amigo.geneontology.org/amigo/term/GO:0070838
regulation of ruffle assembly	Gene Ontology	GO:1900027	1	10	0.0813893	0.145776	RDX	http://amigo.geneontology.org/amigo/term/GO:1900027
cobalamin binding	Gene Ontology	GO:0031419	1	10	0.0813893	0.145776	CBLB	http://amigo.geneontology.org/amigo/term/GO:0031419
substrate-dependent cell migration, cell extension	Gene Ontology	GO:0006930	1	10	0.0813893	0.145776	SHTN1	http://amigo.geneontology.org/amigo/term/GO:0006930
cellular response to caffeine	Gene Ontology	GO:0071313	1	10	0.0813893	0.145776	RYR2	http://amigo.geneontology.org/amigo/term/GO:0071313
secretion by cell	Gene Ontology	GO:0032940	1	10	0.0813893	0.145776	SERPINE2	http://amigo.geneontology.org/amigo/term/GO:0032940
tetraspanin-enriched microdomain	Gene Ontology	GO:0097197	1	10	0.0813893	0.145776	TSPAN14	http://amigo.geneontology.org/amigo/term/GO:0097197
peptidyl-lysine monomethylation	Gene Ontology	GO:0018026	1	10	0.0813893	0.145776	SETD7	http://amigo.geneontology.org/amigo/term/GO:0018026
response to dietary excess	Gene Ontology	GO:0002021	1	10	0.0813893	0.145776	APOE	http://amigo.geneontology.org/amigo/term/GO:0002021
regulation of chondrocyte differentiation	Gene Ontology	GO:0032330	1	10	0.0813893	0.145776	CCN2	http://amigo.geneontology.org/amigo/term/GO:0032330
protein tyrosine/threonine phosphatase activity	Gene Ontology	GO:0008330	1	10	0.0813893	0.145776	DUSP5	http://amigo.geneontology.org/amigo/term/GO:0008330
integral component of organelle membrane	Gene Ontology	GO:0031301	1	10	0.0813893	0.145776	WLS	http://amigo.geneontology.org/amigo/term/GO:0031301
negative regulation of transcription by competitive promoter binding	Gene Ontology	GO:0010944	1	10	0.0813893	0.145776	HHEX	http://amigo.geneontology.org/amigo/term/GO:0010944
regulation of epidermal growth factor receptor signaling pathway	Gene Ontology	GO:0042058	1	10	0.0813893	0.145776	CDH13	http://amigo.geneontology.org/amigo/term/GO:0042058
negative regulation of cell size	Gene Ontology	GO:0045792	1	10	0.0813893	0.145776	RDX	http://amigo.geneontology.org/amigo/term/GO:0045792
nuclear pore complex assembly	Gene Ontology	GO:0051292	1	10	0.0813893	0.145776	RTN4	http://amigo.geneontology.org/amigo/term/GO:0051292
growth factor receptor binding	Gene Ontology	GO:0070851	1	10	0.0813893	0.145776	SLC9A3R1	http://amigo.geneontology.org/amigo/term/GO:0070851
urate metabolic process	Gene Ontology	GO:0046415	1	10	0.0813893	0.145776	CARMIL1	http://amigo.geneontology.org/amigo/term/GO:0046415
presynaptic membrane assembly	Gene Ontology	GO:0097105	1	10	0.0813893	0.145776	NLGN1	http://amigo.geneontology.org/amigo/term/GO:0097105
negative regulation of cell-cell adhesion mediated by cadherin	Gene Ontology	GO:2000048	1	10	0.0813893	0.145776	EPCAM	http://amigo.geneontology.org/amigo/term/GO:2000048
organic cation transport	Gene Ontology	GO:0015695	1	10	0.0813893	0.145776	SLC7A8	http://amigo.geneontology.org/amigo/term/GO:0015695
low-density lipoprotein particle receptor catabolic process	Gene Ontology	GO:0032802	1	10	0.0813893	0.145776	MYLIP	http://amigo.geneontology.org/amigo/term/GO:0032802
eukaryotic initiation factor 4E binding	Gene Ontology	GO:0008190	1	10	0.0813893	0.145776	HHEX	http://amigo.geneontology.org/amigo/term/GO:0008190
negative regulation of cell growth involved in cardiac muscle cell development	Gene Ontology	GO:0061052	1	10	0.0813893	0.145776	RGS2	http://amigo.geneontology.org/amigo/term/GO:0061052
fatty acid beta-oxidation using acyl-CoA dehydrogenase	Gene Ontology	GO:0033539	1	10	0.0813893	0.145776	ACADM	http://amigo.geneontology.org/amigo/term/GO:0033539
polynucleotide adenylyltransferase activity	Gene Ontology	GO:0004652	1	10	0.0813893	0.145776	TUT4	http://amigo.geneontology.org/amigo/term/GO:0004652
scaffold protein binding	Gene Ontology	GO:0097110	2	60	0.0824636	0.147162	DSP|NLGN1	http://amigo.geneontology.org/amigo/term/GO:0097110
cellular response to glucose stimulus	Gene Ontology	GO:0071333	2	60	0.0824636	0.147162	GATA4|GCLC	http://amigo.geneontology.org/amigo/term/GO:0071333
cytoplasmic microtubule	Gene Ontology	GO:0005881	2	60	0.0824636	0.147162	BCAS3|ARHGAP18	http://amigo.geneontology.org/amigo/term/GO:0005881
sperm flagellum	Gene Ontology	GO:0036126	2	60	0.0824636	0.147162	SPAG16|ATP1B1	http://amigo.geneontology.org/amigo/term/GO:0036126
collagen trimer	Gene Ontology	GO:0005581	2	60	0.0824636	0.147162	PSAP|CCBE1	http://amigo.geneontology.org/amigo/term/GO:0005581
negative regulation of gene expression	Gene Ontology	GO:0010629	4	210	0.083857	0.14954	APOE|CLDN3|BMP2|CCN2	http://amigo.geneontology.org/amigo/term/GO:0010629
ficolin-1-rich granule membrane	Gene Ontology	GO:0101003	2	61	0.0847504	0.150804	DSP|SERPINB6	http://amigo.geneontology.org/amigo/term/GO:0101003
heat shock protein binding	Gene Ontology	GO:0031072	2	61	0.0847504	0.150804	ZFP36|APOA1	http://amigo.geneontology.org/amigo/term/GO:0031072
methylated histone binding	Gene Ontology	GO:0035064	2	61	0.0847504	0.150804	TRIM24|ZMYND8	http://amigo.geneontology.org/amigo/term/GO:0035064
protein serine/threonine phosphatase activity	Gene Ontology	GO:0004722	2	62	0.0870563	0.151351	PPM1L|PPP1CB	http://amigo.geneontology.org/amigo/term/GO:0004722
endocytic vesicle	Gene Ontology	GO:0030139	2	62	0.0870563	0.151351	MTSS1|APOA1	http://amigo.geneontology.org/amigo/term/GO:0030139
cis-Golgi network	Gene Ontology	GO:0005801	2	62	0.0870563	0.151351	AKAP9|CCN2	http://amigo.geneontology.org/amigo/term/GO:0005801
microtubule cytoskeleton organization	Gene Ontology	GO:0000226	3	133	0.0878136	0.151351	PHLDB2|TUBB3|MAP4	http://amigo.geneontology.org/amigo/term/GO:0000226
G2/M transition of mitotic cell cycle	Gene Ontology	GO:0000086	3	133	0.0878136	0.151351	PPP1CB|CCN1|AKAP9	http://amigo.geneontology.org/amigo/term/GO:0000086
external side of plasma membrane	Gene Ontology	GO:0009897	6	392	0.088206	0.151351	CDH13|GHR|NLGN1|NRCAM|KIT|LIFR	http://amigo.geneontology.org/amigo/term/GO:0009897
signaling receptor activity	Gene Ontology	GO:0038023	4	214	0.0883026	0.151351	F2RL1|NEO1|NRXN3|NLGN1	http://amigo.geneontology.org/amigo/term/GO:0038023
activation of JNKK activity	Gene Ontology	GO:0007256	1	11	0.0884525	0.151351	TNIK	http://amigo.geneontology.org/amigo/term/GO:0007256
wound healing, spreading of epidermal cells	Gene Ontology	GO:0035313	1	11	0.0884525	0.151351	ARHGAP24	http://amigo.geneontology.org/amigo/term/GO:0035313
endoplasmic reticulum tubular network organization	Gene Ontology	GO:0071786	1	11	0.0884525	0.151351	RTN4	http://amigo.geneontology.org/amigo/term/GO:0071786
short-term memory	Gene Ontology	GO:0007614	1	11	0.0884525	0.151351	BRINP1	http://amigo.geneontology.org/amigo/term/GO:0007614
NMDA selective glutamate receptor complex	Gene Ontology	GO:0017146	1	11	0.0884525	0.151351	NLGN1	http://amigo.geneontology.org/amigo/term/GO:0017146
tongue development	Gene Ontology	GO:0043586	1	11	0.0884525	0.151351	KIT	http://amigo.geneontology.org/amigo/term/GO:0043586
response to redox state	Gene Ontology	GO:0051775	1	11	0.0884525	0.151351	RYR2	http://amigo.geneontology.org/amigo/term/GO:0051775
vinculin binding	Gene Ontology	GO:0017166	1	11	0.0884525	0.151351	UTRN	http://amigo.geneontology.org/amigo/term/GO:0017166
maintenance of epithelial cell apical/basal polarity	Gene Ontology	GO:0045199	1	11	0.0884525	0.151351	SLC9A3R1	http://amigo.geneontology.org/amigo/term/GO:0045199
positive regulation of gene silencing by miRNA	Gene Ontology	GO:2000637	1	11	0.0884525	0.151351	ZFP36	http://amigo.geneontology.org/amigo/term/GO:2000637
positive regulation of embryonic development	Gene Ontology	GO:0040019	1	11	0.0884525	0.151351	FOXA2	http://amigo.geneontology.org/amigo/term/GO:0040019
negative regulation of lipopolysaccharide-mediated signaling pathway	Gene Ontology	GO:0031665	1	11	0.0884525	0.151351	COP1	http://amigo.geneontology.org/amigo/term/GO:0031665
positive regulation of transcription by RNA polymerase I	Gene Ontology	GO:0045943	1	11	0.0884525	0.151351	EIF2AK3	http://amigo.geneontology.org/amigo/term/GO:0045943
purine nucleotide metabolic process	Gene Ontology	GO:0006163	1	11	0.0884525	0.151351	AK3	http://amigo.geneontology.org/amigo/term/GO:0006163
mesonephros development	Gene Ontology	GO:0001823	1	11	0.0884525	0.151351	GATA3	http://amigo.geneontology.org/amigo/term/GO:0001823
glucose 6-phosphate metabolic process	Gene Ontology	GO:0051156	1	11	0.0884525	0.151351	NLK	http://amigo.geneontology.org/amigo/term/GO:0051156
positive regulation of interleukin-5 production	Gene Ontology	GO:0032754	1	11	0.0884525	0.151351	GATA3	http://amigo.geneontology.org/amigo/term/GO:0032754
dendrite extension	Gene Ontology	GO:0097484	1	11	0.0884525	0.151351	AUTS2	http://amigo.geneontology.org/amigo/term/GO:0097484
intracellular cholesterol transport	Gene Ontology	GO:0032367	1	11	0.0884525	0.151351	NPC2	http://amigo.geneontology.org/amigo/term/GO:0032367
endothelial cell differentiation	Gene Ontology	GO:0045446	1	11	0.0884525	0.151351	KDM6B	http://amigo.geneontology.org/amigo/term/GO:0045446
maternal placenta development	Gene Ontology	GO:0001893	1	11	0.0884525	0.151351	BMPR2	http://amigo.geneontology.org/amigo/term/GO:0001893
profilin binding	Gene Ontology	GO:0005522	1	11	0.0884525	0.151351	ACTG1	http://amigo.geneontology.org/amigo/term/GO:0005522
negative regulation of multicellular organism growth	Gene Ontology	GO:0040015	1	11	0.0884525	0.151351	SOCS2	http://amigo.geneontology.org/amigo/term/GO:0040015
embryonic viscerocranium morphogenesis	Gene Ontology	GO:0048703	1	11	0.0884525	0.151351	CHST11	http://amigo.geneontology.org/amigo/term/GO:0048703
protein localization to lysosome	Gene Ontology	GO:0061462	1	11	0.0884525	0.151351	RTN4	http://amigo.geneontology.org/amigo/term/GO:0061462
keratinocyte proliferation	Gene Ontology	GO:0043616	1	11	0.0884525	0.151351	CDH13	http://amigo.geneontology.org/amigo/term/GO:0043616
branching involved in salivary gland morphogenesis	Gene Ontology	GO:0060445	1	11	0.0884525	0.151351	LAMA1	http://amigo.geneontology.org/amigo/term/GO:0060445
cellular response to interferon-alpha	Gene Ontology	GO:0035457	1	11	0.0884525	0.151351	GATA3	http://amigo.geneontology.org/amigo/term/GO:0035457
high-density lipoprotein particle binding	Gene Ontology	GO:0008035	1	11	0.0884525	0.151351	APOA1	http://amigo.geneontology.org/amigo/term/GO:0008035
cellular response to follicle-stimulating hormone stimulus	Gene Ontology	GO:0071372	1	11	0.0884525	0.151351	GCLC	http://amigo.geneontology.org/amigo/term/GO:0071372
amyloid precursor protein metabolic process	Gene Ontology	GO:0042982	1	11	0.0884525	0.151351	APOE	http://amigo.geneontology.org/amigo/term/GO:0042982
nucleoside monophosphate phosphorylation	Gene Ontology	GO:0046940	1	11	0.0884525	0.151351	AK3	http://amigo.geneontology.org/amigo/term/GO:0046940
skin morphogenesis	Gene Ontology	GO:0043589	1	11	0.0884525	0.151351	ERRFI1	http://amigo.geneontology.org/amigo/term/GO:0043589
Leydig cell differentiation	Gene Ontology	GO:0033327	1	11	0.0884525	0.151351	CCND1	http://amigo.geneontology.org/amigo/term/GO:0033327
adenylate cyclase-activating dopamine receptor signaling pathway	Gene Ontology	GO:0007191	1	11	0.0884525	0.151351	SLC9A3R1	http://amigo.geneontology.org/amigo/term/GO:0007191
cellular response to cold	Gene Ontology	GO:0070417	1	11	0.0884525	0.151351	EIF2AK3	http://amigo.geneontology.org/amigo/term/GO:0070417
cellular response to osmotic stress	Gene Ontology	GO:0071470	1	11	0.0884525	0.151351	SERPINB6	http://amigo.geneontology.org/amigo/term/GO:0071470
negative regulation of hippo signaling	Gene Ontology	GO:0035331	1	11	0.0884525	0.151351	WWC2	http://amigo.geneontology.org/amigo/term/GO:0035331
dosage compensation by inactivation of X chromosome	Gene Ontology	GO:0009048	1	11	0.0884525	0.151351	YTHDC1	http://amigo.geneontology.org/amigo/term/GO:0009048
receptor localization to synapse	Gene Ontology	GO:0097120	1	11	0.0884525	0.151351	NLGN1	http://amigo.geneontology.org/amigo/term/GO:0097120
meiotic nuclear membrane microtubule tethering complex	Gene Ontology	GO:0034993	1	11	0.0884525	0.151351	SYNE2	http://amigo.geneontology.org/amigo/term/GO:0034993
neutral amino acid transmembrane transporter activity	Gene Ontology	GO:0015175	1	11	0.0884525	0.151351	SLC7A8	http://amigo.geneontology.org/amigo/term/GO:0015175
sodium:potassium-exchanging ATPase activity	Gene Ontology	GO:0005391	1	11	0.0884525	0.151351	ATP1B1	http://amigo.geneontology.org/amigo/term/GO:0005391
macrophage activation involved in immune response	Gene Ontology	GO:0002281	1	11	0.0884525	0.151351	EHHADH	http://amigo.geneontology.org/amigo/term/GO:0002281
cellular response to forskolin	Gene Ontology	GO:1904322	1	11	0.0884525	0.151351	FDX1	http://amigo.geneontology.org/amigo/term/GO:1904322
virion assembly	Gene Ontology	GO:0019068	1	11	0.0884525	0.151351	APOE	http://amigo.geneontology.org/amigo/term/GO:0019068
glycerolipid metabolic process	Gene Ontology	GO:0046486	1	11	0.0884525	0.151351	GAL3ST1	http://amigo.geneontology.org/amigo/term/GO:0046486
ER overload response	Gene Ontology	GO:0006983	1	11	0.0884525	0.151351	EIF2AK3	http://amigo.geneontology.org/amigo/term/GO:0006983
mitotic cell cycle	Gene Ontology	GO:0000278	3	134	0.0892942	0.152513	CDH13|PLK2|TUBB3	http://amigo.geneontology.org/amigo/term/GO:0000278
somatic stem cell population maintenance	Gene Ontology	GO:0035019	2	63	0.0893809	0.152513	KIT|PBX1	http://amigo.geneontology.org/amigo/term/GO:0035019
metallopeptidase activity	Gene Ontology	GO:0008237	2	63	0.0893809	0.152513	PAPPA|ADAM9	http://amigo.geneontology.org/amigo/term/GO:0008237
COPII vesicle coating	Gene Ontology	GO:0048208	2	63	0.0893809	0.152513	SEC23A|SEC31A	http://amigo.geneontology.org/amigo/term/GO:0048208
hippocampus development	Gene Ontology	GO:0021766	2	64	0.0917237	0.155736	FLNB|KDM6B	http://amigo.geneontology.org/amigo/term/GO:0021766
chromatin organization	Gene Ontology	GO:0006325	3	137	0.0937982	0.155736	TET1|FOXA2|SETD7	http://amigo.geneontology.org/amigo/term/GO:0006325
response to insulin	Gene Ontology	GO:0032868	2	65	0.0940844	0.155736	ADM|FABP3	http://amigo.geneontology.org/amigo/term/GO:0032868
peptidyl-threonine phosphorylation	Gene Ontology	GO:0018107	2	65	0.0940844	0.155736	CAMK2D|NLK	http://amigo.geneontology.org/amigo/term/GO:0018107
extrinsic component of cytoplasmic side of plasma membrane	Gene Ontology	GO:0031234	2	65	0.0940844	0.155736	FERMT2|ERRFI1	http://amigo.geneontology.org/amigo/term/GO:0031234
regulation of circadian rhythm	Gene Ontology	GO:0042752	2	65	0.0940844	0.155736	MAGED1|PPP1CB	http://amigo.geneontology.org/amigo/term/GO:0042752
negative regulation of neuron apoptotic process	Gene Ontology	GO:0043524	3	138	0.09532	0.155736	APOE|BTG2|GCLC	http://amigo.geneontology.org/amigo/term/GO:0043524
paranode region of axon	Gene Ontology	GO:0033270	1	12	0.0954616	0.155736	EPB41L3	http://amigo.geneontology.org/amigo/term/GO:0033270
negative regulation of neural precursor cell proliferation	Gene Ontology	GO:2000178	1	12	0.0954616	0.155736	BTG2	http://amigo.geneontology.org/amigo/term/GO:2000178
regulation of oxidative phosphorylation	Gene Ontology	GO:0002082	1	12	0.0954616	0.155736	AK3	http://amigo.geneontology.org/amigo/term/GO:0002082
translation repressor activity	Gene Ontology	GO:0030371	1	12	0.0954616	0.155736	SAMD4A	http://amigo.geneontology.org/amigo/term/GO:0030371
C21-steroid hormone biosynthetic process	Gene Ontology	GO:0006700	1	12	0.0954616	0.155736	FDX1	http://amigo.geneontology.org/amigo/term/GO:0006700
inhibitory synapse assembly	Gene Ontology	GO:1904862	1	12	0.0954616	0.155736	LGI2	http://amigo.geneontology.org/amigo/term/GO:1904862
positive regulation of ceramide biosynthetic process	Gene Ontology	GO:2000304	1	12	0.0954616	0.155736	CCN1	http://amigo.geneontology.org/amigo/term/GO:2000304
synapse maturation	Gene Ontology	GO:0060074	1	12	0.0954616	0.155736	IGSF21	http://amigo.geneontology.org/amigo/term/GO:0060074
positive regulation of phagocytosis, engulfment	Gene Ontology	GO:0060100	1	12	0.0954616	0.155736	F2RL1	http://amigo.geneontology.org/amigo/term/GO:0060100
PERK-mediated unfolded protein response	Gene Ontology	GO:0036499	1	12	0.0954616	0.155736	EIF2AK3	http://amigo.geneontology.org/amigo/term/GO:0036499
A band	Gene Ontology	GO:0031672	1	12	0.0954616	0.155736	MYL7	http://amigo.geneontology.org/amigo/term/GO:0031672
potassium ion binding	Gene Ontology	GO:0030955	1	12	0.0954616	0.155736	ATP1B1	http://amigo.geneontology.org/amigo/term/GO:0030955
neutrophil activation	Gene Ontology	GO:0042119	1	12	0.0954616	0.155736	F2RL1	http://amigo.geneontology.org/amigo/term/GO:0042119
dermatan sulfate biosynthetic process	Gene Ontology	GO:0030208	1	12	0.0954616	0.155736	VCAN	http://amigo.geneontology.org/amigo/term/GO:0030208
protein localization to synapse	Gene Ontology	GO:0035418	1	12	0.0954616	0.155736	NLGN1	http://amigo.geneontology.org/amigo/term/GO:0035418
positive regulation of keratinocyte migration	Gene Ontology	GO:0051549	1	12	0.0954616	0.155736	ADAM9	http://amigo.geneontology.org/amigo/term/GO:0051549
calcium channel inhibitor activity	Gene Ontology	GO:0019855	1	12	0.0954616	0.155736	TNNC1	http://amigo.geneontology.org/amigo/term/GO:0019855
negative regulation of platelet aggregation	Gene Ontology	GO:0090331	1	12	0.0954616	0.155736	SERPINE2	http://amigo.geneontology.org/amigo/term/GO:0090331
positive regulation of DNA damage response, signal transduction by p53 class mediator	Gene Ontology	GO:0043517	1	12	0.0954616	0.155736	ANKRD1	http://amigo.geneontology.org/amigo/term/GO:0043517
positive regulation of vasculogenesis	Gene Ontology	GO:2001214	1	12	0.0954616	0.155736	ADM	http://amigo.geneontology.org/amigo/term/GO:2001214
miRNA mediated inhibition of translation	Gene Ontology	GO:0035278	1	12	0.0954616	0.155736	ZFP36	http://amigo.geneontology.org/amigo/term/GO:0035278
negative regulation of protein autophosphorylation	Gene Ontology	GO:0031953	1	12	0.0954616	0.155736	ERRFI1	http://amigo.geneontology.org/amigo/term/GO:0031953
mitochondrial genome maintenance	Gene Ontology	GO:0000002	1	12	0.0954616	0.155736	AKT3	http://amigo.geneontology.org/amigo/term/GO:0000002
negative regulation of cell motility	Gene Ontology	GO:2000146	1	12	0.0954616	0.155736	GATA3	http://amigo.geneontology.org/amigo/term/GO:2000146
NAD biosynthetic process	Gene Ontology	GO:0009435	1	12	0.0954616	0.155736	KYNU	http://amigo.geneontology.org/amigo/term/GO:0009435
maternal behavior	Gene Ontology	GO:0042711	1	12	0.0954616	0.155736	BRINP1	http://amigo.geneontology.org/amigo/term/GO:0042711
positive regulation of interleukin-13 production	Gene Ontology	GO:0032736	1	12	0.0954616	0.155736	GATA3	http://amigo.geneontology.org/amigo/term/GO:0032736
lens fiber cell differentiation	Gene Ontology	GO:0070306	1	12	0.0954616	0.155736	SKIL	http://amigo.geneontology.org/amigo/term/GO:0070306
regulation of systemic arterial blood pressure	Gene Ontology	GO:0003073	1	12	0.0954616	0.155736	ADM	http://amigo.geneontology.org/amigo/term/GO:0003073
positive regulation of extrinsic apoptotic signaling pathway via death domain receptors	Gene Ontology	GO:1902043	1	12	0.0954616	0.155736	SKIL	http://amigo.geneontology.org/amigo/term/GO:1902043
caspase binding	Gene Ontology	GO:0089720	1	12	0.0954616	0.155736	COP1	http://amigo.geneontology.org/amigo/term/GO:0089720
diet induced thermogenesis	Gene Ontology	GO:0002024	1	12	0.0954616	0.155736	FLNB	http://amigo.geneontology.org/amigo/term/GO:0002024
somite rostral/caudal axis specification	Gene Ontology	GO:0032525	1	12	0.0954616	0.155736	KDM6A	http://amigo.geneontology.org/amigo/term/GO:0032525
L-type voltage-gated calcium channel complex	Gene Ontology	GO:1990454	1	12	0.0954616	0.155736	CACNA2D1	http://amigo.geneontology.org/amigo/term/GO:1990454
response to metal ion	Gene Ontology	GO:0010038	1	12	0.0954616	0.155736	NDRG1	http://amigo.geneontology.org/amigo/term/GO:0010038
regulation of glycogen biosynthetic process	Gene Ontology	GO:0005979	1	12	0.0954616	0.155736	PPP1CB	http://amigo.geneontology.org/amigo/term/GO:0005979
muscle cell differentiation	Gene Ontology	GO:0042692	1	12	0.0954616	0.155736	ROR1	http://amigo.geneontology.org/amigo/term/GO:0042692
cGMP biosynthetic process	Gene Ontology	GO:0006182	1	12	0.0954616	0.155736	NPPB	http://amigo.geneontology.org/amigo/term/GO:0006182
cytidine to uridine editing	Gene Ontology	GO:0016554	1	12	0.0954616	0.155736	RBM47	http://amigo.geneontology.org/amigo/term/GO:0016554
S-adenosylmethionine-dependent methyltransferase activity	Gene Ontology	GO:0008757	1	12	0.0954616	0.155736	GAMT	http://amigo.geneontology.org/amigo/term/GO:0008757
activation of MAPKKK activity	Gene Ontology	GO:0000185	1	12	0.0954616	0.155736	GADD45A	http://amigo.geneontology.org/amigo/term/GO:0000185
regulation of vascular permeability	Gene Ontology	GO:0043114	1	12	0.0954616	0.155736	NPPB	http://amigo.geneontology.org/amigo/term/GO:0043114
transcription corepressor binding	Gene Ontology	GO:0001222	1	12	0.0954616	0.155736	ROR1	http://amigo.geneontology.org/amigo/term/GO:0001222
hormone biosynthetic process	Gene Ontology	GO:0042446	1	12	0.0954616	0.155736	FDX1	http://amigo.geneontology.org/amigo/term/GO:0042446
negative regulation of ryanodine-sensitive calcium-release channel activity	Gene Ontology	GO:0060315	1	12	0.0954616	0.155736	SRI	http://amigo.geneontology.org/amigo/term/GO:0060315
sodium:potassium-exchanging ATPase complex	Gene Ontology	GO:0005890	1	12	0.0954616	0.155736	ATP1B1	http://amigo.geneontology.org/amigo/term/GO:0005890
cellular response to fluid shear stress	Gene Ontology	GO:0071498	1	12	0.0954616	0.155736	MTSS1	http://amigo.geneontology.org/amigo/term/GO:0071498
signal transduction in response to DNA damage	Gene Ontology	GO:0042770	1	12	0.0954616	0.155736	GADD45A	http://amigo.geneontology.org/amigo/term/GO:0042770
angiotensin maturation	Gene Ontology	GO:0002003	1	12	0.0954616	0.155736	AOPEP	http://amigo.geneontology.org/amigo/term/GO:0002003
histone monoubiquitination	Gene Ontology	GO:0010390	1	12	0.0954616	0.155736	WAC	http://amigo.geneontology.org/amigo/term/GO:0010390
negative regulation of ATPase activity	Gene Ontology	GO:0032780	1	12	0.0954616	0.155736	TNNC1	http://amigo.geneontology.org/amigo/term/GO:0032780
positive regulation of immunoglobulin secretion	Gene Ontology	GO:0051024	1	12	0.0954616	0.155736	NLK	http://amigo.geneontology.org/amigo/term/GO:0051024
regulation of ossification	Gene Ontology	GO:0030278	1	12	0.0954616	0.155736	PBX1	http://amigo.geneontology.org/amigo/term/GO:0030278
magnesium-dependent protein serine/threonine phosphatase activity	Gene Ontology	GO:0004724	1	12	0.0954616	0.155736	PPM1L	http://amigo.geneontology.org/amigo/term/GO:0004724
collagen-activated tyrosine kinase receptor signaling pathway	Gene Ontology	GO:0038063	1	12	0.0954616	0.155736	COL4A5	http://amigo.geneontology.org/amigo/term/GO:0038063
filamin binding	Gene Ontology	GO:0031005	1	12	0.0954616	0.155736	FBLIM1	http://amigo.geneontology.org/amigo/term/GO:0031005
cerebellar Purkinje cell differentiation	Gene Ontology	GO:0021702	1	12	0.0954616	0.155736	ROR1	http://amigo.geneontology.org/amigo/term/GO:0021702
circulatory system development	Gene Ontology	GO:0072359	1	12	0.0954616	0.155736	KDM6A	http://amigo.geneontology.org/amigo/term/GO:0072359
regulation of fibroblast migration	Gene Ontology	GO:0010762	1	12	0.0954616	0.155736	SDC4	http://amigo.geneontology.org/amigo/term/GO:0010762
activation of protein kinase activity	Gene Ontology	GO:0032147	2	66	0.0964626	0.157056	TNIK|TAOK3	http://amigo.geneontology.org/amigo/term/GO:0032147
chromatin DNA binding	Gene Ontology	GO:0031490	2	66	0.0964626	0.157056	KDM6A|KDM6B	http://amigo.geneontology.org/amigo/term/GO:0031490
endocytic vesicle membrane	Gene Ontology	GO:0030666	2	66	0.0964626	0.157056	CAMK2D|WLS	http://amigo.geneontology.org/amigo/term/GO:0030666
protein dimerization activity	Gene Ontology	GO:0046983	3	140	0.098394	0.160094	MXI1|APOE|HNF4A	http://amigo.geneontology.org/amigo/term/GO:0046983
presynaptic membrane	Gene Ontology	GO:0042734	2	67	0.0988578	0.160157	KCTD8|IGSF21	http://amigo.geneontology.org/amigo/term/GO:0042734
microtubule motor activity	Gene Ontology	GO:0003777	2	67	0.0988578	0.160157	KIF16B|KIF21A	http://amigo.geneontology.org/amigo/term/GO:0003777
post-embryonic development	Gene Ontology	GO:0009791	2	67	0.0988578	0.160157	CHST11|GATA3	http://amigo.geneontology.org/amigo/term/GO:0009791
DNA repair	Gene Ontology	GO:0006281	4	224	0.0999008	0.160157	GADD45A|MPP7|BTG2|TAOK3	http://amigo.geneontology.org/amigo/term/GO:0006281
postsynaptic membrane	Gene Ontology	GO:0045211	3	141	0.0999458	0.160157	UTRN|KCTD8|IGSF21	http://amigo.geneontology.org/amigo/term/GO:0045211
positive regulation of tyrosine phosphorylation of STAT protein	Gene Ontology	GO:0042531	2	68	0.10127	0.160157	GHR|KIT	http://amigo.geneontology.org/amigo/term/GO:0042531
response to nutrient	Gene Ontology	GO:0007584	2	68	0.10127	0.160157	GCLC|APOA1	http://amigo.geneontology.org/amigo/term/GO:0007584
MAP kinase tyrosine/serine/threonine phosphatase activity	Gene Ontology	GO:0017017	1	13	0.102417	0.160157	DUSP5	http://amigo.geneontology.org/amigo/term/GO:0017017
plasma membrane repair	Gene Ontology	GO:0001778	1	13	0.102417	0.160157	MYOF	http://amigo.geneontology.org/amigo/term/GO:0001778
amino acid import across plasma membrane	Gene Ontology	GO:0089718	1	13	0.102417	0.160157	SLC7A8	http://amigo.geneontology.org/amigo/term/GO:0089718
regulation of epithelial to mesenchymal transition	Gene Ontology	GO:0010717	1	13	0.102417	0.160157	PHLDB2	http://amigo.geneontology.org/amigo/term/GO:0010717
positive regulation of insulin-like growth factor receptor signaling pathway	Gene Ontology	GO:0043568	1	13	0.102417	0.160157	IGFBP5	http://amigo.geneontology.org/amigo/term/GO:0043568
presynaptic active zone cytoplasmic component	Gene Ontology	GO:0098831	1	13	0.102417	0.160157	CTNNA2	http://amigo.geneontology.org/amigo/term/GO:0098831
negative regulation of oxidative stress-induced intrinsic apoptotic signaling pathway	Gene Ontology	GO:1902176	1	13	0.102417	0.160157	HSPB1	http://amigo.geneontology.org/amigo/term/GO:1902176
regulation of postsynaptic neurotransmitter receptor activity	Gene Ontology	GO:0098962	1	13	0.102417	0.160157	AKAP9	http://amigo.geneontology.org/amigo/term/GO:0098962
phosphoric diester hydrolase activity	Gene Ontology	GO:0008081	1	13	0.102417	0.160157	PLCXD3	http://amigo.geneontology.org/amigo/term/GO:0008081
response to arsenic-containing substance	Gene Ontology	GO:0046685	1	13	0.102417	0.160157	GCLC	http://amigo.geneontology.org/amigo/term/GO:0046685
hepatocyte differentiation	Gene Ontology	GO:0070365	1	13	0.102417	0.160157	HNF1B	http://amigo.geneontology.org/amigo/term/GO:0070365
negative regulation of vascular permeability	Gene Ontology	GO:0043116	1	13	0.102417	0.160157	ADM	http://amigo.geneontology.org/amigo/term/GO:0043116
negative regulation of viral transcription	Gene Ontology	GO:0032897	1	13	0.102417	0.160157	ZFP36	http://amigo.geneontology.org/amigo/term/GO:0032897
insulin-like growth factor I binding	Gene Ontology	GO:0031994	1	13	0.102417	0.160157	IGFBP5	http://amigo.geneontology.org/amigo/term/GO:0031994
positive regulation of cardiac muscle cell apoptotic process	Gene Ontology	GO:0010666	1	13	0.102417	0.160157	CAMK2D	http://amigo.geneontology.org/amigo/term/GO:0010666
very-low-density lipoprotein particle assembly	Gene Ontology	GO:0034379	1	13	0.102417	0.160157	APOC1	http://amigo.geneontology.org/amigo/term/GO:0034379
detection of calcium ion	Gene Ontology	GO:0005513	1	13	0.102417	0.160157	RYR2	http://amigo.geneontology.org/amigo/term/GO:0005513
BMP binding	Gene Ontology	GO:0036122	1	13	0.102417	0.160157	BMPR2	http://amigo.geneontology.org/amigo/term/GO:0036122
negative regulation of fatty acid biosynthetic process	Gene Ontology	GO:0045717	1	13	0.102417	0.160157	APOC1	http://amigo.geneontology.org/amigo/term/GO:0045717
regulation of Golgi organization	Gene Ontology	GO:1903358	1	13	0.102417	0.160157	AKAP9	http://amigo.geneontology.org/amigo/term/GO:1903358
multivesicular body membrane	Gene Ontology	GO:0032585	1	13	0.102417	0.160157	LAPTM4B	http://amigo.geneontology.org/amigo/term/GO:0032585
detection of mechanical stimulus	Gene Ontology	GO:0050982	1	13	0.102417	0.160157	JUP	http://amigo.geneontology.org/amigo/term/GO:0050982
locomotory exploration behavior	Gene Ontology	GO:0035641	1	13	0.102417	0.160157	APOE	http://amigo.geneontology.org/amigo/term/GO:0035641
G protein-coupled receptor internalization	Gene Ontology	GO:0002031	1	13	0.102417	0.160157	ADM	http://amigo.geneontology.org/amigo/term/GO:0002031
virion binding	Gene Ontology	GO:0046790	1	13	0.102417	0.160157	ANXA2	http://amigo.geneontology.org/amigo/term/GO:0046790
neutral amino acid transport	Gene Ontology	GO:0015804	1	13	0.102417	0.160157	SLC7A8	http://amigo.geneontology.org/amigo/term/GO:0015804
palmitoyl-(protein) hydrolase activity	Gene Ontology	GO:0008474	1	13	0.102417	0.160157	ABHD12	http://amigo.geneontology.org/amigo/term/GO:0008474
negative regulation of smooth muscle cell migration	Gene Ontology	GO:0014912	1	13	0.102417	0.160157	IGFBP5	http://amigo.geneontology.org/amigo/term/GO:0014912
acylglycerol lipase activity	Gene Ontology	GO:0047372	1	13	0.102417	0.160157	ABHD12	http://amigo.geneontology.org/amigo/term/GO:0047372
Golgi transport complex	Gene Ontology	GO:0017119	1	13	0.102417	0.160157	COG5	http://amigo.geneontology.org/amigo/term/GO:0017119
negative regulation of vascular endothelial growth factor receptor signaling pathway	Gene Ontology	GO:0030948	1	13	0.102417	0.160157	HHEX	http://amigo.geneontology.org/amigo/term/GO:0030948
negative regulation of transcription regulatory region DNA binding	Gene Ontology	GO:2000678	1	13	0.102417	0.160157	SRI	http://amigo.geneontology.org/amigo/term/GO:2000678
branching involved in mammary gland duct morphogenesis	Gene Ontology	GO:0060444	1	13	0.102417	0.160157	TBX3	http://amigo.geneontology.org/amigo/term/GO:0060444
heart contraction	Gene Ontology	GO:0060047	1	13	0.102417	0.160157	TNNC1	http://amigo.geneontology.org/amigo/term/GO:0060047
cellular response to epinephrine stimulus	Gene Ontology	GO:0071872	1	13	0.102417	0.160157	RYR2	http://amigo.geneontology.org/amigo/term/GO:0071872
positive regulation of leukocyte chemotaxis	Gene Ontology	GO:0002690	1	13	0.102417	0.160157	F2RL1	http://amigo.geneontology.org/amigo/term/GO:0002690
positive regulation of phospholipase C activity	Gene Ontology	GO:0010863	1	13	0.102417	0.160157	KIT	http://amigo.geneontology.org/amigo/term/GO:0010863
negative regulation of cardiac muscle hypertrophy	Gene Ontology	GO:0010614	1	13	0.102417	0.160157	RGS2	http://amigo.geneontology.org/amigo/term/GO:0010614
response to magnesium ion	Gene Ontology	GO:0032026	1	13	0.102417	0.160157	CCND1	http://amigo.geneontology.org/amigo/term/GO:0032026
positive regulation of synaptic transmission, GABAergic	Gene Ontology	GO:0032230	1	13	0.102417	0.160157	NLGN1	http://amigo.geneontology.org/amigo/term/GO:0032230
GTP metabolic process	Gene Ontology	GO:0046039	1	13	0.102417	0.160157	AK3	http://amigo.geneontology.org/amigo/term/GO:0046039
protein kinase A catalytic subunit binding	Gene Ontology	GO:0034236	1	13	0.102417	0.160157	RYR2	http://amigo.geneontology.org/amigo/term/GO:0034236
response to reactive oxygen species	Gene Ontology	GO:0000302	1	13	0.102417	0.160157	APOE	http://amigo.geneontology.org/amigo/term/GO:0000302
presynapse assembly	Gene Ontology	GO:0099054	1	13	0.102417	0.160157	NLGN1	http://amigo.geneontology.org/amigo/term/GO:0099054
receptor catabolic process	Gene Ontology	GO:0032801	1	13	0.102417	0.160157	KIF16B	http://amigo.geneontology.org/amigo/term/GO:0032801
detection of mechanical stimulus involved in sensory perception of sound	Gene Ontology	GO:0050910	1	13	0.102417	0.160157	KIT	http://amigo.geneontology.org/amigo/term/GO:0050910
endosome transport via multivesicular body sorting pathway	Gene Ontology	GO:0032509	1	13	0.102417	0.160157	LAPTM4B	http://amigo.geneontology.org/amigo/term/GO:0032509
nitric oxide biosynthetic process	Gene Ontology	GO:0006809	1	13	0.102417	0.160157	ROR1	http://amigo.geneontology.org/amigo/term/GO:0006809
regulation of respiratory gaseous exchange by nervous system process	Gene Ontology	GO:0002087	1	13	0.102417	0.160157	NLGN1	http://amigo.geneontology.org/amigo/term/GO:0002087
histone lysine methylation	Gene Ontology	GO:0034968	1	13	0.102417	0.160157	SETD7	http://amigo.geneontology.org/amigo/term/GO:0034968
negative regulation of receptor signaling pathway via JAK-STAT	Gene Ontology	GO:0046426	1	13	0.102417	0.160157	SOCS2	http://amigo.geneontology.org/amigo/term/GO:0046426
establishment of epithelial cell polarity	Gene Ontology	GO:0090162	1	13	0.102417	0.160157	MPP5	http://amigo.geneontology.org/amigo/term/GO:0090162
pathway-restricted SMAD protein phosphorylation	Gene Ontology	GO:0060389	1	13	0.102417	0.160157	BMP2	http://amigo.geneontology.org/amigo/term/GO:0060389
BMP receptor binding	Gene Ontology	GO:0070700	1	13	0.102417	0.160157	BMP2	http://amigo.geneontology.org/amigo/term/GO:0070700
response to stimulus	Gene Ontology	GO:0050896	2	69	0.103698	0.162056	SLC24A2|PRCD	http://amigo.geneontology.org/amigo/term/GO:0050896
microvillus	Gene Ontology	GO:0005902	2	70	0.106141	0.165454	SLC9A3R1|RDX	http://amigo.geneontology.org/amigo/term/GO:0005902
negative regulation of ERK1 and ERK2 cascade	Gene Ontology	GO:0070373	2	70	0.106141	0.165454	ERRFI1|SLC9A3R1	http://amigo.geneontology.org/amigo/term/GO:0070373
canonical Wnt signaling pathway	Gene Ontology	GO:0060070	2	70	0.106141	0.165454	KDM6A|TCF7L2	http://amigo.geneontology.org/amigo/term/GO:0060070
fat cell differentiation	Gene Ontology	GO:0045444	2	70	0.106141	0.165454	CCND1|TCF7L2	http://amigo.geneontology.org/amigo/term/GO:0045444
negative regulation of DNA-binding transcription factor activity	Gene Ontology	GO:0043433	2	71	0.108601	0.165873	FOXA2|TCF7L2	http://amigo.geneontology.org/amigo/term/GO:0043433
negative regulation of epidermal growth factor-activated receptor activity	Gene Ontology	GO:0007175	1	14	0.109319	0.165873	ERRFI1	http://amigo.geneontology.org/amigo/term/GO:0007175
pre-miRNA processing	Gene Ontology	GO:0031054	1	14	0.109319	0.165873	TUT4	http://amigo.geneontology.org/amigo/term/GO:0031054
establishment or maintenance of transmembrane electrochemical gradient	Gene Ontology	GO:0010248	1	14	0.109319	0.165873	ATP1B1	http://amigo.geneontology.org/amigo/term/GO:0010248
glutamate metabolic process	Gene Ontology	GO:0006536	1	14	0.109319	0.165873	GCLC	http://amigo.geneontology.org/amigo/term/GO:0006536
interleukin-1 beta production	Gene Ontology	GO:0032611	1	14	0.109319	0.165873	F2RL1	http://amigo.geneontology.org/amigo/term/GO:0032611
growth hormone receptor signaling pathway via JAK-STAT	Gene Ontology	GO:0060397	1	14	0.109319	0.165873	GHR	http://amigo.geneontology.org/amigo/term/GO:0060397
proteoglycan binding	Gene Ontology	GO:0043394	1	14	0.109319	0.165873	FN1	http://amigo.geneontology.org/amigo/term/GO:0043394
mast cell degranulation	Gene Ontology	GO:0043303	1	14	0.109319	0.165873	KIT	http://amigo.geneontology.org/amigo/term/GO:0043303
deacetylase activity	Gene Ontology	GO:0019213	1	14	0.109319	0.165873	MACROD2	http://amigo.geneontology.org/amigo/term/GO:0019213
negative regulation of peptidase activity	Gene Ontology	GO:0010466	1	14	0.109319	0.165873	GPC3	http://amigo.geneontology.org/amigo/term/GO:0010466
positive regulation of receptor recycling	Gene Ontology	GO:0001921	1	14	0.109319	0.165873	ANXA2	http://amigo.geneontology.org/amigo/term/GO:0001921
auditory receptor cell stereocilium organization	Gene Ontology	GO:0060088	1	14	0.109319	0.165873	SLC9A3R1	http://amigo.geneontology.org/amigo/term/GO:0060088
heparan sulfate proteoglycan biosynthetic process	Gene Ontology	GO:0015012	1	14	0.109319	0.165873	EXT1	http://amigo.geneontology.org/amigo/term/GO:0015012
calcium activated cation channel activity	Gene Ontology	GO:0005227	1	14	0.109319	0.165873	TRPM3	http://amigo.geneontology.org/amigo/term/GO:0005227
smooth muscle tissue development	Gene Ontology	GO:0048745	1	14	0.109319	0.165873	IHH	http://amigo.geneontology.org/amigo/term/GO:0048745
cellular potassium ion homeostasis	Gene Ontology	GO:0030007	1	14	0.109319	0.165873	ATP1B1	http://amigo.geneontology.org/amigo/term/GO:0030007
positive regulation of cellular protein catabolic process	Gene Ontology	GO:1903364	1	14	0.109319	0.165873	RDX	http://amigo.geneontology.org/amigo/term/GO:1903364
central nervous system myelination	Gene Ontology	GO:0022010	1	14	0.109319	0.165873	B4GALT6	http://amigo.geneontology.org/amigo/term/GO:0022010
glycerol metabolic process	Gene Ontology	GO:0006071	1	14	0.109319	0.165873	MYOF	http://amigo.geneontology.org/amigo/term/GO:0006071
response to growth hormone	Gene Ontology	GO:0060416	1	14	0.109319	0.165873	IGFBP5	http://amigo.geneontology.org/amigo/term/GO:0060416
regulation of filopodium assembly	Gene Ontology	GO:0051489	1	14	0.109319	0.165873	PPP1R9A	http://amigo.geneontology.org/amigo/term/GO:0051489
neuron maturation	Gene Ontology	GO:0042551	1	14	0.109319	0.165873	B4GALT6	http://amigo.geneontology.org/amigo/term/GO:0042551
negative regulation of G protein-coupled receptor signaling pathway	Gene Ontology	GO:0045744	1	14	0.109319	0.165873	RGS2	http://amigo.geneontology.org/amigo/term/GO:0045744
glial cell differentiation	Gene Ontology	GO:0010001	1	14	0.109319	0.165873	CDH2	http://amigo.geneontology.org/amigo/term/GO:0010001
hormone metabolic process	Gene Ontology	GO:0042445	1	14	0.109319	0.165873	GHR	http://amigo.geneontology.org/amigo/term/GO:0042445
central nervous system neuron development	Gene Ontology	GO:0021954	1	14	0.109319	0.165873	BTG2	http://amigo.geneontology.org/amigo/term/GO:0021954
inhibitory synapse	Gene Ontology	GO:0060077	1	14	0.109319	0.165873	IGSF21	http://amigo.geneontology.org/amigo/term/GO:0060077
sodium ion export across plasma membrane	Gene Ontology	GO:0036376	1	14	0.109319	0.165873	ATP1B1	http://amigo.geneontology.org/amigo/term/GO:0036376
cardiac muscle cell proliferation	Gene Ontology	GO:0060038	1	14	0.109319	0.165873	DIPK2A	http://amigo.geneontology.org/amigo/term/GO:0060038
negative regulation of cytokine production	Gene Ontology	GO:0001818	1	14	0.109319	0.165873	RPS6KA5	http://amigo.geneontology.org/amigo/term/GO:0001818
neurexin family protein binding	Gene Ontology	GO:0042043	1	14	0.109319	0.165873	NLGN1	http://amigo.geneontology.org/amigo/term/GO:0042043
negative regulation of amyloid-beta formation	Gene Ontology	GO:1902430	1	14	0.109319	0.165873	APOE	http://amigo.geneontology.org/amigo/term/GO:1902430
response to auditory stimulus	Gene Ontology	GO:0010996	1	14	0.109319	0.165873	ABHD12	http://amigo.geneontology.org/amigo/term/GO:0010996
positive regulation of renal sodium excretion	Gene Ontology	GO:0035815	1	14	0.109319	0.165873	NPPB	http://amigo.geneontology.org/amigo/term/GO:0035815
chondroitin sulfate catabolic process	Gene Ontology	GO:0030207	1	14	0.109319	0.165873	VCAN	http://amigo.geneontology.org/amigo/term/GO:0030207
exploration behavior	Gene Ontology	GO:0035640	1	14	0.109319	0.165873	BRINP1	http://amigo.geneontology.org/amigo/term/GO:0035640
sex differentiation	Gene Ontology	GO:0007548	1	14	0.109319	0.165873	PBX1	http://amigo.geneontology.org/amigo/term/GO:0007548
regulation of cholesterol metabolic process	Gene Ontology	GO:0090181	1	14	0.109319	0.165873	APOE	http://amigo.geneontology.org/amigo/term/GO:0090181
efflux transmembrane transporter activity	Gene Ontology	GO:0015562	1	14	0.109319	0.165873	ABCC4	http://amigo.geneontology.org/amigo/term/GO:0015562
ATPase-coupled cation transmembrane transporter activity	Gene Ontology	GO:0019829	1	14	0.109319	0.165873	ATP1B1	http://amigo.geneontology.org/amigo/term/GO:0019829
positive regulation of urine volume	Gene Ontology	GO:0035810	1	14	0.109319	0.165873	NPPB	http://amigo.geneontology.org/amigo/term/GO:0035810
regulation of bicellular tight junction assembly	Gene Ontology	GO:2000810	1	14	0.109319	0.165873	TJP1	http://amigo.geneontology.org/amigo/term/GO:2000810
cellular response to starvation	Gene Ontology	GO:0009267	2	72	0.111075	0.168433	DNAJC15|BMPR2	http://amigo.geneontology.org/amigo/term/GO:0009267
cytoplasmic stress granule	Gene Ontology	GO:0010494	2	73	0.113564	0.17118	ZFP36|GRB7	http://amigo.geneontology.org/amigo/term/GO:0010494
positive regulation of proteasomal ubiquitin-dependent protein catabolic process	Gene Ontology	GO:0032436	2	74	0.116068	0.17118	PLK2|GCLC	http://amigo.geneontology.org/amigo/term/GO:0032436
apical part of cell	Gene Ontology	GO:0045177	2	74	0.116068	0.17118	CDH2|TJP1	http://amigo.geneontology.org/amigo/term/GO:0045177
uterus development	Gene Ontology	GO:0060065	1	15	0.116168	0.17118	GATA3	http://amigo.geneontology.org/amigo/term/GO:0060065
oxidative demethylation	Gene Ontology	GO:0070989	1	15	0.116168	0.17118	TET1	http://amigo.geneontology.org/amigo/term/GO:0070989
sympathetic nervous system development	Gene Ontology	GO:0048485	1	15	0.116168	0.17118	GATA3	http://amigo.geneontology.org/amigo/term/GO:0048485
histone mRNA catabolic process	Gene Ontology	GO:0071044	1	15	0.116168	0.17118	TUT4	http://amigo.geneontology.org/amigo/term/GO:0071044
negative regulation of programmed cell death	Gene Ontology	GO:0043069	1	15	0.116168	0.17118	KIT	http://amigo.geneontology.org/amigo/term/GO:0043069
photoreceptor outer segment membrane	Gene Ontology	GO:0042622	1	15	0.116168	0.17118	PRCD	http://amigo.geneontology.org/amigo/term/GO:0042622
Golgi to endosome transport	Gene Ontology	GO:0006895	1	15	0.116168	0.17118	KIF16B	http://amigo.geneontology.org/amigo/term/GO:0006895
fatty acid beta-oxidation using acyl-CoA oxidase	Gene Ontology	GO:0033540	1	15	0.116168	0.17118	EHHADH	http://amigo.geneontology.org/amigo/term/GO:0033540
positive regulation of exosomal secretion	Gene Ontology	GO:1903543	1	15	0.116168	0.17118	SDC4	http://amigo.geneontology.org/amigo/term/GO:1903543
negative regulation of toll-like receptor signaling pathway	Gene Ontology	GO:0034122	1	15	0.116168	0.17118	LGR4	http://amigo.geneontology.org/amigo/term/GO:0034122
integral component of presynaptic active zone membrane	Gene Ontology	GO:0099059	1	15	0.116168	0.17118	CDH2	http://amigo.geneontology.org/amigo/term/GO:0099059
muscle myosin complex	Gene Ontology	GO:0005859	1	15	0.116168	0.17118	MYL9	http://amigo.geneontology.org/amigo/term/GO:0005859
epithelial tube branching involved in lung morphogenesis	Gene Ontology	GO:0060441	1	15	0.116168	0.17118	LAMA1	http://amigo.geneontology.org/amigo/term/GO:0060441
ATPase-coupled intramembrane lipid transporter activity	Gene Ontology	GO:0140326	1	15	0.116168	0.17118	ATP11A	http://amigo.geneontology.org/amigo/term/GO:0140326
positive regulation of nuclear-transcribed mRNA catabolic process, deadenylation-dependent decay	Gene Ontology	GO:1900153	1	15	0.116168	0.17118	ZFP36	http://amigo.geneontology.org/amigo/term/GO:1900153
positive regulation of neuron migration	Gene Ontology	GO:2001224	1	15	0.116168	0.17118	SHTN1	http://amigo.geneontology.org/amigo/term/GO:2001224
protein kinase A signaling	Gene Ontology	GO:0010737	1	15	0.116168	0.17118	RDX	http://amigo.geneontology.org/amigo/term/GO:0010737
positive regulation of transcription regulatory region DNA binding	Gene Ontology	GO:2000679	1	15	0.116168	0.17118	GATA3	http://amigo.geneontology.org/amigo/term/GO:2000679
platelet alpha granule	Gene Ontology	GO:0031091	1	15	0.116168	0.17118	SERPINE2	http://amigo.geneontology.org/amigo/term/GO:0031091
positive regulation of protein processing	Gene Ontology	GO:0010954	1	15	0.116168	0.17118	CCBE1	http://amigo.geneontology.org/amigo/term/GO:0010954
negative regulation of cytokine secretion	Gene Ontology	GO:0050710	1	15	0.116168	0.17118	LGR4	http://amigo.geneontology.org/amigo/term/GO:0050710
negative regulation of protein processing	Gene Ontology	GO:0010955	1	15	0.116168	0.17118	SERPINE2	http://amigo.geneontology.org/amigo/term/GO:0010955
glutathione biosynthetic process	Gene Ontology	GO:0006750	1	15	0.116168	0.17118	GCLC	http://amigo.geneontology.org/amigo/term/GO:0006750
Ras guanyl-nucleotide exchange factor activity	Gene Ontology	GO:0005088	1	15	0.116168	0.17118	RAPGEF5	http://amigo.geneontology.org/amigo/term/GO:0005088
protein phosphatase type 1 complex	Gene Ontology	GO:0000164	1	15	0.116168	0.17118	PPP1CB	http://amigo.geneontology.org/amigo/term/GO:0000164
somite development	Gene Ontology	GO:0061053	1	15	0.116168	0.17118	IHH	http://amigo.geneontology.org/amigo/term/GO:0061053
synaptic vesicle transport	Gene Ontology	GO:0048489	1	15	0.116168	0.17118	NLGN1	http://amigo.geneontology.org/amigo/term/GO:0048489
centrosome localization	Gene Ontology	GO:0051642	1	15	0.116168	0.17118	SYNE2	http://amigo.geneontology.org/amigo/term/GO:0051642
regulation of stress fiber assembly	Gene Ontology	GO:0051492	1	15	0.116168	0.17118	ACTG1	http://amigo.geneontology.org/amigo/term/GO:0051492
1-phosphatidylinositol-3-kinase regulator activity	Gene Ontology	GO:0046935	1	15	0.116168	0.17118	SOCS2	http://amigo.geneontology.org/amigo/term/GO:0046935
negative regulation of cell-cell adhesion	Gene Ontology	GO:0022408	1	15	0.116168	0.17118	PODXL	http://amigo.geneontology.org/amigo/term/GO:0022408
embryonic camera-type eye morphogenesis	Gene Ontology	GO:0048596	1	15	0.116168	0.17118	IHH	http://amigo.geneontology.org/amigo/term/GO:0048596
glycerophospholipid catabolic process	Gene Ontology	GO:0046475	1	15	0.116168	0.17118	ABHD12	http://amigo.geneontology.org/amigo/term/GO:0046475
positive regulation of dendrite development	Gene Ontology	GO:1900006	1	15	0.116168	0.17118	COBL	http://amigo.geneontology.org/amigo/term/GO:1900006
positive regulation of cAMP-mediated signaling	Gene Ontology	GO:0043950	1	15	0.116168	0.17118	FLNB	http://amigo.geneontology.org/amigo/term/GO:0043950
protein kinase C signaling	Gene Ontology	GO:0070528	1	15	0.116168	0.17118	ANKRD1	http://amigo.geneontology.org/amigo/term/GO:0070528
negative regulation of lipid catabolic process	Gene Ontology	GO:0050995	1	15	0.116168	0.17118	APOC1	http://amigo.geneontology.org/amigo/term/GO:0050995
positive regulation of cell adhesion mediated by integrin	Gene Ontology	GO:0033630	1	15	0.116168	0.17118	ADAM9	http://amigo.geneontology.org/amigo/term/GO:0033630
negative regulation of cAMP-mediated signaling	Gene Ontology	GO:0043951	1	15	0.116168	0.17118	RGS2	http://amigo.geneontology.org/amigo/term/GO:0043951
axolemma	Gene Ontology	GO:0030673	1	15	0.116168	0.17118	EPB41L3	http://amigo.geneontology.org/amigo/term/GO:0030673
death receptor binding	Gene Ontology	GO:0005123	1	15	0.116168	0.17118	TMBIM1	http://amigo.geneontology.org/amigo/term/GO:0005123
dendritic spine development	Gene Ontology	GO:0060996	1	15	0.116168	0.17118	ARF4	http://amigo.geneontology.org/amigo/term/GO:0060996
establishment of endothelial intestinal barrier	Gene Ontology	GO:0090557	1	15	0.116168	0.17118	TJP1	http://amigo.geneontology.org/amigo/term/GO:0090557
prepulse inhibition	Gene Ontology	GO:0060134	1	15	0.116168	0.17118	CTNNA2	http://amigo.geneontology.org/amigo/term/GO:0060134
regulation of actin cytoskeleton organization	Gene Ontology	GO:0032956	2	75	0.118585	0.174533	RHOBTB3|ARHGAP18	http://amigo.geneontology.org/amigo/term/GO:0032956
negative regulation of protein kinase activity	Gene Ontology	GO:0006469	2	75	0.118585	0.174533	TAOK3|HSPB1	http://amigo.geneontology.org/amigo/term/GO:0006469
cellular oxidant detoxification	Gene Ontology	GO:0098869	2	76	0.121116	0.176528	APOE|SELENOT	http://amigo.geneontology.org/amigo/term/GO:0098869
wound healing, spreading of cells	Gene Ontology	GO:0044319	1	16	0.122965	0.176528	CCN1	http://amigo.geneontology.org/amigo/term/GO:0044319
cellular response to nitric oxide	Gene Ontology	GO:0071732	1	16	0.122965	0.176528	CCN1	http://amigo.geneontology.org/amigo/term/GO:0071732
HMG box domain binding	Gene Ontology	GO:0071837	1	16	0.122965	0.176528	GATA3	http://amigo.geneontology.org/amigo/term/GO:0071837
MHC class II protein complex binding	Gene Ontology	GO:0023026	1	16	0.122965	0.176528	ATP1B1	http://amigo.geneontology.org/amigo/term/GO:0023026
bone remodeling	Gene Ontology	GO:0046849	1	16	0.122965	0.176528	LGR4	http://amigo.geneontology.org/amigo/term/GO:0046849
CARD domain binding	Gene Ontology	GO:0050700	1	16	0.122965	0.176528	COP1	http://amigo.geneontology.org/amigo/term/GO:0050700
positive regulation of vascular endothelial cell proliferation	Gene Ontology	GO:1905564	1	16	0.122965	0.176528	AKT3	http://amigo.geneontology.org/amigo/term/GO:1905564
regulation of mRNA splicing, via spliceosome	Gene Ontology	GO:0048024	1	16	0.122965	0.176528	YTHDC1	http://amigo.geneontology.org/amigo/term/GO:0048024
fatty acid homeostasis	Gene Ontology	GO:0055089	1	16	0.122965	0.176528	APOE	http://amigo.geneontology.org/amigo/term/GO:0055089
tropomyosin binding	Gene Ontology	GO:0005523	1	16	0.122965	0.176528	CALD1	http://amigo.geneontology.org/amigo/term/GO:0005523
endoplasmic reticulum tubular network	Gene Ontology	GO:0071782	1	16	0.122965	0.176528	RTN4	http://amigo.geneontology.org/amigo/term/GO:0071782
heparan sulfate proteoglycan binding	Gene Ontology	GO:0043395	1	16	0.122965	0.176528	APOE	http://amigo.geneontology.org/amigo/term/GO:0043395
low-density lipoprotein particle remodeling	Gene Ontology	GO:0034374	1	16	0.122965	0.176528	APOE	http://amigo.geneontology.org/amigo/term/GO:0034374
regulation of ryanodine-sensitive calcium-release channel activity	Gene Ontology	GO:0060314	1	16	0.122965	0.176528	CAMK2D	http://amigo.geneontology.org/amigo/term/GO:0060314
vasculature development	Gene Ontology	GO:0001944	1	16	0.122965	0.176528	BMPR2	http://amigo.geneontology.org/amigo/term/GO:0001944
cardiac muscle cell action potential involved in contraction	Gene Ontology	GO:0086002	1	16	0.122965	0.176528	CACNA2D1	http://amigo.geneontology.org/amigo/term/GO:0086002
embryonic heart tube development	Gene Ontology	GO:0035050	1	16	0.122965	0.176528	SOX17	http://amigo.geneontology.org/amigo/term/GO:0035050
bicarbonate transmembrane transporter activity	Gene Ontology	GO:0015106	1	16	0.122965	0.176528	SLC39A8	http://amigo.geneontology.org/amigo/term/GO:0015106
cellular response to hepatocyte growth factor stimulus	Gene Ontology	GO:0035729	1	16	0.122965	0.176528	GCLC	http://amigo.geneontology.org/amigo/term/GO:0035729
phosphatidylcholine metabolic process	Gene Ontology	GO:0046470	1	16	0.122965	0.176528	APOA1	http://amigo.geneontology.org/amigo/term/GO:0046470
positive regulation of vascular associated smooth muscle cell migration	Gene Ontology	GO:1904754	1	16	0.122965	0.176528	IGFBP5	http://amigo.geneontology.org/amigo/term/GO:1904754
androgen metabolic process	Gene Ontology	GO:0008209	1	16	0.122965	0.176528	ADM	http://amigo.geneontology.org/amigo/term/GO:0008209
regulation of protein kinase B signaling	Gene Ontology	GO:0051896	1	16	0.122965	0.176528	GATA4	http://amigo.geneontology.org/amigo/term/GO:0051896
positive regulation of sodium ion transport	Gene Ontology	GO:0010765	1	16	0.122965	0.176528	F3	http://amigo.geneontology.org/amigo/term/GO:0010765
miRNA metabolic process	Gene Ontology	GO:0010586	1	16	0.122965	0.176528	TUT4	http://amigo.geneontology.org/amigo/term/GO:0010586
embryonic digestive tract development	Gene Ontology	GO:0048566	1	16	0.122965	0.176528	FLNB	http://amigo.geneontology.org/amigo/term/GO:0048566
sperm axoneme assembly	Gene Ontology	GO:0007288	1	16	0.122965	0.176528	SPAG16	http://amigo.geneontology.org/amigo/term/GO:0007288
CCR4-NOT complex	Gene Ontology	GO:0030014	1	16	0.122965	0.176528	ZFP36	http://amigo.geneontology.org/amigo/term/GO:0030014
ATP-dependent microtubule motor activity, plus-end-directed	Gene Ontology	GO:0008574	1	16	0.122965	0.176528	KIF16B	http://amigo.geneontology.org/amigo/term/GO:0008574
insulin-like growth factor receptor binding	Gene Ontology	GO:0005159	1	16	0.122965	0.176528	SOCS2	http://amigo.geneontology.org/amigo/term/GO:0005159
lipoxygenase pathway	Gene Ontology	GO:0019372	1	16	0.122965	0.176528	PON2	http://amigo.geneontology.org/amigo/term/GO:0019372
hyaluronan catabolic process	Gene Ontology	GO:0030214	1	16	0.122965	0.176528	CEMIP2	http://amigo.geneontology.org/amigo/term/GO:0030214
homeostasis of number of cells	Gene Ontology	GO:0048872	1	16	0.122965	0.176528	CDH2	http://amigo.geneontology.org/amigo/term/GO:0048872
extracellular matrix structural constituent conferring compression resistance	Gene Ontology	GO:0030021	1	16	0.122965	0.176528	VCAN	http://amigo.geneontology.org/amigo/term/GO:0030021
L-amino acid transmembrane transporter activity	Gene Ontology	GO:0015179	1	16	0.122965	0.176528	SLC7A8	http://amigo.geneontology.org/amigo/term/GO:0015179
dentate gyrus development	Gene Ontology	GO:0021542	1	16	0.122965	0.176528	BTG2	http://amigo.geneontology.org/amigo/term/GO:0021542
negative regulation of wound healing	Gene Ontology	GO:0061045	1	16	0.122965	0.176528	CLDN3	http://amigo.geneontology.org/amigo/term/GO:0061045
cGMP binding	Gene Ontology	GO:0030553	1	16	0.122965	0.176528	PDE5A	http://amigo.geneontology.org/amigo/term/GO:0030553
regulation of insulin secretion involved in cellular response to glucose stimulus	Gene Ontology	GO:0061178	1	16	0.122965	0.176528	FOXA2	http://amigo.geneontology.org/amigo/term/GO:0061178
parallel fiber to Purkinje cell synapse	Gene Ontology	GO:0098688	1	16	0.122965	0.176528	CTNNA2	http://amigo.geneontology.org/amigo/term/GO:0098688
positive regulation of histone H3-K4 methylation	Gene Ontology	GO:0051571	1	16	0.122965	0.176528	AUTS2	http://amigo.geneontology.org/amigo/term/GO:0051571
endoplasmic reticulum-Golgi intermediate compartment	Gene Ontology	GO:0005793	2	77	0.123661	0.177216	FN1|MPP5	http://amigo.geneontology.org/amigo/term/GO:0005793
cytoplasmic ribonucleoprotein granule	Gene Ontology	GO:0036464	2	77	0.123661	0.177216	TUT4|GHR	http://amigo.geneontology.org/amigo/term/GO:0036464
protein localization	Gene Ontology	GO:0008104	2	77	0.123661	0.177216	NRCAM|SPTSSA	http://amigo.geneontology.org/amigo/term/GO:0008104
lipid catabolic process	Gene Ontology	GO:0016042	2	79	0.128788	0.182891	DDHD1|PLCXD3	http://amigo.geneontology.org/amigo/term/GO:0016042
nucleoside diphosphate phosphorylation	Gene Ontology	GO:0006165	1	17	0.129709	0.182891	AK3	http://amigo.geneontology.org/amigo/term/GO:0006165
response to corticosterone	Gene Ontology	GO:0051412	1	17	0.129709	0.182891	CCND1	http://amigo.geneontology.org/amigo/term/GO:0051412
perinuclear endoplasmic reticulum	Gene Ontology	GO:0097038	1	17	0.129709	0.182891	OSBPL3	http://amigo.geneontology.org/amigo/term/GO:0097038
interferon-gamma production	Gene Ontology	GO:0032609	1	17	0.129709	0.182891	F2RL1	http://amigo.geneontology.org/amigo/term/GO:0032609
positive regulation of macrophage activation	Gene Ontology	GO:0043032	1	17	0.129709	0.182891	EHHADH	http://amigo.geneontology.org/amigo/term/GO:0043032
retinoic acid receptor signaling pathway	Gene Ontology	GO:0048384	1	17	0.129709	0.182891	ESRRG	http://amigo.geneontology.org/amigo/term/GO:0048384
megakaryocyte development	Gene Ontology	GO:0035855	1	17	0.129709	0.182891	KIT	http://amigo.geneontology.org/amigo/term/GO:0035855
cardiac muscle tissue development	Gene Ontology	GO:0048738	1	17	0.129709	0.182891	BMPR2	http://amigo.geneontology.org/amigo/term/GO:0048738
positive regulation of calcium-mediated signaling	Gene Ontology	GO:0050850	1	17	0.129709	0.182891	CDH13	http://amigo.geneontology.org/amigo/term/GO:0050850
regulation of neuronal synaptic plasticity	Gene Ontology	GO:0048168	1	17	0.129709	0.182891	APOE	http://amigo.geneontology.org/amigo/term/GO:0048168
positive regulation of chemotaxis	Gene Ontology	GO:0050921	1	17	0.129709	0.182891	F2RL1	http://amigo.geneontology.org/amigo/term/GO:0050921
inner ear receptor cell stereocilium organization	Gene Ontology	GO:0060122	1	17	0.129709	0.182891	SDC4	http://amigo.geneontology.org/amigo/term/GO:0060122
3'-5' DNA helicase activity	Gene Ontology	GO:0043138	1	17	0.129709	0.182891	ASCC3	http://amigo.geneontology.org/amigo/term/GO:0043138
DNA binding, bending	Gene Ontology	GO:0008301	1	17	0.129709	0.182891	HHEX	http://amigo.geneontology.org/amigo/term/GO:0008301
negative regulation of axon extension	Gene Ontology	GO:0030517	1	17	0.129709	0.182891	RTN4	http://amigo.geneontology.org/amigo/term/GO:0030517
3'-UTR-mediated mRNA destabilization	Gene Ontology	GO:0061158	1	17	0.129709	0.182891	ZFP36	http://amigo.geneontology.org/amigo/term/GO:0061158
mitotic cell cycle arrest	Gene Ontology	GO:0071850	1	17	0.129709	0.182891	GADD45A	http://amigo.geneontology.org/amigo/term/GO:0071850
regulation of neuron apoptotic process	Gene Ontology	GO:0043523	1	17	0.129709	0.182891	GATA3	http://amigo.geneontology.org/amigo/term/GO:0043523
negative regulation of protein localization to nucleus	Gene Ontology	GO:1900181	1	17	0.129709	0.182891	MAGED1	http://amigo.geneontology.org/amigo/term/GO:1900181
endoplasmic reticulum calcium ion homeostasis	Gene Ontology	GO:0032469	1	17	0.129709	0.182891	CAMK2D	http://amigo.geneontology.org/amigo/term/GO:0032469
positive regulation of mitochondrial fission	Gene Ontology	GO:0090141	1	17	0.129709	0.182891	DDHD1	http://amigo.geneontology.org/amigo/term/GO:0090141
DNA damage response, signal transduction by p53 class mediator	Gene Ontology	GO:0030330	1	17	0.129709	0.182891	NDRG1	http://amigo.geneontology.org/amigo/term/GO:0030330
low-density lipoprotein particle binding	Gene Ontology	GO:0030169	1	17	0.129709	0.182891	CDH13	http://amigo.geneontology.org/amigo/term/GO:0030169
axon initial segment	Gene Ontology	GO:0043194	1	17	0.129709	0.182891	NRCAM	http://amigo.geneontology.org/amigo/term/GO:0043194
long-chain fatty acid transporter activity	Gene Ontology	GO:0005324	1	17	0.129709	0.182891	FABP3	http://amigo.geneontology.org/amigo/term/GO:0005324
MAP kinase kinase kinase activity	Gene Ontology	GO:0004709	1	17	0.129709	0.182891	MAP3K20	http://amigo.geneontology.org/amigo/term/GO:0004709
cell fate determination	Gene Ontology	GO:0001709	1	17	0.129709	0.182891	GATA3	http://amigo.geneontology.org/amigo/term/GO:0001709
epidermis development	Gene Ontology	GO:0008544	2	80	0.13137	0.184913	CCN2|DSP	http://amigo.geneontology.org/amigo/term/GO:0008544
cellular response to interleukin-1	Gene Ontology	GO:0071347	2	80	0.13137	0.184913	ANKRD1|ROR1	http://amigo.geneontology.org/amigo/term/GO:0071347
fibroblast growth factor receptor signaling pathway	Gene Ontology	GO:0008543	2	80	0.13137	0.184913	KIF16B|CCN2	http://amigo.geneontology.org/amigo/term/GO:0008543
microtubule-based movement	Gene Ontology	GO:0007018	2	81	0.133963	0.187811	KIF16B|KIF21A	http://amigo.geneontology.org/amigo/term/GO:0007018
cell morphogenesis	Gene Ontology	GO:0000902	2	81	0.133963	0.187811	FRY|CDH12	http://amigo.geneontology.org/amigo/term/GO:0000902
growth factor activity	Gene Ontology	GO:0008083	3	162	0.134666	0.187811	NLK|BMP2|CCN2	http://amigo.geneontology.org/amigo/term/GO:0008083
microtubule binding	Gene Ontology	GO:0008017	4	252	0.13581	0.187811	NDRG1|KIF21A|MAP4|KIF16B	http://amigo.geneontology.org/amigo/term/GO:0008017
olfactory bulb development	Gene Ontology	GO:0021772	1	18	0.136402	0.187811	EXT1	http://amigo.geneontology.org/amigo/term/GO:0021772
phosphatidylinositol acyl-chain remodeling	Gene Ontology	GO:0036149	1	18	0.136402	0.187811	LPGAT1	http://amigo.geneontology.org/amigo/term/GO:0036149
3'-5' exonuclease activity	Gene Ontology	GO:0008408	1	18	0.136402	0.187811	REXO2	http://amigo.geneontology.org/amigo/term/GO:0008408
cellular sodium ion homeostasis	Gene Ontology	GO:0006883	1	18	0.136402	0.187811	ATP1B1	http://amigo.geneontology.org/amigo/term/GO:0006883
nucleoside diphosphate kinase activity	Gene Ontology	GO:0004550	1	18	0.136402	0.187811	AK3	http://amigo.geneontology.org/amigo/term/GO:0004550
positive regulation of stress-activated MAPK cascade	Gene Ontology	GO:0032874	1	18	0.136402	0.187811	TAOK3	http://amigo.geneontology.org/amigo/term/GO:0032874
pharyngeal system development	Gene Ontology	GO:0060037	1	18	0.136402	0.187811	GATA3	http://amigo.geneontology.org/amigo/term/GO:0060037
positive regulation of cell-cell adhesion	Gene Ontology	GO:0022409	1	18	0.136402	0.187811	MAGI1	http://amigo.geneontology.org/amigo/term/GO:0022409
pseudopodium	Gene Ontology	GO:0031143	1	18	0.136402	0.187811	F2RL1	http://amigo.geneontology.org/amigo/term/GO:0031143
regulation of phosphatidylinositol 3-kinase activity	Gene Ontology	GO:0043551	1	18	0.136402	0.187811	SOCS2	http://amigo.geneontology.org/amigo/term/GO:0043551
muscle fiber development	Gene Ontology	GO:0048747	1	18	0.136402	0.187811	MYOF	http://amigo.geneontology.org/amigo/term/GO:0048747
action potential	Gene Ontology	GO:0001508	1	18	0.136402	0.187811	SRI	http://amigo.geneontology.org/amigo/term/GO:0001508
retinal ganglion cell axon guidance	Gene Ontology	GO:0031290	1	18	0.136402	0.187811	NRCAM	http://amigo.geneontology.org/amigo/term/GO:0031290
regulation of Notch signaling pathway	Gene Ontology	GO:0008593	1	18	0.136402	0.187811	PRAG1	http://amigo.geneontology.org/amigo/term/GO:0008593
positive regulation of sprouting angiogenesis	Gene Ontology	GO:1903672	1	18	0.136402	0.187811	TJP1	http://amigo.geneontology.org/amigo/term/GO:1903672
RNA polymerase binding	Gene Ontology	GO:0070063	1	18	0.136402	0.187811	ZFP36	http://amigo.geneontology.org/amigo/term/GO:0070063
toll-like receptor 4 signaling pathway	Gene Ontology	GO:0034142	1	18	0.136402	0.187811	EHHADH	http://amigo.geneontology.org/amigo/term/GO:0034142
microtubule nucleation	Gene Ontology	GO:0007020	1	18	0.136402	0.187811	AKAP9	http://amigo.geneontology.org/amigo/term/GO:0007020
zinc ion transmembrane transport	Gene Ontology	GO:0071577	1	18	0.136402	0.187811	SLC39A8	http://amigo.geneontology.org/amigo/term/GO:0071577
telencephalon development	Gene Ontology	GO:0021537	1	18	0.136402	0.187811	BMP2	http://amigo.geneontology.org/amigo/term/GO:0021537
morphogenesis of an epithelium	Gene Ontology	GO:0002009	1	18	0.136402	0.187811	SLC9A3R1	http://amigo.geneontology.org/amigo/term/GO:0002009
regulation of proteasomal protein catabolic process	Gene Ontology	GO:0061136	1	18	0.136402	0.187811	APOE	http://amigo.geneontology.org/amigo/term/GO:0061136
ventricular cardiac muscle cell action potential	Gene Ontology	GO:0086005	1	18	0.136402	0.187811	RYR2	http://amigo.geneontology.org/amigo/term/GO:0086005
stress fiber assembly	Gene Ontology	GO:0043149	1	18	0.136402	0.187811	ZYX	http://amigo.geneontology.org/amigo/term/GO:0043149
positive regulation of histone acetylation	Gene Ontology	GO:0035066	1	18	0.136402	0.187811	RPS6KA5	http://amigo.geneontology.org/amigo/term/GO:0035066
response to iron ion	Gene Ontology	GO:0010039	1	18	0.136402	0.187811	CCND1	http://amigo.geneontology.org/amigo/term/GO:0010039
negative regulation of interleukin-8 production	Gene Ontology	GO:0032717	1	18	0.136402	0.187811	ANXA4	http://amigo.geneontology.org/amigo/term/GO:0032717
endocardial cushion morphogenesis	Gene Ontology	GO:0003203	1	18	0.136402	0.187811	BMP2	http://amigo.geneontology.org/amigo/term/GO:0003203
antioxidant activity	Gene Ontology	GO:0016209	1	18	0.136402	0.187811	APOE	http://amigo.geneontology.org/amigo/term/GO:0016209
phosphatidylglycerol acyl-chain remodeling	Gene Ontology	GO:0036148	1	18	0.136402	0.187811	LPGAT1	http://amigo.geneontology.org/amigo/term/GO:0036148
regulation of reactive oxygen species metabolic process	Gene Ontology	GO:2000377	1	18	0.136402	0.187811	ARF4	http://amigo.geneontology.org/amigo/term/GO:2000377
histone binding	Gene Ontology	GO:0042393	3	163	0.136413	0.187811	PHF14|MPP7|BCAS3	http://amigo.geneontology.org/amigo/term/GO:0042393
receptor-mediated endocytosis	Gene Ontology	GO:0006898	3	163	0.136413	0.187811	LRP1B|APOE|APOA1	http://amigo.geneontology.org/amigo/term/GO:0006898
positive regulation of catalytic activity	Gene Ontology	GO:0043085	2	82	0.136569	0.187811	BCAS3|APOC1	http://amigo.geneontology.org/amigo/term/GO:0043085
memory	Gene Ontology	GO:0007613	2	82	0.136569	0.187811	PLK2|SLC24A2	http://amigo.geneontology.org/amigo/term/GO:0007613
response to toxic substance	Gene Ontology	GO:0009636	2	82	0.136569	0.187811	SLC7A8|PON2	http://amigo.geneontology.org/amigo/term/GO:0009636
regulation of inflammatory response	Gene Ontology	GO:0050727	2	82	0.136569	0.187811	ABHD12|ZYX	http://amigo.geneontology.org/amigo/term/GO:0050727
retrograde vesicle-mediated transport, Golgi to endoplasmic reticulum	Gene Ontology	GO:0006890	2	84	0.141813	0.192928	COPA|ARF4	http://amigo.geneontology.org/amigo/term/GO:0006890
multicellular organism growth	Gene Ontology	GO:0035264	2	84	0.141813	0.192928	IHH|KDM6A	http://amigo.geneontology.org/amigo/term/GO:0035264
Schaffer collateral - CA1 synapse	Gene Ontology	GO:0098685	2	84	0.141813	0.192928	ACTG1|NTNG1	http://amigo.geneontology.org/amigo/term/GO:0098685
nitric oxide mediated signal transduction	Gene Ontology	GO:0007263	1	19	0.143044	0.192928	APOE	http://amigo.geneontology.org/amigo/term/GO:0007263
intracellular transport	Gene Ontology	GO:0046907	1	19	0.143044	0.192928	APOE	http://amigo.geneontology.org/amigo/term/GO:0046907
positive regulation of chondrocyte differentiation	Gene Ontology	GO:0032332	1	19	0.143044	0.192928	SOX5	http://amigo.geneontology.org/amigo/term/GO:0032332
regulation of protein-containing complex assembly	Gene Ontology	GO:0043254	1	19	0.143044	0.192928	APOE	http://amigo.geneontology.org/amigo/term/GO:0043254
ARF guanyl-nucleotide exchange factor activity	Gene Ontology	GO:0005086	1	19	0.143044	0.192928	ARF4	http://amigo.geneontology.org/amigo/term/GO:0005086
gap junction	Gene Ontology	GO:0005921	1	19	0.143044	0.192928	TJP1	http://amigo.geneontology.org/amigo/term/GO:0005921
positive regulation of chemokine production	Gene Ontology	GO:0032722	1	19	0.143044	0.192928	EHHADH	http://amigo.geneontology.org/amigo/term/GO:0032722
protein O-linked mannosylation	Gene Ontology	GO:0035269	1	19	0.143044	0.192928	TMTC2	http://amigo.geneontology.org/amigo/term/GO:0035269
DNA demethylation	Gene Ontology	GO:0080111	1	19	0.143044	0.192928	TET1	http://amigo.geneontology.org/amigo/term/GO:0080111
xenobiotic transport	Gene Ontology	GO:0042908	1	19	0.143044	0.192928	ABCC4	http://amigo.geneontology.org/amigo/term/GO:0042908
post-anal tail morphogenesis	Gene Ontology	GO:0036342	1	19	0.143044	0.192928	CHST11	http://amigo.geneontology.org/amigo/term/GO:0036342
exosome (RNase complex)	Gene Ontology	GO:0000178	1	19	0.143044	0.192928	ZFP36	http://amigo.geneontology.org/amigo/term/GO:0000178
positive regulation of actin cytoskeleton reorganization	Gene Ontology	GO:2000251	1	19	0.143044	0.192928	BCAS3	http://amigo.geneontology.org/amigo/term/GO:2000251
protein import into mitochondrial matrix	Gene Ontology	GO:0030150	1	19	0.143044	0.192928	DNAJC15	http://amigo.geneontology.org/amigo/term/GO:0030150
response to vitamin A	Gene Ontology	GO:0033189	1	19	0.143044	0.192928	GATA4	http://amigo.geneontology.org/amigo/term/GO:0033189
negative regulation of protein localization to plasma membrane	Gene Ontology	GO:1903077	1	19	0.143044	0.192928	TMBIM1	http://amigo.geneontology.org/amigo/term/GO:1903077
anchored component of external side of plasma membrane	Gene Ontology	GO:0031362	1	19	0.143044	0.192928	IGSF21	http://amigo.geneontology.org/amigo/term/GO:0031362
regulation of protein kinase activity	Gene Ontology	GO:0045859	1	19	0.143044	0.192928	SLC9A3R1	http://amigo.geneontology.org/amigo/term/GO:0045859
innervation	Gene Ontology	GO:0060384	1	19	0.143044	0.192928	SERPINE2	http://amigo.geneontology.org/amigo/term/GO:0060384
TOR signaling	Gene Ontology	GO:0031929	1	19	0.143044	0.192928	GATA3	http://amigo.geneontology.org/amigo/term/GO:0031929
positive regulation of T cell differentiation	Gene Ontology	GO:0045582	1	19	0.143044	0.192928	GATA3	http://amigo.geneontology.org/amigo/term/GO:0045582
negative regulation of cell-matrix adhesion	Gene Ontology	GO:0001953	1	19	0.143044	0.192928	SEMA3E	http://amigo.geneontology.org/amigo/term/GO:0001953
stereocilium tip	Gene Ontology	GO:0032426	1	19	0.143044	0.192928	SLC9A3R1	http://amigo.geneontology.org/amigo/term/GO:0032426
G-protein beta-subunit binding	Gene Ontology	GO:0031681	1	19	0.143044	0.192928	F2RL1	http://amigo.geneontology.org/amigo/term/GO:0031681
activin receptor signaling pathway	Gene Ontology	GO:0032924	1	19	0.143044	0.192928	BMPR2	http://amigo.geneontology.org/amigo/term/GO:0032924
mitochondrial transport	Gene Ontology	GO:0006839	1	19	0.143044	0.192928	TMEM14A	http://amigo.geneontology.org/amigo/term/GO:0006839
positive regulation of superoxide anion generation	Gene Ontology	GO:0032930	1	19	0.143044	0.192928	F2RL1	http://amigo.geneontology.org/amigo/term/GO:0032930
protein maturation	Gene Ontology	GO:0051604	1	19	0.143044	0.192928	TSPAN14	http://amigo.geneontology.org/amigo/term/GO:0051604
interleukin-7-mediated signaling pathway	Gene Ontology	GO:0038111	1	19	0.143044	0.192928	SOCS2	http://amigo.geneontology.org/amigo/term/GO:0038111
3'-UTR-mediated mRNA stabilization	Gene Ontology	GO:0070935	1	19	0.143044	0.192928	ZFP36	http://amigo.geneontology.org/amigo/term/GO:0070935
mannosyltransferase activity	Gene Ontology	GO:0000030	1	19	0.143044	0.192928	TMTC2	http://amigo.geneontology.org/amigo/term/GO:0000030
regulation of sodium ion transmembrane transporter activity	Gene Ontology	GO:2000649	1	19	0.143044	0.192928	UTRN	http://amigo.geneontology.org/amigo/term/GO:2000649
BMP signaling pathway	Gene Ontology	GO:0030509	2	85	0.144451	0.194719	BMPR2|BMP2	http://amigo.geneontology.org/amigo/term/GO:0030509
positive regulation of phosphatidylinositol 3-kinase signaling	Gene Ontology	GO:0014068	2	86	0.147099	0.197854	F2RL1|KIT	http://amigo.geneontology.org/amigo/term/GO:0014068
insulin receptor signaling pathway	Gene Ontology	GO:0008286	2	86	0.147099	0.197854	GRB14|GRB7	http://amigo.geneontology.org/amigo/term/GO:0008286
positive regulation of peptidyl-tyrosine phosphorylation	Gene Ontology	GO:0050731	2	86	0.147099	0.197854	F3|GHR	http://amigo.geneontology.org/amigo/term/GO:0050731
activation of cysteine-type endopeptidase activity involved in apoptotic process	Gene Ontology	GO:0006919	2	86	0.147099	0.197854	EIF2AK3|F3	http://amigo.geneontology.org/amigo/term/GO:0006919
nuclear receptor binding	Gene Ontology	GO:0016922	1	20	0.149634	0.198326	TRIM24	http://amigo.geneontology.org/amigo/term/GO:0016922
establishment or maintenance of epithelial cell apical/basal polarity	Gene Ontology	GO:0045197	1	20	0.149634	0.198326	ARF4	http://amigo.geneontology.org/amigo/term/GO:0045197
cilium organization	Gene Ontology	GO:0044782	1	20	0.149634	0.198326	SLC9A3R1	http://amigo.geneontology.org/amigo/term/GO:0044782
oocyte maturation	Gene Ontology	GO:0001556	1	20	0.149634	0.198326	TUT4	http://amigo.geneontology.org/amigo/term/GO:0001556
negative regulation of protein secretion	Gene Ontology	GO:0050709	1	20	0.149634	0.198326	APOE	http://amigo.geneontology.org/amigo/term/GO:0050709
fibrinolysis	Gene Ontology	GO:0042730	1	20	0.149634	0.198326	ANXA2	http://amigo.geneontology.org/amigo/term/GO:0042730
positive regulation of protein export from nucleus	Gene Ontology	GO:0046827	1	20	0.149634	0.198326	TCF7L2	http://amigo.geneontology.org/amigo/term/GO:0046827
positive regulation of cell motility	Gene Ontology	GO:2000147	1	20	0.149634	0.198326	EPCAM	http://amigo.geneontology.org/amigo/term/GO:2000147
regulation of cardiac muscle contraction	Gene Ontology	GO:0055117	1	20	0.149634	0.198326	RYR2	http://amigo.geneontology.org/amigo/term/GO:0055117
response to X-ray	Gene Ontology	GO:0010165	1	20	0.149634	0.198326	CCND1	http://amigo.geneontology.org/amigo/term/GO:0010165
poly(A)+ mRNA export from nucleus	Gene Ontology	GO:0016973	1	20	0.149634	0.198326	HHEX	http://amigo.geneontology.org/amigo/term/GO:0016973
protein tetramerization	Gene Ontology	GO:0051262	1	20	0.149634	0.198326	TRPM3	http://amigo.geneontology.org/amigo/term/GO:0051262
barbed-end actin filament capping	Gene Ontology	GO:0051016	1	20	0.149634	0.198326	RDX	http://amigo.geneontology.org/amigo/term/GO:0051016
vasodilation	Gene Ontology	GO:0042311	1	20	0.149634	0.198326	APOE	http://amigo.geneontology.org/amigo/term/GO:0042311
positive regulation of CREB transcription factor activity	Gene Ontology	GO:0032793	1	20	0.149634	0.198326	RPS6KA5	http://amigo.geneontology.org/amigo/term/GO:0032793
MAP kinase activity	Gene Ontology	GO:0004707	1	20	0.149634	0.198326	NLK	http://amigo.geneontology.org/amigo/term/GO:0004707
intermediate filament organization	Gene Ontology	GO:0045109	1	20	0.149634	0.198326	DSP	http://amigo.geneontology.org/amigo/term/GO:0045109
positive regulation of blood vessel diameter	Gene Ontology	GO:0097755	1	20	0.149634	0.198326	F2RL1	http://amigo.geneontology.org/amigo/term/GO:0097755
intracellular estrogen receptor signaling pathway	Gene Ontology	GO:0030520	1	20	0.149634	0.198326	ESR2	http://amigo.geneontology.org/amigo/term/GO:0030520
stress granule assembly	Gene Ontology	GO:0034063	1	20	0.149634	0.198326	GRB7	http://amigo.geneontology.org/amigo/term/GO:0034063
histone-lysine N-methyltransferase activity	Gene Ontology	GO:0018024	1	20	0.149634	0.198326	SETD7	http://amigo.geneontology.org/amigo/term/GO:0018024
peroxisome organization	Gene Ontology	GO:0007031	1	20	0.149634	0.198326	TMEM135	http://amigo.geneontology.org/amigo/term/GO:0007031
regulation of actin cytoskeleton reorganization	Gene Ontology	GO:2000249	1	20	0.149634	0.198326	SEMA3E	http://amigo.geneontology.org/amigo/term/GO:2000249
regulated exocytosis	Gene Ontology	GO:0045055	1	20	0.149634	0.198326	RAB11FIP1	http://amigo.geneontology.org/amigo/term/GO:0045055
regulation of dendritic spine morphogenesis	Gene Ontology	GO:0061001	1	20	0.149634	0.198326	PPP1R9A	http://amigo.geneontology.org/amigo/term/GO:0061001
ankyrin binding	Gene Ontology	GO:0030506	1	20	0.149634	0.198326	NRCAM	http://amigo.geneontology.org/amigo/term/GO:0030506
negative regulation of adenylate cyclase activity	Gene Ontology	GO:0007194	1	20	0.149634	0.198326	AKAP9	http://amigo.geneontology.org/amigo/term/GO:0007194
ATPase binding	Gene Ontology	GO:0051117	2	88	0.152425	0.201764	RDX|ATP1B1	http://amigo.geneontology.org/amigo/term/GO:0051117
P-body	Gene Ontology	GO:0000932	2	88	0.152425	0.201764	SAMD4A|ZFP36	http://amigo.geneontology.org/amigo/term/GO:0000932
carbohydrate binding	Gene Ontology	GO:0030246	3	172	0.152475	0.201764	VCAN|F3|PSAP	http://amigo.geneontology.org/amigo/term/GO:0030246
trans-Golgi network	Gene Ontology	GO:0005802	3	174	0.156123	0.203367	WLS|ATP11A|CLVS2	http://amigo.geneontology.org/amigo/term/GO:0005802
retinol dehydrogenase activity	Gene Ontology	GO:0004745	1	21	0.156174	0.203367	BMP2	http://amigo.geneontology.org/amigo/term/GO:0004745
negative regulation of axonogenesis	Gene Ontology	GO:0050771	1	21	0.156174	0.203367	RTN4	http://amigo.geneontology.org/amigo/term/GO:0050771
xenobiotic transmembrane transporter activity	Gene Ontology	GO:0042910	1	21	0.156174	0.203367	ABCC4	http://amigo.geneontology.org/amigo/term/GO:0042910
positive regulation of nitric-oxide synthase activity	Gene Ontology	GO:0051000	1	21	0.156174	0.203367	APOE	http://amigo.geneontology.org/amigo/term/GO:0051000
intermediate filament cytoskeleton organization	Gene Ontology	GO:0045104	1	21	0.156174	0.203367	DSP	http://amigo.geneontology.org/amigo/term/GO:0045104
phosphatidylinositol 3-kinase complex	Gene Ontology	GO:0005942	1	21	0.156174	0.203367	SOCS2	http://amigo.geneontology.org/amigo/term/GO:0005942
regulation of axonogenesis	Gene Ontology	GO:0050770	1	21	0.156174	0.203367	CDH2	http://amigo.geneontology.org/amigo/term/GO:0050770
labyrinthine layer blood vessel development	Gene Ontology	GO:0060716	1	21	0.156174	0.203367	CCN1	http://amigo.geneontology.org/amigo/term/GO:0060716
mitotic G2 DNA damage checkpoint	Gene Ontology	GO:0007095	1	21	0.156174	0.203367	TAOK3	http://amigo.geneontology.org/amigo/term/GO:0007095
melanocyte differentiation	Gene Ontology	GO:0030318	1	21	0.156174	0.203367	KIT	http://amigo.geneontology.org/amigo/term/GO:0030318
protein autoprocessing	Gene Ontology	GO:0016540	1	21	0.156174	0.203367	IHH	http://amigo.geneontology.org/amigo/term/GO:0016540
response to food	Gene Ontology	GO:0032094	1	21	0.156174	0.203367	TMEM135	http://amigo.geneontology.org/amigo/term/GO:0032094
regulation of AMPA receptor activity	Gene Ontology	GO:2000311	1	21	0.156174	0.203367	NLGN1	http://amigo.geneontology.org/amigo/term/GO:2000311
tissue homeostasis	Gene Ontology	GO:0001894	1	21	0.156174	0.203367	CCN2	http://amigo.geneontology.org/amigo/term/GO:0001894
dopaminergic neuron differentiation	Gene Ontology	GO:0071542	1	21	0.156174	0.203367	FOXA2	http://amigo.geneontology.org/amigo/term/GO:0071542
regulation of innate immune response	Gene Ontology	GO:0045088	1	21	0.156174	0.203367	APOE	http://amigo.geneontology.org/amigo/term/GO:0045088
low-density lipoprotein particle receptor binding	Gene Ontology	GO:0050750	1	21	0.156174	0.203367	APOE	http://amigo.geneontology.org/amigo/term/GO:0050750
cell adhesion mediated by integrin	Gene Ontology	GO:0033627	1	21	0.156174	0.203367	ADAM9	http://amigo.geneontology.org/amigo/term/GO:0033627
calcium-independent cell-cell adhesion via plasma membrane cell-adhesion molecules	Gene Ontology	GO:0016338	1	21	0.156174	0.203367	CLDN3	http://amigo.geneontology.org/amigo/term/GO:0016338
negative regulation of cardiac muscle cell apoptotic process	Gene Ontology	GO:0010667	1	21	0.156174	0.203367	GATA4	http://amigo.geneontology.org/amigo/term/GO:0010667
axoneme assembly	Gene Ontology	GO:0035082	1	21	0.156174	0.203367	SPAG16	http://amigo.geneontology.org/amigo/term/GO:0035082
regulation of smoothened signaling pathway	Gene Ontology	GO:0008589	1	21	0.156174	0.203367	ROR1	http://amigo.geneontology.org/amigo/term/GO:0008589
zinc ion transmembrane transporter activity	Gene Ontology	GO:0005385	1	21	0.156174	0.203367	SLC39A8	http://amigo.geneontology.org/amigo/term/GO:0005385
phosphatidylserine acyl-chain remodeling	Gene Ontology	GO:0036150	1	21	0.156174	0.203367	OSBPL10	http://amigo.geneontology.org/amigo/term/GO:0036150
response to muscle activity	Gene Ontology	GO:0014850	1	21	0.156174	0.203367	RYR2	http://amigo.geneontology.org/amigo/term/GO:0014850
regulation of dendrite morphogenesis	Gene Ontology	GO:0048814	1	21	0.156174	0.203367	TNIK	http://amigo.geneontology.org/amigo/term/GO:0048814
cobalamin metabolic process	Gene Ontology	GO:0009235	1	21	0.156174	0.203367	CBLB	http://amigo.geneontology.org/amigo/term/GO:0009235
mRNA splice site selection	Gene Ontology	GO:0006376	1	21	0.156174	0.203367	YTHDC1	http://amigo.geneontology.org/amigo/term/GO:0006376
histone H3-K4 methylation	Gene Ontology	GO:0051568	1	21	0.156174	0.203367	KDM6A	http://amigo.geneontology.org/amigo/term/GO:0051568
positive regulation of interleukin-6 production	Gene Ontology	GO:0032755	2	90	0.157789	0.20536	F2RL1|EHHADH	http://amigo.geneontology.org/amigo/term/GO:0032755
keratinization	Gene Ontology	GO:0031424	3	175	0.157957	0.20547	JUP|KRT19|DSP	http://amigo.geneontology.org/amigo/term/GO:0031424
xenobiotic metabolic process	Gene Ontology	GO:0006805	2	91	0.160484	0.208535	GSTA4|ROR1	http://amigo.geneontology.org/amigo/term/GO:0006805
protein glycosylation	Gene Ontology	GO:0006486	2	91	0.160484	0.208535	EXT1|B4GALT6	http://amigo.geneontology.org/amigo/term/GO:0006486
early endosome to late endosome transport	Gene Ontology	GO:0045022	1	22	0.162664	0.209152	KIF16B	http://amigo.geneontology.org/amigo/term/GO:0045022
calcium-mediated signaling using intracellular calcium source	Gene Ontology	GO:0035584	1	22	0.162664	0.209152	RYR2	http://amigo.geneontology.org/amigo/term/GO:0035584
myoblast fusion	Gene Ontology	GO:0007520	1	22	0.162664	0.209152	MYOF	http://amigo.geneontology.org/amigo/term/GO:0007520
2 iron, 2 sulfur cluster binding	Gene Ontology	GO:0051537	1	22	0.162664	0.209152	FDX1	http://amigo.geneontology.org/amigo/term/GO:0051537
cellular response to glucocorticoid stimulus	Gene Ontology	GO:0071385	1	22	0.162664	0.209152	ZFP36	http://amigo.geneontology.org/amigo/term/GO:0071385
C-C chemokine binding	Gene Ontology	GO:0019957	1	22	0.162664	0.209152	ZFP36	http://amigo.geneontology.org/amigo/term/GO:0019957
inorganic anion transport	Gene Ontology	GO:0015698	1	22	0.162664	0.209152	SLC39A8	http://amigo.geneontology.org/amigo/term/GO:0015698
negative regulation of proteolysis	Gene Ontology	GO:0045861	1	22	0.162664	0.209152	SERPINE2	http://amigo.geneontology.org/amigo/term/GO:0045861
negative regulation of neurogenesis	Gene Ontology	GO:0050768	1	22	0.162664	0.209152	BRINP1	http://amigo.geneontology.org/amigo/term/GO:0050768
glutathione derivative biosynthetic process	Gene Ontology	GO:1901687	1	22	0.162664	0.209152	GSTA4	http://amigo.geneontology.org/amigo/term/GO:1901687
calmodulin-dependent protein kinase activity	Gene Ontology	GO:0004683	1	22	0.162664	0.209152	CAMK2D	http://amigo.geneontology.org/amigo/term/GO:0004683
negative regulation of Rho protein signal transduction	Gene Ontology	GO:0035024	1	22	0.162664	0.209152	ARHGAP42	http://amigo.geneontology.org/amigo/term/GO:0035024
regulation of DNA replication	Gene Ontology	GO:0006275	1	22	0.162664	0.209152	CCN1	http://amigo.geneontology.org/amigo/term/GO:0006275
negative regulation of cell cycle arrest	Gene Ontology	GO:0071157	1	22	0.162664	0.209152	CCND1	http://amigo.geneontology.org/amigo/term/GO:0071157
mammary gland development	Gene Ontology	GO:0030879	1	22	0.162664	0.209152	TBX3	http://amigo.geneontology.org/amigo/term/GO:0030879
branching morphogenesis of an epithelial tube	Gene Ontology	GO:0048754	1	22	0.162664	0.209152	HNF1B	http://amigo.geneontology.org/amigo/term/GO:0048754
negative regulation of endothelial cell migration	Gene Ontology	GO:0010596	1	22	0.162664	0.209152	APOE	http://amigo.geneontology.org/amigo/term/GO:0010596
peptidyl-threonine dephosphorylation	Gene Ontology	GO:0035970	1	22	0.162664	0.209152	DUSP5	http://amigo.geneontology.org/amigo/term/GO:0035970
gastrulation	Gene Ontology	GO:0007369	1	22	0.162664	0.209152	EXT1	http://amigo.geneontology.org/amigo/term/GO:0007369
mast cell granule	Gene Ontology	GO:0042629	1	22	0.162664	0.209152	KIT	http://amigo.geneontology.org/amigo/term/GO:0042629
exocytosis	Gene Ontology	GO:0006887	2	93	0.165899	0.213087	EXOC6|EXOC6B	http://amigo.geneontology.org/amigo/term/GO:0006887
lipid droplet	Gene Ontology	GO:0005811	2	93	0.165899	0.213087	ANXA2|TMEM135	http://amigo.geneontology.org/amigo/term/GO:0005811
small GTPase mediated signal transduction	Gene Ontology	GO:0007264	2	94	0.168618	0.214176	RAPGEF5|ARHGAP18	http://amigo.geneontology.org/amigo/term/GO:0007264
neuronal stem cell population maintenance	Gene Ontology	GO:0097150	1	23	0.169105	0.214176	CDH2	http://amigo.geneontology.org/amigo/term/GO:0097150
regulation of focal adhesion assembly	Gene Ontology	GO:0051893	1	23	0.169105	0.214176	ACTG1	http://amigo.geneontology.org/amigo/term/GO:0051893
Rac protein signal transduction	Gene Ontology	GO:0016601	1	23	0.169105	0.214176	CDH13	http://amigo.geneontology.org/amigo/term/GO:0016601
transcription elongation factor complex	Gene Ontology	GO:0008023	1	23	0.169105	0.214176	ELL2	http://amigo.geneontology.org/amigo/term/GO:0008023
metalloaminopeptidase activity	Gene Ontology	GO:0070006	1	23	0.169105	0.214176	AOPEP	http://amigo.geneontology.org/amigo/term/GO:0070006
positive regulation of mesenchymal cell proliferation	Gene Ontology	GO:0002053	1	23	0.169105	0.214176	IHH	http://amigo.geneontology.org/amigo/term/GO:0002053
neuromuscular synaptic transmission	Gene Ontology	GO:0007274	1	23	0.169105	0.214176	RIMBP2	http://amigo.geneontology.org/amigo/term/GO:0007274
transcription coactivator binding	Gene Ontology	GO:0001223	1	23	0.169105	0.214176	ROR1	http://amigo.geneontology.org/amigo/term/GO:0001223
glucuronosyltransferase activity	Gene Ontology	GO:0015020	1	23	0.169105	0.214176	EXT1	http://amigo.geneontology.org/amigo/term/GO:0015020
cell projection assembly	Gene Ontology	GO:0030031	1	23	0.169105	0.214176	PARVB	http://amigo.geneontology.org/amigo/term/GO:0030031
signaling adaptor activity	Gene Ontology	GO:0035591	1	23	0.169105	0.214176	MPP7	http://amigo.geneontology.org/amigo/term/GO:0035591
inflammatory response to antigenic stimulus	Gene Ontology	GO:0002437	1	23	0.169105	0.214176	KDM6B	http://amigo.geneontology.org/amigo/term/GO:0002437
transcriptionally active chromatin	Gene Ontology	GO:0035327	1	23	0.169105	0.214176	BCAS3	http://amigo.geneontology.org/amigo/term/GO:0035327
positive regulation of apoptotic signaling pathway	Gene Ontology	GO:2001235	1	23	0.169105	0.214176	MAGED1	http://amigo.geneontology.org/amigo/term/GO:2001235
semaphorin receptor binding	Gene Ontology	GO:0030215	1	23	0.169105	0.214176	SEMA3E	http://amigo.geneontology.org/amigo/term/GO:0030215
GTP-dependent protein binding	Gene Ontology	GO:0030742	1	23	0.169105	0.214176	RAPGEF5	http://amigo.geneontology.org/amigo/term/GO:0030742
positive regulation of intracellular protein transport	Gene Ontology	GO:0090316	1	23	0.169105	0.214176	BCAS3	http://amigo.geneontology.org/amigo/term/GO:0090316
bone resorption	Gene Ontology	GO:0045453	1	23	0.169105	0.214176	IHH	http://amigo.geneontology.org/amigo/term/GO:0045453
negative regulation of myoblast differentiation	Gene Ontology	GO:0045662	1	23	0.169105	0.214176	TBX3	http://amigo.geneontology.org/amigo/term/GO:0045662
regulation of Wnt signaling pathway	Gene Ontology	GO:0030111	1	23	0.169105	0.214176	HNF1B	http://amigo.geneontology.org/amigo/term/GO:0030111
artery morphogenesis	Gene Ontology	GO:0048844	1	23	0.169105	0.214176	APOE	http://amigo.geneontology.org/amigo/term/GO:0048844
response to interferon-gamma	Gene Ontology	GO:0034341	1	23	0.169105	0.214176	KYNU	http://amigo.geneontology.org/amigo/term/GO:0034341
T cell activation involved in immune response	Gene Ontology	GO:0002286	1	23	0.169105	0.214176	F2RL1	http://amigo.geneontology.org/amigo/term/GO:0002286
R-SMAD binding	Gene Ontology	GO:0070412	1	23	0.169105	0.214176	ANKRD1	http://amigo.geneontology.org/amigo/term/GO:0070412
cellular senescence	Gene Ontology	GO:0090398	1	23	0.169105	0.214176	TBX3	http://amigo.geneontology.org/amigo/term/GO:0090398
myosin binding	Gene Ontology	GO:0017022	1	23	0.169105	0.214176	CALD1	http://amigo.geneontology.org/amigo/term/GO:0017022
kidney development	Gene Ontology	GO:0001822	2	95	0.171345	0.216902	HNF1B|GATA3	http://amigo.geneontology.org/amigo/term/GO:0001822
ruffle membrane	Gene Ontology	GO:0032587	2	96	0.17408	0.220249	TPM1|ARF4	http://amigo.geneontology.org/amigo/term/GO:0032587
hyaluronic acid binding	Gene Ontology	GO:0005540	1	24	0.175496	0.220788	VCAN	http://amigo.geneontology.org/amigo/term/GO:0005540
protein-lysine N-methyltransferase activity	Gene Ontology	GO:0016279	1	24	0.175496	0.220788	SETD7	http://amigo.geneontology.org/amigo/term/GO:0016279
protein kinase A binding	Gene Ontology	GO:0051018	1	24	0.175496	0.220788	RDX	http://amigo.geneontology.org/amigo/term/GO:0051018
lipid storage	Gene Ontology	GO:0019915	1	24	0.175496	0.220788	APOA1	http://amigo.geneontology.org/amigo/term/GO:0019915
posttranscriptional regulation of gene expression	Gene Ontology	GO:0010608	1	24	0.175496	0.220788	YTHDC1	http://amigo.geneontology.org/amigo/term/GO:0010608
calcium channel complex	Gene Ontology	GO:0034704	1	24	0.175496	0.220788	RYR2	http://amigo.geneontology.org/amigo/term/GO:0034704
methyl-CpG binding	Gene Ontology	GO:0008327	1	24	0.175496	0.220788	TET1	http://amigo.geneontology.org/amigo/term/GO:0008327
calyx of Held	Gene Ontology	GO:0044305	1	24	0.175496	0.220788	ACTG1	http://amigo.geneontology.org/amigo/term/GO:0044305
positive regulation of interleukin-4 production	Gene Ontology	GO:0032753	1	24	0.175496	0.220788	GATA3	http://amigo.geneontology.org/amigo/term/GO:0032753
low-density lipoprotein particle clearance	Gene Ontology	GO:0034383	1	24	0.175496	0.220788	NPC2	http://amigo.geneontology.org/amigo/term/GO:0034383
phospholipid biosynthetic process	Gene Ontology	GO:0008654	1	24	0.175496	0.220788	LPGAT1	http://amigo.geneontology.org/amigo/term/GO:0008654
positive regulation of cold-induced thermogenesis	Gene Ontology	GO:0120162	2	97	0.176821	0.222	ESRRG|KDM6B	http://amigo.geneontology.org/amigo/term/GO:0120162
cellular response to leukemia inhibitory factor	Gene Ontology	GO:1990830	2	97	0.176821	0.222	SOX17|PCOLCE2	http://amigo.geneontology.org/amigo/term/GO:1990830
cellular response to insulin stimulus	Gene Ontology	GO:0032869	2	97	0.176821	0.222	ERRFI1|GCLC	http://amigo.geneontology.org/amigo/term/GO:0032869
sodium ion transmembrane transport	Gene Ontology	GO:0035725	2	97	0.176821	0.222	SLC24A2|ATP1B1	http://amigo.geneontology.org/amigo/term/GO:0035725
antigen processing and presentation of exogenous peptide antigen via MHC class II	Gene Ontology	GO:0019886	2	98	0.179569	0.225334	SEC23A|SEC31A	http://amigo.geneontology.org/amigo/term/GO:0019886
protein ubiquitination	Gene Ontology	GO:0016567	6	486	0.179958	0.225707	UBE2Q2|SOCS2|TRIM24|HUWE1|WAC|MYLIP	http://amigo.geneontology.org/amigo/term/GO:0016567
fatty acid binding	Gene Ontology	GO:0005504	1	25	0.181837	0.226558	APOC1	http://amigo.geneontology.org/amigo/term/GO:0005504
synaptic transmission, cholinergic	Gene Ontology	GO:0007271	1	25	0.181837	0.226558	APOE	http://amigo.geneontology.org/amigo/term/GO:0007271
transferase activity, transferring glycosyl groups	Gene Ontology	GO:0016757	1	25	0.181837	0.226558	EXT1	http://amigo.geneontology.org/amigo/term/GO:0016757
intrinsic apoptotic signaling pathway	Gene Ontology	GO:0097193	1	25	0.181837	0.226558	SGPP1	http://amigo.geneontology.org/amigo/term/GO:0097193
inactivation of MAPK activity	Gene Ontology	GO:0000188	1	25	0.181837	0.226558	DUSP5	http://amigo.geneontology.org/amigo/term/GO:0000188
cell-cell contact zone	Gene Ontology	GO:0044291	1	25	0.181837	0.226558	AHNAK	http://amigo.geneontology.org/amigo/term/GO:0044291
cell aging	Gene Ontology	GO:0007569	1	25	0.181837	0.226558	TBX3	http://amigo.geneontology.org/amigo/term/GO:0007569
protein ADP-ribosylation	Gene Ontology	GO:0006471	1	25	0.181837	0.226558	ARF4	http://amigo.geneontology.org/amigo/term/GO:0006471
laminin binding	Gene Ontology	GO:0043236	1	25	0.181837	0.226558	ADAM9	http://amigo.geneontology.org/amigo/term/GO:0043236
positive regulation of lamellipodium assembly	Gene Ontology	GO:0010592	1	25	0.181837	0.226558	AUTS2	http://amigo.geneontology.org/amigo/term/GO:0010592
cellular response to interleukin-4	Gene Ontology	GO:0071353	1	25	0.181837	0.226558	GATA3	http://amigo.geneontology.org/amigo/term/GO:0071353
phospholipid translocation	Gene Ontology	GO:0045332	1	25	0.181837	0.226558	ATP11A	http://amigo.geneontology.org/amigo/term/GO:0045332
sphingolipid metabolic process	Gene Ontology	GO:0006665	1	25	0.181837	0.226558	GAL3ST1	http://amigo.geneontology.org/amigo/term/GO:0006665
peptidyl-tyrosine dephosphorylation	Gene Ontology	GO:0035335	2	99	0.182324	0.227048	PTPN13|DUSP5	http://amigo.geneontology.org/amigo/term/GO:0035335
biological_process	Gene Ontology	GO:0008150	7	594	0.182465	0.227109	EPB41L3|CPNE8|COTL1|LPP|TMEM132C|SIPA1L2|XIRP2	http://amigo.geneontology.org/amigo/term/GO:0008150
cell differentiation	Gene Ontology	GO:0030154	7	596	0.184525	0.229556	HHEX|CCN2|HUWE1|SOX17|FOXA2|ARHGAP24|MAP3K20	http://amigo.geneontology.org/amigo/term/GO:0030154
protein tyrosine phosphatase activity	Gene Ontology	GO:0004725	2	100	0.185085	0.230019	PTPN13|DUSP5	http://amigo.geneontology.org/amigo/term/GO:0004725
G1/S transition of mitotic cell cycle	Gene Ontology	GO:0000082	2	100	0.185085	0.230019	CCND1|PLK2	http://amigo.geneontology.org/amigo/term/GO:0000082
mRNA export from nucleus	Gene Ontology	GO:0006406	2	101	0.187852	0.230879	YTHDC1|HHEX	http://amigo.geneontology.org/amigo/term/GO:0006406
phosphorylation	Gene Ontology	GO:0016310	2	101	0.187852	0.230879	AK3|PAPSS1	http://amigo.geneontology.org/amigo/term/GO:0016310
intracellular receptor signaling pathway	Gene Ontology	GO:0030522	1	26	0.188131	0.230879	ROR1	http://amigo.geneontology.org/amigo/term/GO:0030522
negative regulation of axon extension involved in axon guidance	Gene Ontology	GO:0048843	1	26	0.188131	0.230879	SEMA3E	http://amigo.geneontology.org/amigo/term/GO:0048843
AMPA glutamate receptor complex	Gene Ontology	GO:0032281	1	26	0.188131	0.230879	ABHD12	http://amigo.geneontology.org/amigo/term/GO:0032281
regulation of canonical Wnt signaling pathway	Gene Ontology	GO:0060828	1	26	0.188131	0.230879	GPC3	http://amigo.geneontology.org/amigo/term/GO:0060828
clathrin-coated endocytic vesicle	Gene Ontology	GO:0045334	1	26	0.188131	0.230879	PSAP	http://amigo.geneontology.org/amigo/term/GO:0045334
skeletal muscle contraction	Gene Ontology	GO:0003009	1	26	0.188131	0.230879	TNNC1	http://amigo.geneontology.org/amigo/term/GO:0003009
nucleobase-containing small molecule interconversion	Gene Ontology	GO:0015949	1	26	0.188131	0.230879	AK3	http://amigo.geneontology.org/amigo/term/GO:0015949
positive regulation of extrinsic apoptotic signaling pathway	Gene Ontology	GO:2001238	1	26	0.188131	0.230879	TNFRSF12A	http://amigo.geneontology.org/amigo/term/GO:2001238
regulation of neuron differentiation	Gene Ontology	GO:0045664	1	26	0.188131	0.230879	NLGN1	http://amigo.geneontology.org/amigo/term/GO:0045664
mRNA 3'-UTR AU-rich region binding	Gene Ontology	GO:0035925	1	26	0.188131	0.230879	ZFP36	http://amigo.geneontology.org/amigo/term/GO:0035925
positive regulation of neutrophil chemotaxis	Gene Ontology	GO:0090023	1	26	0.188131	0.230879	EHHADH	http://amigo.geneontology.org/amigo/term/GO:0090023
positive regulation of microtubule polymerization	Gene Ontology	GO:0031116	1	26	0.188131	0.230879	AKAP9	http://amigo.geneontology.org/amigo/term/GO:0031116
pigmentation	Gene Ontology	GO:0043473	1	26	0.188131	0.230879	KIT	http://amigo.geneontology.org/amigo/term/GO:0043473
triglyceride catabolic process	Gene Ontology	GO:0019433	1	26	0.188131	0.230879	FABP3	http://amigo.geneontology.org/amigo/term/GO:0019433
protein catabolic process	Gene Ontology	GO:0030163	1	26	0.188131	0.230879	TRIM24	http://amigo.geneontology.org/amigo/term/GO:0030163
TBP-class protein binding	Gene Ontology	GO:0017025	1	26	0.188131	0.230879	HHEX	http://amigo.geneontology.org/amigo/term/GO:0017025
proximal/distal pattern formation	Gene Ontology	GO:0009954	1	26	0.188131	0.230879	PBX1	http://amigo.geneontology.org/amigo/term/GO:0009954
receptor antagonist activity	Gene Ontology	GO:0048019	1	26	0.188131	0.230879	ESR2	http://amigo.geneontology.org/amigo/term/GO:0048019
steroid biosynthetic process	Gene Ontology	GO:0006694	1	26	0.188131	0.230879	PBX1	http://amigo.geneontology.org/amigo/term/GO:0006694
stress-activated MAPK cascade	Gene Ontology	GO:0051403	1	26	0.188131	0.230879	MAP3K20	http://amigo.geneontology.org/amigo/term/GO:0051403
[truncated: 458 more rows]

## Sheet: ELC-GO
#Term	Database	ID	Input number	Background number	P-Value	Corrected P-Value	Input	Hyperlink
protein binding	Gene Ontology	GO:0005515	286	11779	3.13505e-64	8.81576e-61	PDLIM2|SNAI1|FXYD5|TIMP3|HSPA5|LTBP1|EVA1B|KCNMA1|CCDC28B|P4HA1|CLDN11|DAB1|THBS1|CDK2AP1|RPL22L1|LHX1|FOXH1|CERS2|TIMP1|CALM1|LIX1|CCDC88A|RABAC1|SYNDIG1|GNG10|GNG11|EIF3F|FSTL1|HSP90AB1|TTYH1|DRAP1|LBH|MYC|SCG5|ANOS1|SMDT1|IGF1R|EPHA4|TSC22D1|TSC22D3|FIGN|ATP1B3|LDB2|FXR1|SERP1|RPL10|SNAI2|CXCL12|ROR2|SYPL1|PJA2|PRRG1|PTPN13|SYT1|ROBO2|FBXL7|VIM|CLIC1|TERF1|BST2|RNF7|CTBP2|KDELR1|FABP3|LITAF|PL…	http://amigo.geneontology.org/amigo/term/GO:0005515
cytoplasm	Gene Ontology	GO:0005737	123	4624	1.2027e-23	1.69099e-20	HSPA5|TBX20|PRKAG2|CCDC28B|SH3BGRL|OAT|DAB1|SNAI1|CALM1|LIX1|CCDC88A|COMMD6|HSP90AB1|MAGI2|LBH|IRX3|CDC42BPA|RPLP0|DDIT4|TSC22D1|PTGR1|FXR1|SNAI2|CXCL12|PTPN13|SYT1|CCND2|PTPN14|TERF1|ARHGAP12|BST2|RNF7|RNF217|GSTM3|HCFC1R1|FMN1|DOCK5|ARHGAP6|VIM|MT1X|BICC1|FIGN|ZIC3|PJA2|PLCB1|FST|FRZB|DDT|GLMN|NELL1|CAPG|TUBB2B|SH3BGRL3|MB|SNCG|ANPEP|HECW2|CACNA1A|SSB|CEP85L|PDGFRA|EFNB1|ACTC1|EPHA4|DLK1|CTNND2…	http://amigo.geneontology.org/amigo/term/GO:0005737
extracellular exosome	Gene Ontology	GO:0070062	77	2085	3.26548e-22	3.06084e-19	CDH11|PFKP|SAT2|DDR1|MFGE8|TIMP1|PLCB1|CUTA|KALRN|RPLP0|RRAS|MSN|EFNB1|FABP3|CD63|THBS1|CD9|GNAI1|SH3BGRL|CPNE8|NEBL|CRABP2|ALCAM|ARF1|CLIC1|MPP6|FSTL1|HSP90AB1|ARPC3|SLIT2|MEST|ACTC1|HSPA5|S100A6|ANPEP|TGFBR3|BEND7|CD59|DPYSL2|ST3GAL6|HSPB1|SLC25A3|PRKCB|ATP1B3|PTGR1|CDC42BPA|PRKCA|TAX1BP3|LGALS3|CYSTM1|HMCN1|CXCL12|MB|SYPL1|SEMA3C|PDCD5|RPSA|SH3BGRL3|GNAS|PTPN13|EDIL3|ROBO2|ANXA5|SLC7A11|SLC2A1…	http://amigo.geneontology.org/amigo/term/GO:0070062
plasma membrane	Gene Ontology	GO:0005886	119	4619	1.15861e-21	8.145e-19	HSPA5|KCNMA1|CLDN11|CALM1|CCDC88A|RABAC1|GNG10|MPP6|HSP90AB1|RGS7|MAGI2|SLIT2|IGF1R|ATP1B3|LDB2|GYPC|ATP2B4|PJA2|RGS10|PTPN13|SYT1|ROBO2|SLC2A1|VIM|COLEC12|BST2|LITAF|FMN1|SERINC3|DOCK5|RRAS|CLTA|NRXN1|MDGA2|CD200|PTPRD|SLC9A9|CD9|TIAM1|GRM8|OPCML|GNAI1|SDK1|MAP1B|TMEM50B|DPYSL2|UNC5B|UNC5D|CYSTM1|ITPR1|CD99|DDR1|TTYH1|ANPEP|CACNA1A|KRT19|PDGFRA|EFNB1|EPHA7|EPHA4|GNG11|CTNND2|TENM4|NCAM1|FLT1|FZD…	http://amigo.geneontology.org/amigo/term/GO:0005886
nucleus	Gene Ontology	GO:0005634	121	5208	1.74784e-18	9.82986e-16	SNAI1|TIMP3|HSPA5|TBX20|SCG5|PRKAG2|SH3BGRL|CDK2AP1|LHX1|CXCL12|CALM1|CACNA1A|COMMD6|MPP6|HSP90AB1|MAGI2|DRAP1|LBH|MYC|IRX3|TSC22D1|TSC22D3|FIGN|LDB2|FXR1|RPL10|SNAI2|FOXH1|ROR2|RGS10|PTPN13|RFX7|RABGAP1L|PTPN14|TERF1|RNF7|CTBP2|GSTM3|PLCB1|GLIS1|FMN1|TXNIP|YPEL5|MT1X|AFF3|AFF1|TIAM1|ZIC3|TCF4|PLCB4|PDLIM2|ARPC3|CAPG|POLR2H|ZEB2|UBE2H|RBFOX1|ETV6|HMOX1|ZNF423|SSB|PDGFRA|EFNB1|RPLP0|FABP7|FST|CTNN…	http://amigo.geneontology.org/amigo/term/GO:0005634
membrane	Gene Ontology	GO:0016020	67	2075	1.81844e-16	8.5224e-14	PDGFRA|VSNL1|HSPA5|ACTC1|RPLP0|SERINC3|CALU|MBOAT2|P4HA1|DLK1|ATP11B|ADAM18|ANXA5|LHFPL6|PFKP|NCAM1|CUTA|PGF|DAB1|ITPR1|CERS2|MFGE8|TIAM1|CCDC88A|RABAC1|MPP6|EIF3F|CD9|HSP90AB1|ARPC3|NMD3|SLIT2|HSD17B4|IGF1R|CD59|DPYSL2|PGRMC1|CLIC1|SLC25A3|ARL6IP5|FXR1|SLC20A1|RPL10|MCOLN3|LGALS3|STT3B|CAPG|FRZB|ATP2B4|SLC39A7|KDSR|XKR6|RPSA|GNAS|BTF3|HMOX1|SLC7A11|SLC2A1|PPIB|GYPC|CREB3L1|BST2|CLTA|CD200|GDF1|C…	http://amigo.geneontology.org/amigo/term/GO:0016020
axon guidance	Gene Ontology	GO:0007411	23	222	1.06339e-15	4.2718e-13	EFNB1|EPHA7|EPHA4|DAB1|NCAM1|SEMA6A|GLI3|PRKCA|SLIT3|SLIT2|SH3KBP1|ANOS1|DPYSL2|UNC5B|UNC5D|NELL1|CXCL12|SEMA3C|SEMA3E|ROBO2|SLC7A11|NRXN1|PALLD	http://amigo.geneontology.org/amigo/term/GO:0007411
cytosol	Gene Ontology	GO:0005829	112	5095	2.65494e-15	9.33211e-13	HSPA5|PRKAG2|DAB1|CDK2AP1|CALM1|CCDC88A|MPP6|EIF3F|HSP90AB1|DDIT4|DIAPH2|TSC22D3|BCAT1|FXR1|SERP1|RPL10|SNAI1|RGS10|PTPN13|HSD17B4|LITAF|SLC2A1|VIM|ARHGAP12|BST2|RNF7|RNF217|GSTM3|HMGN3|DOCK5|TXNIP|CLTA|FBXL7|PLCB4|ARHGAP6|COPZ1|AFF3|TIAM1|PLCB1|MAP1B|DPYSL2|PDLIM3|ARPC3|LIN28B|ATG12|HERC4|NELL1|CAPG|POLR2H|ZEB2|UBE2H|CEP170|ETV6|HMOX1|RBPMS|CACNA1A|KRT19|EIF4A2|VSNL1|ACTC1|RPLP0|FABP7|FABP3|SAMD…	http://amigo.geneontology.org/amigo/term/GO:0005829
extracellular space	Gene Ontology	GO:0005615	54	1572	2.03563e-14	6.3602e-12	TIMP3|COL11A1|TIMP1|HMOX1|CD59|MSN|DLK1|BMPER|THBS1|CD9|FLT1|PGF|MFGE8|TWSG1|GDF1|CLIC1|FSTL1|ZSWIM5|SLIT3|SLIT2|ACTC1|CSN1S1|FGF17|ANOS1|TGFBR3|PRKAG2|CD63|HSPB1|FRZB|TFPI|SEMA3C|DDT|PRTG|IGFBP4|IGFBP5|LGALS3|NELL1|COL6A3|SFRP2|KDSR|SEMA3E|SH3BGRL|DDR1|RARRES2|SEMA6A|MTCL1|CHRD|COLEC12|ANPEP|COL1A1|FST|SERPINH1|MMP2|FABP3	http://amigo.geneontology.org/amigo/term/GO:0005615
integral component of membrane	Gene Ontology	GO:0016021	85	3643	7.67017e-13	2.15685e-10	UST|CADM1|ROBO2|LAPTM4A|SMIM14|TMEM35B|EVA1B|SERINC3|SLC9A9|MBOAT2|SLC25A37|FXYD5|DLK1|SLC2A1|STT3B|CLDN11|LHFPL6|ADAM18|NCAM1|TMEM132C|SEMA6A|PGF|RNF175|FZD2|KDELR1|CERS2|BRI3|CACNA1A|RABAC1|PDE3A|KCNMA1|SYNE1|CDH11|ATRNL1|ADGRB3|SUSD4|KCNT2|TTYH1|CCDC90B|CADM2|PLXDC2|TMEM263|SDK1|KCND2|TMEM50B|ST3GAL6|ANPEP|UNC5B|ARL6IP5|OSTC|UNC5D|MEST|SERP1|PRTG|MCOLN3|KDELR3|CYSTM1|IGSF3|ST6GALNAC3|SLC39A7|S…	http://amigo.geneontology.org/amigo/term/GO:0016021
focal adhesion	Gene Ontology	GO:0005925	26	418	1.02111e-12	2.61032e-10	MSN|HSPA5|ACTC1|CD59|RRAS|MAP2K2|ADAM18|CD9|FLT1|FZD2|PTK7|ALCAM|ARF1|NHS|SH3KBP1|RPLP0|ANXA5|HSPB1|ARPC3|NELL1|CD99|SLC7A11|VIM|PALLD|RND3|PPIB	http://amigo.geneontology.org/amigo/term/GO:0005925
calcium ion binding	Gene Ontology	GO:0005509	32	693	4.74465e-12	1.08113e-09	CDH11|CDH10|VSNL1|FKBP10|DLK1|PLCB4|THBS1|HSPA5|CALM1|CACNA1A|PAMR1|FSTL1|SLIT3|TTYH1|S100A6|SLIT2|PLCB1|ANXA5|LTBP1|FBN2|NELL1|HMCN1|ITPR1|PCDHGA4|PRRG1|MB|SYT1|EDIL3|CALU|NRXN1|SPOCK3|PPP3CA	http://amigo.geneontology.org/amigo/term/GO:0005509
endoplasmic reticulum	Gene Ontology	GO:0005783	39	1018	4.99811e-12	1.08113e-09	HSPA5|SMIM14|EPHA4|TMEM50B|MAP2K2|P4HA1|ATP11B|SEC31A|CERS2|GABARAPL1|DIAPH2|CRABP2|CCDC88A|GDF1|THBS1|SSR3|P3H2|TFPI|RPLP0|PGRMC1|PRKCA|MEST|SERP1|RPL10|STT3B|ITPR1|SLC39A7|KDSR|MBOAT2|HMOX1|CALU|NRXN1|CREB3L1|KDELR2|KDELR3|SERPINH1|KDELR1|PPIB|CKAP4	http://amigo.geneontology.org/amigo/term/GO:0005783
glutamatergic synapse	Gene Ontology	GO:0098978	22	354	5.93998e-11	1.19309e-08	CDH11|CDH10|EPHA7|ACTC1|EPHA4|DPYSL2|CACNA1A|ARF1|TIAM1|PLCB1|KCND2|PLCB4|FXR1|NELL1|SEPTIN11|ATP2B4|SYT1|GRIK2|NRXN1|PTPRD|PPP3CA|CTBP2	http://amigo.geneontology.org/amigo/term/GO:0098978
cell adhesion	Gene Ontology	GO:0007155	25	478	9.40972e-11	1.76401e-08	CDH11|CLDN11|PTK7|EPHA4|EFNB1|CTNND2|ADAM18|NCAM1|CYP1B1|MFGE8|ALCAM|THBS1|ANOS1|OPCML|CADM2|PRKCA|CD9|CXCL12|PCDHGA4|RPSA|EDIL3|DDR1|RND3|COL6A3|HAPLN1	http://amigo.geneontology.org/amigo/term/GO:0007155
negative regulation of transcription by RNA polymerase II	Gene Ontology	GO:0000122	33	832	1.00448e-10	1.76536e-08	HMX1|TBX20|GLIS1|PHF21A|SNAI2|FST|HAND1|TXNIP|SNAI1|GLI3|DRAP1|MSX1|MSX2|IRX3|TCF4|JARID2|HMGA2|LDB2|RPL10|DACH1|LEF1|FOXH1|MYC|ZEB2|TRPS1|ETV6|PKIG|JDP2|ID3|CREB3L1|CXXC5|CTBP2|PTCH1	http://amigo.geneontology.org/amigo/term/GO:0000122
endoplasmic reticulum lumen	Gene Ontology	GO:0005788	20	296	1.1224e-10	1.85658e-08	FKBP10|HSPA5|TIMP1|SELENOM|LTBP1|IGFBP5|COL11A1|CALU|FSTL1|COL6A3|P4HA1|P3H2|IGFBP4|COL1A1|GPX8|SERPINH1|THBS1|PPIB|CKAP4|MFGE8	http://amigo.geneontology.org/amigo/term/GO:0005788
integral component of plasma membrane	Gene Ontology	GO:0005887	43	1380	2.22683e-10	3.4788e-08	PDGFRA|SLC16A2|PTK7|EPHA7|EPHA4|SAT2|PTPRZ1|CD200|EFNB1|NRXN1|TENM4|ADAM18|CD9|FLT1|CACNB2|GRM8|SEMA6A|SYNDIG1|ADGRB3|TGFBR3|IGF1R|KCND2|CD63|PGRMC1|SLC25A3|FCGR2A|GYPC|ATP2B4|PCDHGA4|SYPL1|SEMA3C|SLC20A1|SEMA3E|PRRG1|CD99|ALCAM|DDR1|SLC7A11|SLC2A1|PTPRG|PTPRD|ABCA1|GRIK2	http://amigo.geneontology.org/amigo/term/GO:0005887
axon	Gene Ontology	GO:0030424	20	310	2.41154e-10	3.56909e-08	IGF1R|CLDN11|MB|MAP1B|ALCAM|EPHA4|SLC7A11|SAT2|FXR1|PALLD|CACNA1A|SNCG|SYT1|CD200|NELL1|SEPTIN11|CADM2|NECTIN3|IRX3|SEMA6A	http://amigo.geneontology.org/amigo/term/GO:0030424
positive regulation of cell migration	Gene Ontology	GO:0030335	17	227	6.56997e-10	9.23738e-08	IGF1R|SNAI1|SEMA6A|HSPA5|PRKCA|SEMA3E|PDGFRA|THBS1|TIAM1|SNAI2|COL1A1|ADAM18|PPP3CA|LEF1|CXCL12|SEMA3C|FLT1	http://amigo.geneontology.org/amigo/term/GO:0030335
identical protein binding	Gene Ontology	GO:0042802	42	1456	3.32659e-09	4.45447e-07	SAT2|GSTM3|SDK1|EPHA4|OAT|HAND1|CLDN11|PFKP|PGF|BRI3|ALCAM|RABAC1|EIF3F|THBS1|HSP90AB1|SLIT2|DRAP1|PACSIN1|MALT1|CDC42BPA|P4HA1|PLCB1|IGF1R|DPYSL2|HSPB1|BST2|BCAT1|PRTG|TPD52L1|MB|SYT1|GRIK2|ROBO2|HMOX1|GSTM5|SLC2A1|VIM|PTPRG|TERF1|CACNA1A|COL1A1|PRKD1	http://amigo.geneontology.org/amigo/term/GO:0042802
collagen-containing extracellular matrix	Gene Ontology	GO:0062023	20	370	4.30083e-09	5.49725e-07	FBN2|COL6A3|CXCL12|TIMP3|COL11A1|MFGE8|LTBP1|MMP2|EDIL3|RARRES2|THBS1|SFRP2|COL1A1|LGALS3|ANXA5|SERPINH1|S100A6|HAPLN1|NCAM1|HMCN1	http://amigo.geneontology.org/amigo/term/GO:0062023
endoplasmic reticulum membrane	Gene Ontology	GO:0005789	32	942	7.32611e-09	8.95697e-07	HSPA5|SMIM14|CD59|FMN1|TMEM50B|MBOAT2|SEC31A|COPZ1|RNF175|CYP1B1|GDF1|SSR3|BSCL2|PGF|ARL6IP5|MEST|SEC24D|SERP1|CERS2|ITPR1|SLC39A7|HACD1|KDSR|PJA2|HMOX1|CALU|CREB3L1|ABCA1|KDELR2|KDELR3|KDELR1|CKAP4	http://amigo.geneontology.org/amigo/term/GO:0005789
perinuclear region of cytoplasm	Gene Ontology	GO:0048471	27	697	8.57644e-09	1.00487e-06	SERINC3|MAP2K2|DAB1|CDK2AP1|SEC31A|ARF1|HSP90AB1|MAGI2|SELENOM|S100A6|PACSIN1|MALT1|MAP1B|CLIC1|PRKCA|FXR1|TPD52L1|NELL1|ITPR1|MSN|HMOX1|SNCG|ABCA1|PTCH1|PPIB|CKAP4|EIF4A2	http://amigo.geneontology.org/amigo/term/GO:0048471
response to drug	Gene Ontology	GO:0042493	17	280	1.26676e-08	1.39844e-06	SFRP2|PGF|MAP1B|GNAS|ACTC1|ABCA1|PDE3A|SEMA3C|THBS1|TXNIP|TERF1|FABP3|COL1A1|ADAM18|DAB1|PTCH1|MYC	http://amigo.geneontology.org/amigo/term/GO:0042493
Golgi membrane	Gene Ontology	GO:0000139	25	616	1.29301e-08	1.39844e-06	CD59|SERINC3|TMEM50B|UST|SLC2A1|AP1S2|NCAM1|SEC31A|COPZ1|RNF175|ARF1|PJA2|ST3GAL6|LARGE1|SEC24D|ST6GALNAC3|GALNT17|LITAF|SLC7A11|ST8SIA1|RND3|KDELR2|KDELR3|KDELR1|FUT8	http://amigo.geneontology.org/amigo/term/GO:0000139
postsynaptic density	Gene Ontology	GO:0014069	16	251	1.79271e-08	1.86707e-06	MAP1B|KCND2|DPYSL2|ITPR1|ARF1|RPLP0|TANC1|PJA2|FXR1|CTNND2|PLCB4|DAB1|PTCH1|SYNDIG1|GRIK2|MAGI2	http://amigo.geneontology.org/amigo/term/GO:0014069
RNA polymerase II transcription regulatory region sequence-specific DNA binding	Gene Ontology	GO:0000977	18	327	1.97614e-08	1.92992e-06	BNC2|LHX1|HMX1|TRPS1|ETV6|SNAI2|TBX20|GLIS1|JARID2|GLI3|HAND1|DACH1|MSX1|MSX2|SNAI1|LEF1|ROR2|ZIC3	http://amigo.geneontology.org/amigo/term/GO:0000977
DNA-binding transcription repressor activity, RNA polymerase II-specific	Gene Ontology	GO:0001227	16	253	1.99032e-08	1.92992e-06	HMX1|ETV6|HMGA2|GLIS1|JDP2|JARID2|SNAI2|CREB3L1|HAND1|DACH1|MSX1|MSX2|SNAI1|MYC|IRX3|ZEB2	http://amigo.geneontology.org/amigo/term/GO:0001227
positive regulation of angiogenesis	Gene Ontology	GO:0045766	12	131	2.81206e-08	2.63584e-06	SFRP2|PGF|CYP1B1|HSPB1|PRKCA|HMGA2|PRKCB|HMOX1|THBS1|RRAS|PRKD1|FLT1	http://amigo.geneontology.org/amigo/term/GO:0045766
neuronal cell body	Gene Ontology	GO:0043025	19	376	2.91987e-08	2.6486e-06	MAP1B|PDE1C|PGRMC1|RGS10|TIAM1|EPHA7|ALCAM|MB|TANC1|SAT2|NRXN1|HSP90AB1|FXR1|CACNA1A|CD200|NELL1|DAB1|SNCG|FABP7	http://amigo.geneontology.org/amigo/term/GO:0043025
cell migration	Gene Ontology	GO:0016477	15	232	4.2014e-08	3.69198e-06	TGFBR3|SNAI1|CD63|PTK7|SH3KBP1|CCDC88A|DOCK5|ATRNL1|TIAM1|PALLD|RND3|CDC42BPA|FLT1|THBS1|FUT8	http://amigo.geneontology.org/amigo/term/GO:0016477
negative regulation of cell population proliferation	Gene Ontology	GO:0008285	19	394	5.88445e-08	5.01427e-06	SFRP2|TAX1BP3|CYP1B1|FABP7|FRZB|DDR1|CD9|PTPN14|GLI3|FABP3|SLIT3|MAGI2|GLMN|MSX1|CTBP2|PDCD5|CD200|MSX2|P3H2	http://amigo.geneontology.org/amigo/term/GO:0008285
negative regulation of transcription, DNA-templated	Gene Ontology	GO:0045892	22	536	8.09155e-08	6.69219e-06	HMX1|PLCB1|TBX20|JARID2|RUNX1T1|HAND1|LHX1|GLI3|NHS|LBH|MSX2|TCF4|HMGA2|LDB2|DACH1|LEF1|PDCD4|SFRP2|ID3|CREB3L1|ZNF423|CTBP2	http://amigo.geneontology.org/amigo/term/GO:0045892
retinal ganglion cell axon guidance	Gene Ontology	GO:0031290	6	18	1.19027e-07	9.56298e-06	EPHA7|ALCAM|ROBO2|SLIT3|SLIT2|NELL1	http://amigo.geneontology.org/amigo/term/GO:0031290
multicellular organism development	Gene Ontology	GO:0007275	20	462	1.40438e-07	1.09698e-05	CDH11|CDH10|IGF1R|DDR1|DIAPH2|EPHA7|MN1|EDIL3|EPHA4|HMGA2|ID3|FSTL1|HMX1|CREB3L1|FST|ADAM18|PDGFRA|CADM1|HACD1|FLT1	http://amigo.geneontology.org/amigo/term/GO:0007275
heparin binding	Gene Ontology	GO:0008201	12	163	2.59526e-07	1.9724e-05	TGFBR3|PGF|PDCD5|COL11A1|FSTL1|CHRD|SLIT3|ANOS1|NELL1|PTCH1|THBS1|SLIT2	http://amigo.geneontology.org/amigo/term/GO:0008201
osteoblast differentiation	Gene Ontology	GO:0001649	10	106	3.15486e-07	2.3346e-05	GLIS1|IGFBP5|CREB3L1|COL1A1|SNAI2|MSX2|SNAI1|HSD17B4|LEF1|CHRD	http://amigo.geneontology.org/amigo/term/GO:0001649
angiogenesis	Gene Ontology	GO:0001525	14	238	3.51744e-07	2.53616e-05	TGFBR3|PGF|ANPEP|CYP1B1|MFGE8|UNC5B|HMOX1|PRKD1|PRKCA|HAND1|NELL1|MMP2|ROR2|FLT1	http://amigo.geneontology.org/amigo/term/GO:0001525
positive regulation of osteoblast differentiation	Gene Ontology	GO:0045669	8	60	4.44791e-07	3.12688e-05	SFRP2|GNAS|CLIC1|FBN2|GLI3|NELL1|MSX2|PRKD1	http://amigo.geneontology.org/amigo/term/GO:0045669
protein homodimerization activity	Gene Ontology	GO:0042803	23	660	6.56152e-07	4.50025e-05	PDGFRA|GSTM4|HAND1|TENM4|CCDC88A|HSP90AB1|NECTIN3|SLIT2|S100A6|HSD17B4|CADM1|PGRMC1|HSPB1|FXR1|TPD52L1|SYNE1|SYNDIG1|GSTM3|HMOX1|RBPMS|MTCL1|TERF1|BST2	http://amigo.geneontology.org/amigo/term/GO:0042803
extracellular region	Gene Ontology	GO:0005576	43	1843	6.92282e-07	4.635e-05	TIMP3|COL11A1|TIMP1|TMSB4X|SCG5|MAP2K2|FST|MDGA2|THBS1|YPEL5|MFGE8|CALM1|PAMR1|FSTL1|HSP90AB1|SUSD4|SLIT2|TFPI|OPCML|S100A6|FGF17|ANOS1|LYPD6|ANXA5|LTBP1|SPOCK3|CSN1S1|FBN2|PGF|IGFBP4|IGFBP5|LGALS3|NELL1|CXCL12|SEMA3E|PRRG1|MMP2|RARRES2|CALU|COL1A1|NXPH2|COL6A3|HAPLN1	http://amigo.geneontology.org/amigo/term/GO:0005576
actin filament organization	Gene Ontology	GO:0007015	10	118	7.88e-07	5.15315e-05	DIAPH2|TMOD3|PDLIM3|TMSB4X|ACTC1|ARF1|RND3|ARHGAP12|PACSIN1|SH3KBP1	http://amigo.geneontology.org/amigo/term/GO:0007015
Golgi apparatus	Gene Ontology	GO:0005794	29	1002	9.36962e-07	5.98804e-05	PDGFRA|LAPTM4A|EPHA4|MAP2K2|AP1S2|GABARAPL1|CCDC88A|RABAC1|P3H2|NHS|SELENOM|LARGE1|ABCA1|FCGR2A|SYNE1|BST2|SLC39A7|GALNT17|PTCH1|SYT1|LITAF|CALU|RABGAP1L|COL1A1|KDELR2|KDELR3|KDELR1|PRKD1|FUT8	http://amigo.geneontology.org/amigo/term/GO:0005794
aortic valve morphogenesis	Gene Ontology	GO:0003180	6	28	1.09191e-06	6.82321e-05	TBX20|ROBO2|SLIT3|SLIT2|SNAI2|SNAI1	http://amigo.geneontology.org/amigo/term/GO:0003180
response to hypoxia	Gene Ontology	GO:0001666	11	160	1.53756e-06	9.3992e-05	TGFBR3|PGF|ITPR1|DDIT4|MB|KCNMA1|SLC2A1|THBS1|ADAM18|CXCL12|MMP2	http://amigo.geneontology.org/amigo/term/GO:0001666
extracellular matrix	Gene Ontology	GO:0031012	13	233	1.60921e-06	9.61146e-05	TGFBR3|TIMP3|COL11A1|TIMP1|LTBP1|FBN2|RARRES2|THBS1|COLEC12|ANOS1|COL1A1|COL6A3|HAPLN1	http://amigo.geneontology.org/amigo/term/GO:0031012
melanosome	Gene Ontology	GO:0042470	9	99	1.64065e-06	9.61146e-05	SYPL1|CD63|HSPA5|ATP1B3|SLC2A1|SLC7A11|HSP90AB1|CALU|PPIB	http://amigo.geneontology.org/amigo/term/GO:0042470
cell surface	Gene Ontology	GO:0009986	21	598	1.79403e-06	0.000102955	TGFBR3|TFPI|LGALS3|ROBO2|CD63|HSPA5|EPHA4|CD59|SLC7A11|UNC5D|THBS1|HSP90AB1|MSN|NRXN1|BST2|ADAM18|NELL1|CD200|IGSF3|NCAM1|ANOS1	http://amigo.geneontology.org/amigo/term/GO:0009986
face morphogenesis	Gene Ontology	GO:0060325	6	31	1.83973e-06	0.000103466	PDGFRA|RRAS|COL1A1|MSX1|LEF1|MMP2	http://amigo.geneontology.org/amigo/term/GO:0060325
cytoskeleton	Gene Ontology	GO:0005856	17	406	1.87704e-06	0.000103495	MTCL1|KAZN|TMOD3|HSPB1|PTPN13|ARL6IP5|SLC7A11|VIM|MSN|TMSB4X|RND3|CDC42BPA|SYNE1|PTPN14|PACSIN1|SH3KBP1|CKAP4	http://amigo.geneontology.org/amigo/term/GO:0005856
cartilage morphogenesis	Gene Ontology	GO:0060536	4	6	2.0637e-06	0.000111599	SNAI2|MSX1|SNAI1|HAND1	http://amigo.geneontology.org/amigo/term/GO:0060536
synapse	Gene Ontology	GO:0045202	17	420	2.90289e-06	0.000154018	LYPD6|SDK1|MAP1B|EFNB1|PGRMC1|CADM2|SH3KBP1|PACSIN1|PTPRZ1|TIAM1|TTYH1|CACNA1A|SAMD4A|SNCG|HAPLN1|MAGI2|CADM1	http://amigo.geneontology.org/amigo/term/GO:0045202
metal ion binding	Gene Ontology	GO:0046872	48	2298	3.1119e-06	0.000162049	TIMP3|COL11A1|KALRN|GLIS1|PHF21A|MAP2K2|RUNX1T1|NELL1|ADAM18|YPEL5|LHX1|CPNE8|MT1X|PDLIM2|NECTIN3|PDE1C|CACNA1A|PDE3A|KCNMA1|PFKP|GLI3|ZIC3|PJA2|KCND2|PGRMC1|PDLIM3|ZFP36L1|ZC2HC1A|RNF175|SNAI2|STT3B|SNAI1|ATP2B4|MB|ZEB2|GALNT17|ZNF521|BNC2|DDR1|HMOX1|HSPB11|COLEC12|ZNF423|COL1A1|ALKBH7|RNF217|PRKD1|GNAS	http://amigo.geneontology.org/amigo/term/GO:0046872
axon extension involved in axon guidance	Gene Ontology	GO:0048846	4	7	3.21703e-06	0.000164478	ALCAM|SLIT3|SLIT2|NELL1	http://amigo.geneontology.org/amigo/term/GO:0048846
protein-containing complex	Gene Ontology	GO:0032991	21	623	3.3189e-06	0.000166656	RPL10|LHX1|PDGFRA|TRPS1|SPATS2L|LTBP1|HSPA5|CALM1|PLCB1|ARF1|MB|NRXN1|ATP2B4|HSP90AB1|CD9|MAGI2|LBH|STT3B|MYC|PPIB|MALT1	http://amigo.geneontology.org/amigo/term/GO:0032991
signal transduction	Gene Ontology	GO:0007165	28	1013	3.38989e-06	0.000167235	PTK7|KALRN|CTNND2|TENM4|ANXA5|PGF|ITPR1|CRABP2|PDE1C|ALCAM|GNG10|GNG11|MAGI2|S100A6|FGF17|PLCB1|IGF1R|DPYSL2|CLIC1|PRKCB|IGFBP4|IGFBP5|NELL1|CXCL12|PKIG|ARHGAP12|ANPEP|PRKD1	http://amigo.geneontology.org/amigo/term/GO:0007165
neuron projection	Gene Ontology	GO:0043005	15	336	3.60596e-06	0.000174827	LYPD6|PGRMC1|PTPN13|SYT1|ARF1|EPHA4|VIM|EPHA7|SH3KBP1|TENM4|CD200|NELL1|DAB1|NCAM1|ATP2B4	http://amigo.geneontology.org/amigo/term/GO:0043005
odontogenesis of dentin-containing tooth	Gene Ontology	GO:0042475	7	57	3.88855e-06	0.000185332	PDGFRA|SLC7A11|GLI3|FST|HAND1|MSX1|LEF1	http://amigo.geneontology.org/amigo/term/GO:0042475
negative chemotaxis	Gene Ontology	GO:0050919	6	37	4.58372e-06	0.000211302	SEMA3C|SEMA3E|EPHA7|SLIT3|SLIT2|SEMA6A	http://amigo.geneontology.org/amigo/term/GO:0050919
Wnt signaling pathway, calcium modulating pathway	Gene Ontology	GO:0007223	6	37	4.58372e-06	0.000211302	PLCB1|FZD2|TCF4|CALM1|PPP3CA|LEF1	http://amigo.geneontology.org/amigo/term/GO:0007223
bone trabecula formation	Gene Ontology	GO:0060346	4	8	4.78697e-06	0.000217112	FBN2|MSX2|MMP2|COL1A1	http://amigo.geneontology.org/amigo/term/GO:0060346
negative regulation of apoptotic process	Gene Ontology	GO:0043066	18	487	5.011e-06	0.000223665	IGF1R|MYC|ANXA5|TIMP1|HSPA5|HSPB1|ACTC1|CCND2|HMGA2|THBS1|GLI3|RPL10|PDE3A|MSX1|PDCD4|LEF1|MSX2|MALT1	http://amigo.geneontology.org/amigo/term/GO:0043066
negative regulation of cell migration	Gene Ontology	GO:0030336	9	115	5.16438e-06	0.000225561	SFRP2|CYP1B1|BST2|RRAS|CHRD|SLIT2|IGFBP5|DACH1|MAGI2	http://amigo.geneontology.org/amigo/term/GO:0030336
cell-cell junction	Gene Ontology	GO:0005911	11	183	5.21389e-06	0.000225561	NECTIN3|CTNND2|PTK7|TIAM1|CDC42BPA|MAP2K2|MAGI2|ADAM18|FABP7|SH3KBP1|CADM1	http://amigo.geneontology.org/amigo/term/GO:0005911
positive regulation of blood vessel endothelial cell migration	Gene Ontology	GO:0043536	6	39	6.02047e-06	0.000253923	HSPB1|TMSB4X|THBS1|PRKCA|ADAM18|PRKD1	http://amigo.geneontology.org/amigo/term/GO:0043536
cell differentiation	Gene Ontology	GO:0030154	20	596	6.05008e-06	0.000253923	PGF|ZIC3|ANPEP|ZNF423|NHS|FXR1|ETV6|RARRES2|ID3|FSTL1|HSPB11|DLK1|HERC4|SEPTIN6|NELL1|ADAM18|FST|FGF17|TWSG1|CADM1	http://amigo.geneontology.org/amigo/term/GO:0030154
actin binding	Gene Ontology	GO:0003779	13	266	6.37204e-06	0.000263503	MAP1B|FXYD5|PDLIM2|TMOD3|PDLIM3|CCDC88A|FMN1|KCNMA1|MSN|PALLD|CACNA1A|SYNE1|DIAPH2	http://amigo.geneontology.org/amigo/term/GO:0003779
DNA-binding transcription factor activity, RNA polymerase II-specific	Gene Ontology	GO:0000981	25	874	6.4876e-06	0.000264393	HMX1|MYC|TBX20|GLIS1|HAND1|LHX1|FOXH1|GLI3|ZIC3|MSX1|MSX2|IRX3|TCF4|TSC22D1|TSC22D3|ZFP36L1|LEF1|DACH2|ROR2|ZEB2|TRPS1|ETV6|RFX7|JDP2|CREB3L1	http://amigo.geneontology.org/amigo/term/GO:0000981
adherens junction	Gene Ontology	GO:0005912	10	155	7.78952e-06	0.000312916	CDH11|CDH10|PDLIM2|TMOD3|PDLIM3|EPHA4|FMN1|NECTIN3|CTNND2|HMCN1	http://amigo.geneontology.org/amigo/term/GO:0005912
adherens junction organization	Gene Ontology	GO:0034332	6	42	8.84161e-06	0.000345314	CDH11|CDH10|EPHA4|NECTIN3|CADM2|CADM1	http://amigo.geneontology.org/amigo/term/GO:0034332
branching involved in ureteric bud morphogenesis	Gene Ontology	GO:0001658	6	42	8.84161e-06	0.000345314	PGF|LHX1|GLI3|MYC|PTCH1|GREB1L	http://amigo.geneontology.org/amigo/term/GO:0001658
platelet degranulation	Gene Ontology	GO:0002576	9	124	9.14508e-06	0.000352274	CD63|TIMP1|CALM1|TMSB4X|RARRES2|THBS1|ANXA5|TIMP3|CD9	http://amigo.geneontology.org/amigo/term/GO:0002576
Z disc	Gene Ontology	GO:0030018	9	127	1.09533e-05	0.000416224	NEBL|PDLIM2|PDLIM3|HSPB1|SLC2A1|PALLD|PPP3CA|ATP2B4|KRT19	http://amigo.geneontology.org/amigo/term/GO:0030018
homophilic cell adhesion via plasma membrane adhesion molecules	Gene Ontology	GO:0007156	10	162	1.12162e-05	0.000420531	CDH11|CDH10|SDK1|ROBO2|SLC7A11|NECTIN3|PALLD|HMCN1|PCDHGA4|CADM1	http://amigo.geneontology.org/amigo/term/GO:0007156
motor neuron axon guidance	Gene Ontology	GO:0008045	5	26	1.41289e-05	0.000522767	LHX1|EPHA4|SLIT3|SLIT2|ALCAM	http://amigo.geneontology.org/amigo/term/GO:0008045
nucleoplasm	Gene Ontology	GO:0005654	64	3630	1.5294e-05	0.000558529	PDGFRA|CCND2|HMGN3|HCFC1R1|KALRN|PRKAG2|PHF21A|P3H2|POT1|OAT|RUNX1T1|HAND1|DPPA4|SYNE1|CDK2AP1|SNAI1|KAZN|CRABP2|CALM1|AFF3|MPP6|ROR2|HSP90AB1|GLI3|ZIC3|DUSP5|MSX1|MYC|SLC39A7|RNMT|TCF4|SPATS2L|PRKCA|JARID2|PRKCB|HMGA2|LIN28B|ZFP36L1|LDB2|C1orf52|SNRPN|PPP3CA|SNAI2|NMD3|LEF1|FOXH1|ST6GALNAC3|POLR2H|ZEB2|SMDT1|TRPS1|RPSA|BNC2|PTPN13|LITAF|RBPMS|PTPN14|PDK1|TERF1|SPP1|ZNF423|CXXC5|RNF7|PPIB	http://amigo.geneontology.org/amigo/term/GO:0005654
heterophilic cell-cell adhesion via plasma membrane cell adhesion molecules	Gene Ontology	GO:0007157	6	47	1.58513e-05	0.000571461	ALCAM|NECTIN3|PTPRD|TENM4|HMCN1|CADM1	http://amigo.geneontology.org/amigo/term/GO:0007157
cellular response to vascular endothelial growth factor stimulus	Gene Ontology	GO:0035924	5	27	1.66067e-05	0.000591115	NELL1|HSPB1|SEMA6A|PRKD1|FLT1	http://amigo.geneontology.org/amigo/term/GO:0035924
collagen fibril organization	Gene Ontology	GO:0030199	6	48	1.76816e-05	0.000621509	SFRP2|CYP1B1|COL11A1|P4HA1|COL1A1|SERPINH1	http://amigo.geneontology.org/amigo/term/GO:0030199
RNA binding	Gene Ontology	GO:0003723	32	1366	1.82347e-05	0.000633037	TMSB4X|RPLP0|SAMD4A|RPL22L1|NMD3|ARF1|MPP6|BICC1|HSP90AB1|NECTIN3|PDCD4|RNMT|SPATS2L|HSPB1|ZFP36L1|LIN28B|FXR1|RPL10|LGALS3|SYNE1|RBFOX1|RPSA|C1orf52|RBPMS|MTCL1|BST2|SNRPN|SERPINH1|EIF4A2|PPIB|CKAP4|SSB	http://amigo.geneontology.org/amigo/term/GO:0003723
extracellular matrix structural constituent	Gene Ontology	GO:0005201	9	137	1.93482e-05	0.000649781	COL11A1|MFGE8|LTBP1|EDIL3|FBN2|THBS1|ANOS1|COL1A1|HMCN1	http://amigo.geneontology.org/amigo/term/GO:0005201
skeletal system development	Gene Ontology	GO:0001501	9	137	1.93482e-05	0.000649781	CDH11|TRPS1|FRZB|HSPB11|SERP1|CHRD|FST|COL1A1|HAPLN1	http://amigo.geneontology.org/amigo/term/GO:0001501
outflow tract septum morphogenesis	Gene Ontology	GO:0003148	5	28	1.94102e-05	0.000649781	TBX20|MSX2|ROBO2|SEMA3C|NELL1	http://amigo.geneontology.org/amigo/term/GO:0003148
central nervous system development	Gene Ontology	GO:0007417	9	139	2.15597e-05	0.000713066	DPYSL2|HAPLN1|ROBO2|JARID2|ID3|SLC2A1|PTPRZ1|ZIC3|COX7B	http://amigo.geneontology.org/amigo/term/GO:0007417
caveola	Gene Ontology	GO:0005901	7	76	2.20448e-05	0.000713066	HMOX1|KCNMA1|SLC2A1|ATP1B3|TFPI|PTCH1|ATP2B4	http://amigo.geneontology.org/amigo/term/GO:0005901
epithelial to mesenchymal transition involved in endocardial cushion formation	Gene Ontology	GO:0003198	4	13	2.21116e-05	0.000713066	SNAI2|MSX1|MSX2|SNAI1	http://amigo.geneontology.org/amigo/term/GO:0003198
metanephros development	Gene Ontology	GO:0001656	5	29	2.25686e-05	0.000713066	GLI3|ROBO2|ID3|IRX3|GREB1L	http://amigo.geneontology.org/amigo/term/GO:0001656
branching involved in blood vessel morphogenesis	Gene Ontology	GO:0001569	5	29	2.25686e-05	0.000713066	SFRP2|TBX20|LEF1|SEMA3E|NELL1	http://amigo.geneontology.org/amigo/term/GO:0001569
protein-containing complex binding	Gene Ontology	GO:0044877	14	349	2.38053e-05	0.000743783	PGF|MAP1B|MB|SLC25A3|JDP2|PDGFRA|PFKP|RRAS|CLTA|PPP3CA|CTBP2|PTCH1|MYC|KRT19	http://amigo.geneontology.org/amigo/term/GO:0044877
integrin binding	Gene Ontology	GO:0005178	9	142	2.52779e-05	0.000781113	SFRP2|MFGE8|PRKCA|EDIL3|THBS1|PTPRZ1|ADAM18|CXCL12|CD9	http://amigo.geneontology.org/amigo/term/GO:0005178
response to unfolded protein	Gene Ontology	GO:0006986	6	53	2.95624e-05	0.00090358	HSPA5|HSPB1|THBS1|HSP90AB1|STT3B|SERPINH1	http://amigo.geneontology.org/amigo/term/GO:0006986
transmembrane receptor protein tyrosine kinase activity	Gene Ontology	GO:0004714	6	54	3.2569e-05	0.000984774	IGF1R|DDR1|EPHA7|EPHA4|PDGFRA|FLT1	http://amigo.geneontology.org/amigo/term/GO:0004714
sprouting angiogenesis	Gene Ontology	GO:0002040	5	32	3.44846e-05	0.0010316	PGF|NELL1|LEF1|SEMA3E|THBS1	http://amigo.geneontology.org/amigo/term/GO:0002040
negative regulation of intrinsic apoptotic signaling pathway in response to DNA damage	Gene Ontology	GO:1902230	4	15	3.54381e-05	0.00104897	SFRP2|SNAI2|SNAI1|CXCL12	http://amigo.geneontology.org/amigo/term/GO:1902230
response to calcium ion	Gene Ontology	GO:0051592	6	55	3.58162e-05	0.00104912	CALM1|KCNMA1|THBS1|TXNIP|PPP3CA|SEC31A	http://amigo.geneontology.org/amigo/term/GO:0051592
Schaffer collateral - CA1 synapse	Gene Ontology	GO:0098685	7	84	4.01029e-05	0.00116257	CDH11|EPHA7|EPHA4|NRXN1|PPP3CA|ITPR1|TUBB2B	http://amigo.geneontology.org/amigo/term/GO:0098685
BMP signaling pathway	Gene Ontology	GO:0030509	7	85	4.3032e-05	0.00123476	TGFBR3|TWSG1|GDF1|FSTL1|FST|PDCD4|LEF1	http://amigo.geneontology.org/amigo/term/GO:0030509
metalloendopeptidase inhibitor activity	Gene Ontology	GO:0008191	4	16	4.39444e-05	0.0012482	SPOCK3|TIMP3|TIMP1|BST2	http://amigo.geneontology.org/amigo/term/GO:0008191
ephrin receptor signaling pathway	Gene Ontology	GO:0048013	7	86	4.61343e-05	0.00128445	EFNB1|TIAM1|ARPC3|KALRN|EPHA4|EPHA7|MMP2	http://amigo.geneontology.org/amigo/term/GO:0048013
PDZ domain binding	Gene Ontology	GO:0030165	7	86	4.61343e-05	0.00128445	TGFBR3|FZD2|GRIK2|MAP2K2|ADAM18|ATP2B4|CADM1	http://amigo.geneontology.org/amigo/term/GO:0030165
corticospinal tract morphogenesis	Gene Ontology	GO:0021957	3	5	5.53906e-05	0.00147617	CDH11|EPHA4|ZEB2	http://amigo.geneontology.org/amigo/term/GO:0021957
ER retention sequence binding	Gene Ontology	GO:0046923	3	5	5.53906e-05	0.00147617	KDELR2|KDELR3|KDELR1	http://amigo.geneontology.org/amigo/term/GO:0046923
COPI-coated vesicle membrane	Gene Ontology	GO:0030663	3	5	5.53906e-05	0.00147617	KDELR2|KDELR3|KDELR1	http://amigo.geneontology.org/amigo/term/GO:0030663
nephric duct morphogenesis	Gene Ontology	GO:0072178	3	5	5.53906e-05	0.00147617	EPHA7|LHX1|EPHA4	http://amigo.geneontology.org/amigo/term/GO:0072178
modulation of chemical synaptic transmission	Gene Ontology	GO:0050804	6	60	5.61701e-05	0.00147617	CDH11|PLCB4|CACNA1A|GRIK2|SLC7A11|TUBB2B	http://amigo.geneontology.org/amigo/term/GO:0050804
axon terminus	Gene Ontology	GO:0043679	6	60	5.61701e-05	0.00147617	RGS10|EPHA4|TANC1|SNCG|SEPTIN6|PACSIN1	http://amigo.geneontology.org/amigo/term/GO:0043679
positive regulation of apoptotic process	Gene Ontology	GO:0043065	13	335	6.39388e-05	0.00166478	SFRP2|CYP1B1|FRZB|HMGA2|ARL6IP5|HMOX1|KCNMA1|ID3|TIAM1|SLIT2|KALRN|TXNIP|PDCD5	http://amigo.geneontology.org/amigo/term/GO:0043065
intrinsic component of plasma membrane	Gene Ontology	GO:0031226	5	37	6.45637e-05	0.00166562	ALCAM|PDGFRA|KCND2|CD63|PTPRZ1	http://amigo.geneontology.org/amigo/term/GO:0031226
dendritic spine	Gene Ontology	GO:0043197	9	162	6.6794e-05	0.0017075	MAP1B|KCND2|RGS10|TIAM1|EPHA4|FXR1|PPP3CA|SEPTIN11|SYNDIG1	http://amigo.geneontology.org/amigo/term/GO:0043197
receptor complex	Gene Ontology	GO:0043235	10	207	8.11917e-05	0.00205206	TGFBR3|IGF1R|KCTD8|EPHA7|EPHA4|PDGFRA|DDR1|NELL1|RNMT|FLT1	http://amigo.geneontology.org/amigo/term/GO:0043235
intramembranous ossification	Gene Ontology	GO:0001957	3	6	8.24618e-05	0.00205206	MN1|MMP2|COL1A1	http://amigo.geneontology.org/amigo/term/GO:0001957
negative regulation of synapse assembly	Gene Ontology	GO:0051964	3	6	8.24618e-05	0.00205206	EPHA7|ROBO2|SLIT3	http://amigo.geneontology.org/amigo/term/GO:0051964
sequence-specific double-stranded DNA binding	Gene Ontology	GO:1990837	17	553	8.49442e-05	0.00209529	HMX1|LHX1|GLIS1|TBX20|RFX7|JDP2|LIN28B|ZNF385D|GLI3|CREB3L1|ZIC3|SNAI2|MSX1|MSX2|SNAI1|LEF1|IRX3	http://amigo.geneontology.org/amigo/term/GO:1990837
positive regulation of transcription, DNA-templated	Gene Ontology	GO:0045893	17	556	9.04819e-05	0.00221248	PLCB1|LHX1|FZD2|FOXH1|SNAI1|MAP2K2|MYC|HMGA2|GLI3|SPP1|ZIC3|COL1A1|LBH|LEF1|PTCH1|ROR2|ZNF423	http://amigo.geneontology.org/amigo/term/GO:0045893
roof of mouth development	Gene Ontology	GO:0060021	6	66	9.1793e-05	0.00222519	PDGFRA|BNC2|GLI3|SNAI2|MSX1|SNAI1	http://amigo.geneontology.org/amigo/term/GO:0060021
enzyme binding	Gene Ontology	GO:0019899	13	353	0.00010589	0.00254498	PLCB1|CUTA|HSPA5|TMSB4X|HMOX1|GSTM3|GSTM4|LDB2|MSN|PRKCA|HAND1|SYNE1|PPP3CA	http://amigo.geneontology.org/amigo/term/GO:0019899
viral process	Gene Ontology	GO:0016032	15	456	0.000107817	0.00256933	CADM1|PDGFRA|SLC20A1|HSPB1|CALM1|DYNC1I2|SERINC3|VIM|MSN|ATG12|CREB3L1|SEPTIN6|CXCL12|KRT19|EIF4A2	http://amigo.geneontology.org/amigo/term/GO:0016032
vascular endothelial growth factor-activated receptor activity	Gene Ontology	GO:0005021	3	7	0.000116918	0.00273978	NELL1|PDGFRA|FLT1	http://amigo.geneontology.org/amigo/term/GO:0005021
photoreceptor ribbon synapse	Gene Ontology	GO:0098684	3	7	0.000116918	0.00273978	CACNB2|CTBP2|PACSIN1	http://amigo.geneontology.org/amigo/term/GO:0098684
epithelial to mesenchymal transition	Gene Ontology	GO:0001837	5	43	0.000123658	0.00286175	TGFBR3|SNAI2|LEF1|SNAI1|HMGA2	http://amigo.geneontology.org/amigo/term/GO:0001837
GABA-ergic synapse	Gene Ontology	GO:0098982	6	70	0.000124158	0.00286175	CDH10|KCND2|PLCB1|NRXN1|CTBP2|SEPTIN11	http://amigo.geneontology.org/amigo/term/GO:0098982
cytoskeleton organization	Gene Ontology	GO:0007010	8	138	0.000127929	0.00292468	DPYSL2|MSN|PALLD|MAST4|SYNE1|PACSIN1|SH3KBP1|SEMA6A	http://amigo.geneontology.org/amigo/term/GO:0007010
positive regulation of protein phosphorylation	Gene Ontology	GO:0001934	9	178	0.000132174	0.00299312	PGF|PELI2|EPHA7|CCND2|RARRES2|FXR1|ADAM18|FGF17|CDK2AP1	http://amigo.geneontology.org/amigo/term/GO:0001934
negative regulation of DNA-binding transcription factor activity	Gene Ontology	GO:0043433	6	71	0.000133514	0.00299312	TCF4|PTCH1|HMOX1|ID3|HAND1|FOXH1	http://amigo.geneontology.org/amigo/term/GO:0043433
neuron differentiation	Gene Ontology	GO:0030182	8	139	0.000134116	0.00299312	LHX1|FZD2|DDIT4|HSPA5|ID3|PTPRD|ANOS1|IRX3	http://amigo.geneontology.org/amigo/term/GO:0030182
platelet aggregation	Gene Ontology	GO:0070527	5	44	0.000136575	0.003024	PDGFRA|HSPB1|CLIC1|SLC7A11|GNAS	http://amigo.geneontology.org/amigo/term/GO:0070527
mitochondrion	Gene Ontology	GO:0005739	28	1258	0.000141498	0.00310855	EFHD1|HSPA5|JARID2|MAP2K2|P4HA1|TOMM20|CHCHD10|VDAC2|COX6B2|GLS|CYP1B1|CLIC1|HSP90AB1|PRKCA|SLIT3|CCDC90B|DDIT4|MRPL17|SLC25A3|BCAT1|PPP3CA|GABARAPL1|SMDT1|SLC7A11|PDK1|OAT|ALKBH7|MMP2	http://amigo.geneontology.org/amigo/term/GO:0005739
positive regulation of kinase activity	Gene Ontology	GO:0033674	6	72	0.00014342	0.00312633	IGF1R|DDR1|EPHA7|EPHA4|PDGFRA|FLT1	http://amigo.geneontology.org/amigo/term/GO:0033674
negative regulation of osteoblast differentiation	Gene Ontology	GO:0045668	5	45	0.000150499	0.00323092	TWSG1|CHRD|ID3|IGFBP5|PTCH1	http://amigo.geneontology.org/amigo/term/GO:0045668
transforming growth factor beta binding	Gene Ontology	GO:0050431	4	23	0.000150516	0.00323092	TGFBR3|TWSG1|LTBP1|THBS1	http://amigo.geneontology.org/amigo/term/GO:0050431
intracellular signal transduction	Gene Ontology	GO:0035556	13	369	0.000161341	0.0034216	TGFBR3|PRKAG2|HSPB1|PRKCA|KALRN|PRKCB|HMOX1|RGS7|MAST4|CDC42BPA|IGFBP5|PRKD1|SPSB4	http://amigo.geneontology.org/amigo/term/GO:0035556
GTPase activity	Gene Ontology	GO:0003924	12	320	0.000164835	0.0034216	SEPTIN11|RGS10|GNAS|ARF1|RGS7|GNG10|GNG11|RRAS|RND3|SEPTIN6|TUBB2B|GNAI1	http://amigo.geneontology.org/amigo/term/GO:0003924
neural crest cell migration	Gene Ontology	GO:0001755	5	46	0.000165483	0.0034216	SEMA3E|SEMA3C|EFNB1|SEMA6A|ZEB2	http://amigo.geneontology.org/amigo/term/GO:0001755
interleukin-12-mediated signaling pathway	Gene Ontology	GO:0035722	5	46	0.000165483	0.0034216	MSN|PDCD4|RPLP0|ARF1|PLCB1	http://amigo.geneontology.org/amigo/term/GO:0035722
sarcomere	Gene Ontology	GO:0030017	5	46	0.000165483	0.0034216	ACTC1|ARF1|MMP2|SYNE1|CALM1	http://amigo.geneontology.org/amigo/term/GO:0030017
positive regulation of I-kappaB kinase/NF-kappaB signaling	Gene Ontology	GO:0043123	9	185	0.000174227	0.0035761	SLC20A1|PELI2|LITAF|HMOX1|PRKCB|CXXC5|BST2|PRKD1|MALT1	http://amigo.geneontology.org/amigo/term/GO:0043123
cell body	Gene Ontology	GO:0044297	6	76	0.000189008	0.00385137	GABARAPL1|PGRMC1|PTPN13|ACTC1|CD200|SYNDIG1	http://amigo.geneontology.org/amigo/term/GO:0044297
brain development	Gene Ontology	GO:0007420	10	231	0.000191316	0.00387036	DPYSL2|EPHA7|SYT1|ROBO2|PTPRG|DDIT4|CACNA1A|PPP3CA|PTCH1|CD9	http://amigo.geneontology.org/amigo/term/GO:0007420
response to peptide hormone	Gene Ontology	GO:0043434	5	48	0.000198842	0.00399389	GNAI1|CXCL12|SLC7A11|TIMP1|COL1A1	http://amigo.geneontology.org/amigo/term/GO:0043434
heart development	Gene Ontology	GO:0007507	9	189	0.000202893	0.00404635	PDLIM2|PDLIM3|MB|ID3|ZFP36L1|GLI3|HSPB11|HAND1|BICC1	http://amigo.geneontology.org/amigo/term/GO:0007507
negative regulation of endopeptidase activity	Gene Ontology	GO:0010951	8	149	0.00021072	0.00409477	TIMP3|TIMP1|BST2|SPOCK3|ANOS1|TFPI|COL6A3|SERPINH1	http://amigo.geneontology.org/amigo/term/GO:0010951
negative regulation of cell division	Gene Ontology	GO:0051782	3	9	0.000211146	0.00409477	TXNIP|MYC|PTCH1	http://amigo.geneontology.org/amigo/term/GO:0051782
protein retention in ER lumen	Gene Ontology	GO:0006621	3	9	0.000211146	0.00409477	KDELR2|KDELR3|KDELR1	http://amigo.geneontology.org/amigo/term/GO:0006621
protein kinase C activity	Gene Ontology	GO:0004697	3	9	0.000211146	0.00409477	PRKCA|PRKCB|PRKD1	http://amigo.geneontology.org/amigo/term/GO:0004697
SMAD binding	Gene Ontology	GO:0046332	5	49	0.000217328	0.0041858	TGFBR3|FOXH1|CREB3L1|HMGA2|MAGI2	http://amigo.geneontology.org/amigo/term/GO:0046332
negative regulation of axon extension involved in axon guidance	Gene Ontology	GO:0048843	4	26	0.000229475	0.00436771	NELL1|SEMA3C|SEMA3E|SEMA6A	http://amigo.geneontology.org/amigo/term/GO:0048843
apoptotic process	Gene Ontology	GO:0006915	16	546	0.00022988	0.00436771	SFRP2|PDCD5|DDIT4|TIAM1|UNC5B|PRKCB|GULP1|ZFP36L1|EPHA7|SH3KBP1|FXR1|UNC5D|PDCD4|SEMA6A|PRKD1|CADM1	http://amigo.geneontology.org/amigo/term/GO:0006915
membrane raft	Gene Ontology	GO:0045121	10	237	0.000233056	0.00439835	LYPD6|EFNB1|UNC5B|ABCA1|SLC7A11|BST2|ADAM18|SERPINH1|ATP2B4|GNAI1	http://amigo.geneontology.org/amigo/term/GO:0045121
protein domain specific binding	Gene Ontology	GO:0019904	10	239	0.000248562	0.00465972	ZNF521|TRPS1|ETV6|HSPA5|CALM1|ARF1|MRPL17|ID3|VIM|FOXH1	http://amigo.geneontology.org/amigo/term/GO:0019904
smooth endoplasmic reticulum	Gene Ontology	GO:0005790	4	27	0.000261378	0.00486752	PLCB4|RPL10|PPIB|HSPA5	http://amigo.geneontology.org/amigo/term/GO:0005790
negative regulation of sprouting angiogenesis	Gene Ontology	GO:1903671	3	10	0.000272432	0.00497453	CREB3L1|SEMA6A|THBS1	http://amigo.geneontology.org/amigo/term/GO:1903671
positive regulation of endothelial cell chemotaxis	Gene Ontology	GO:2001028	3	10	0.000272432	0.00497453	TMSB4X|PRKD1|HSPB1	http://amigo.geneontology.org/amigo/term/GO:2001028
regulation of BMP signaling pathway	Gene Ontology	GO:0030510	3	10	0.000272432	0.00497453	TWSG1|FST|FSTL1	http://amigo.geneontology.org/amigo/term/GO:0030510
sphingolipid biosynthetic process	Gene Ontology	GO:0030148	5	52	0.000280693	0.00504974	HACD1|GDF1|CERS2|KDSR|PRKD1	http://amigo.geneontology.org/amigo/term/GO:0030148
positive regulation of fat cell differentiation	Gene Ontology	GO:0045600	5	52	0.000280693	0.00504974	FRZB|SFRP2|SNAI2|RARRES2|ZFP36L1	http://amigo.geneontology.org/amigo/term/GO:0045600
cellular protein metabolic process	Gene Ontology	GO:0044267	9	198	0.000281938	0.00504974	MFGE8|TIMP1|LTBP1|CALU|FSTL1|IGFBP4|IGFBP5|MMP2|CKAP4	http://amigo.geneontology.org/amigo/term/GO:0044267
post-translational protein modification	Gene Ontology	GO:0043687	12	342	0.000295962	0.00524103	MFGE8|TIMP1|LTBP1|STT3B|CALU|FBXL7|FSTL1|IGFBP4|IGFBP5|RNF7|CKAP4|SPSB4	http://amigo.geneontology.org/amigo/term/GO:0043687
chemorepellent activity	Gene Ontology	GO:0045499	4	28	0.000296346	0.00524103	EPHA7|SEMA3C|SEMA3E|SEMA6A	http://amigo.geneontology.org/amigo/term/GO:0045499
response to mechanical stimulus	Gene Ontology	GO:0009612	5	54	0.000330117	0.00566709	TXNIP|MAP1B|PTCH1|THBS1|COL1A1	http://amigo.geneontology.org/amigo/term/GO:0009612
midbody	Gene Ontology	GO:0030496	8	160	0.000333117	0.00566709	YPEL5|HSPA5|SLC2A1|MTCL1|TTC28|SEPTIN6|PTCH1|GNAI1	http://amigo.geneontology.org/amigo/term/GO:0030496
positive regulation of transforming growth factor beta receptor signaling pathway	Gene Ontology	GO:0030511	4	29	0.000334544	0.00566709	HSP90AB1|TGFBR3|ADAM18|THBS1	http://amigo.geneontology.org/amigo/term/GO:0030511
axonal growth cone	Gene Ontology	GO:0044295	4	29	0.000334544	0.00566709	EPHA4|HSP90AB1|PTCH1|TIAM1	http://amigo.geneontology.org/amigo/term/GO:0044295
regulation of ERK1 and ERK2 cascade	Gene Ontology	GO:0070372	4	29	0.000334544	0.00566709	RRAS|EPHA7|TGFBR3|TIAM1	http://amigo.geneontology.org/amigo/term/GO:0070372
embryonic hindlimb morphogenesis	Gene Ontology	GO:0035116	4	29	0.000334544	0.00566709	MSX1|MSX2|AFF3|GNAS	http://amigo.geneontology.org/amigo/term/GO:0035116
cellular response to hormone stimulus	Gene Ontology	GO:0032870	4	29	0.000334544	0.00566709	PGF|ROBO2|SLIT3|SLIT2	http://amigo.geneontology.org/amigo/term/GO:0032870
tongue development	Gene Ontology	GO:0043586	3	11	0.000344133	0.00572605	GLI3|LEF1|BNC2	http://amigo.geneontology.org/amigo/term/GO:0043586
embryonic morphogenesis	Gene Ontology	GO:0048598	3	11	0.000344133	0.00572605	MSX1|MSX2|FLT1	http://amigo.geneontology.org/amigo/term/GO:0048598
negative regulation of telomerase activity	Gene Ontology	GO:0051974	3	11	0.000344133	0.00572605	GDF1|TERF1|POT1	http://amigo.geneontology.org/amigo/term/GO:0051974
beta-catenin binding	Gene Ontology	GO:0008013	6	86	0.000353672	0.00583927	TCF4|TAX1BP3|GLI3|CTNND2|LEF1|ROR2	http://amigo.geneontology.org/amigo/term/GO:0008013
IRE1-mediated unfolded protein response	Gene Ontology	GO:0036498	5	55	0.000357167	0.00583927	KDELR3|SERP1|SPP1|HSPA5|SEC31A	http://amigo.geneontology.org/amigo/term/GO:0036498
positive regulation of endothelial cell migration	Gene Ontology	GO:0010595	5	55	0.000357167	0.00583927	RRAS|PRKCA|NELL1|PRKD1|THBS1	http://amigo.geneontology.org/amigo/term/GO:0010595
extracellular matrix organization	Gene Ontology	GO:0030198	10	252	0.000371896	0.00604391	PDGFRA|COL11A1|HAPLN1|DDR1|FBN2|SLC7A11|THBS1|COL1A1|COL6A3|MMP2	http://amigo.geneontology.org/amigo/term/GO:0030198
transmembrane receptor protein tyrosine kinase signaling pathway	Gene Ontology	GO:0007169	7	123	0.000373983	0.00604391	IGF1R|DDR1|EPHA7|EPHA4|PDGFRA|PTPRG|FLT1	http://amigo.geneontology.org/amigo/term/GO:0007169
signaling receptor binding	Gene Ontology	GO:0005102	12	353	0.000389408	0.00625723	DIAPH2|BTF3|ALCAM|RARRES2|MSN|PTPRD|IGFBP4|ABCA1|GLMN|NXPH2|CXCL12|CADM1	http://amigo.geneontology.org/amigo/term/GO:0005102
nervous system development	Gene Ontology	GO:0007399	11	305	0.000419658	0.00663298	LHX1|DPYSL2|RBFOX1|KALRN|LDB2|FABP7|ZNF423|NELL1|SEMA6A|FGF17|ZEB2	http://amigo.geneontology.org/amigo/term/GO:0007399
stem cell differentiation	Gene Ontology	GO:0048863	4	31	0.000421305	0.00663298	MSX1|MSX2|HMGA2|JARID2	http://amigo.geneontology.org/amigo/term/GO:0048863
endoderm formation	Gene Ontology	GO:0001706	3	12	0.000426945	0.00663298	DUSP5|LHX1|TBX20	http://amigo.geneontology.org/amigo/term/GO:0001706
commissural neuron axon guidance	Gene Ontology	GO:0071679	3	12	0.000426945	0.00663298	NELL1|PTCH1|NCAM1	http://amigo.geneontology.org/amigo/term/GO:0071679
planar cell polarity pathway involved in neural tube closure	Gene Ontology	GO:0090179	3	12	0.000426945	0.00663298	SFRP2|FZD2|PTK7	http://amigo.geneontology.org/amigo/term/GO:0090179
muscle cell differentiation	Gene Ontology	GO:0042692	3	12	0.000426945	0.00663298	GLMN|SYNE1|ROR2	http://amigo.geneontology.org/amigo/term/GO:0042692
DNA-binding transcription activator activity, RNA polymerase II-specific	Gene Ontology	GO:0001228	14	466	0.000439287	0.00678722	TCF4|LITAF|ETV6|TBX20|GLIS1|HMGA2|ZIC3|CREB3L1|HAND1|MSX1|LEF1|FOXH1|MYC|ZEB2	http://amigo.geneontology.org/amigo/term/GO:0001228
mesoderm formation	Gene Ontology	GO:0001707	4	32	0.000470209	0.00718602	SNAI1|CHRD|HAND1|TWSG1	http://amigo.geneontology.org/amigo/term/GO:0001707
liver regeneration	Gene Ontology	GO:0097421	4	32	0.000470209	0.00718602	RPL10|GLI3|PTCH1|HMOX1	http://amigo.geneontology.org/amigo/term/GO:0097421
azurophil granule membrane	Gene Ontology	GO:0035577	5	59	0.000482434	0.00729358	BRI3|CD63|ATP11B|CKAP4|BST2	http://amigo.geneontology.org/amigo/term/GO:0035577
cell adhesion molecule binding	Gene Ontology	GO:0050839	5	59	0.000482434	0.00729358	MSN|PTPRD|NECTIN3|NRXN1|TENM4	http://amigo.geneontology.org/amigo/term/GO:0050839
fibrillar center	Gene Ontology	GO:0001650	7	129	0.000490723	0.00737921	TAX1BP3|PTPN13|TERF1|HERC4|SAMD4A|MALT1|RNMT	http://amigo.geneontology.org/amigo/term/GO:0001650
positive regulation of transcription by RNA polymerase II	Gene Ontology	GO:0045944	25	1159	0.000499773	0.00747532	HMGN3|TBX20|GLIS1|HAND1|LHX1|SSBP2|ROR2|GLI3|ZIC3|DRAP1|MSX1|MYC|TCF4|HMGA2|LDB2|LEF1|FOXH1|SSBP4|ZEB2|SFRP2|ETV6|LITAF|PPP3CA|CTBP2|PRKD1	http://amigo.geneontology.org/amigo/term/GO:0045944
positive regulation of response to DNA damage stimulus	Gene Ontology	GO:2001022	3	13	0.000521537	0.00762043	FXR1|MYC|HMGA2	http://amigo.geneontology.org/amigo/term/GO:2001022
insulin-like growth factor I binding	Gene Ontology	GO:0031994	3	13	0.000521537	0.00762043	IGF1R|IGFBP4|IGFBP5	http://amigo.geneontology.org/amigo/term/GO:0031994
cardiac right ventricle morphogenesis	Gene Ontology	GO:0003215	3	13	0.000521537	0.00762043	TBX20|SEMA3C|FOXH1	http://amigo.geneontology.org/amigo/term/GO:0003215
positive regulation of axonogenesis	Gene Ontology	GO:0050772	4	33	0.000523024	0.00762043	TIAM1|ROBO2|SLIT2|ZEB2	http://amigo.geneontology.org/amigo/term/GO:0050772
heterotrimeric G-protein complex	Gene Ontology	GO:0005834	4	33	0.000523024	0.00762043	GNAS|GNG10|GNG11|GNAI1	http://amigo.geneontology.org/amigo/term/GO:0005834
dendrite	Gene Ontology	GO:0030425	13	420	0.00053284	0.00772344	MAP1B|DPYSL2|GNAS|EPHA7|ALCAM|EPHA4|TANC1|SAT2|NECTIN3|CTNND2|SAMD4A|PLCB4|MAGI2	http://amigo.geneontology.org/amigo/term/GO:0030425
small GTPase mediated signal transduction	Gene Ontology	GO:0007264	6	94	0.000552613	0.00796896	CCDC88A|HMOX1|DOCK5|TIAM1|RND3|DAB1	http://amigo.geneontology.org/amigo/term/GO:0007264
semaphorin-plexin signaling pathway	Gene Ontology	GO:0071526	4	34	0.000579923	0.00815372	NELL1|SEMA3C|SEMA3E|SEMA6A	http://amigo.geneontology.org/amigo/term/GO:0071526
ventricular septum morphogenesis	Gene Ontology	GO:0060412	4	34	0.000579923	0.00815372	TGFBR3|ROBO2|SLIT3|SLIT2	http://amigo.geneontology.org/amigo/term/GO:0060412
positive regulation of BMP signaling pathway	Gene Ontology	GO:0030513	4	34	0.000579923	0.00815372	MSX1|MSX2|ZNF423|TWSG1	http://amigo.geneontology.org/amigo/term/GO:0030513
hippocampal mossy fiber to CA3 synapse	Gene Ontology	GO:0098686	4	34	0.000579923	0.00815372	EPHA7|SYT1|GRIK2|NECTIN3	http://amigo.geneontology.org/amigo/term/GO:0098686
glutathione metabolic process	Gene Ontology	GO:0006749	4	34	0.000579923	0.00815372	GSTM3|GSTM4|SLC7A11|GSTM5	http://amigo.geneontology.org/amigo/term/GO:0006749
intrinsic apoptotic signaling pathway in response to oxidative stress	Gene Ontology	GO:0008631	3	14	0.000628557	0.00870691	PDK1|ARL6IP5|CYP1B1	http://amigo.geneontology.org/amigo/term/GO:0008631
Cul2-RING ubiquitin ligase complex	Gene Ontology	GO:0031462	3	14	0.000628557	0.00870691	GLMN|ZSWIM5|ZSWIM6	http://amigo.geneontology.org/amigo/term/GO:0031462
AMP binding	Gene Ontology	GO:0016208	3	14	0.000628557	0.00870691	MPPED2|PRKAG2|PFKP	http://amigo.geneontology.org/amigo/term/GO:0016208
negative regulation of extrinsic apoptotic signaling pathway	Gene Ontology	GO:2001237	4	35	0.00064108	0.00882204	LGALS3|TCF4|NELL1|THBS1	http://amigo.geneontology.org/amigo/term/GO:2001237
sarcolemma	Gene Ontology	GO:0042383	6	97	0.000646281	0.00882204	SAT2|SLC7A11|SLC2A1|PPP3CA|COL6A3|KRT19	http://amigo.geneontology.org/amigo/term/GO:0042383
kinase binding	Gene Ontology	GO:0019900	6	97	0.000646281	0.00882204	CACNA1A|SLC2A1|HSP90AB1|TIAM1|TTC28|SNAI1	http://amigo.geneontology.org/amigo/term/GO:0019900
intracellular membrane-bounded organelle	Gene Ontology	GO:0043231	19	788	0.000660306	0.00896996	P4HA1|IGF1R|CYP1B1|DIAPH2|HSPA5|GDF1|LITAF|SLC7A11|ATP2B4|SEC24D|RND3|AP1S2|ABCA1|TAX1BP3|DAB1|PTCH1|SYNDIG1|PPIB|SEC31A	http://amigo.geneontology.org/amigo/term/GO:0043231
antigen processing and presentation of exogenous peptide antigen via MHC class II	Gene Ontology	GO:0019886	6	98	0.000680089	0.00919428	ARF1|DYNC1I2|SEC24D|CLTA|AP1S2|SEC31A	http://amigo.geneontology.org/amigo/term/GO:0019886
peptidyl-tyrosine dephosphorylation	Gene Ontology	GO:0035335	6	99	0.00071525	0.00962336	PTPN13|PTPN14|PTPRG|PTPRD|DUSP5|PTPRZ1	http://amigo.geneontology.org/amigo/term/GO:0035335
sialyltransferase activity	Gene Ontology	GO:0008373	3	15	0.000748628	0.00983285	ST6GALNAC3|ST3GAL6|ST8SIA1	http://amigo.geneontology.org/amigo/term/GO:0008373
positive regulation of phosphoprotein phosphatase activity	Gene Ontology	GO:0032516	3	15	0.000748628	0.00983285	HSP90AB1|MAGI2|CALM1	http://amigo.geneontology.org/amigo/term/GO:0032516
muscle alpha-actinin binding	Gene Ontology	GO:0051371	3	15	0.000748628	0.00983285	PALLD|PDLIM2|PDLIM3	http://amigo.geneontology.org/amigo/term/GO:0051371
integral component of presynaptic active zone membrane	Gene Ontology	GO:0099059	3	15	0.000748628	0.00983285	CDH10|ATP2B4|NRXN1	http://amigo.geneontology.org/amigo/term/GO:0099059
negative regulation of endocytosis	Gene Ontology	GO:0045806	3	15	0.000748628	0.00983285	LGALS3|PACSIN1|PRKD1	http://amigo.geneontology.org/amigo/term/GO:0045806
protein tyrosine phosphatase activity	Gene Ontology	GO:0004725	6	100	0.0007518	0.00983285	PTPN13|PTPN14|PTPRG|PTPRD|DUSP5|PTPRZ1	http://amigo.geneontology.org/amigo/term/GO:0004725
ureteric bud development	Gene Ontology	GO:0001657	4	37	0.000776866	0.0101136	LHX1|ROBO2|SLIT2|BMPER	http://amigo.geneontology.org/amigo/term/GO:0001657
cellular response to drug	Gene Ontology	GO:0035690	5	67	0.000828838	0.0106961	HSP90AB1|PPP3CA|GDF1|MYC|HSPA5	http://amigo.geneontology.org/amigo/term/GO:0035690
anchored component of membrane	Gene Ontology	GO:0031225	6	102	0.000829217	0.0106961	LYPD6|BST2|MDGA2|TFPI|OPCML|NCAM1	http://amigo.geneontology.org/amigo/term/GO:0031225
positive regulation of cell population proliferation	Gene Ontology	GO:0008284	14	501	0.000869606	0.0111659	SFRP2|PGF|IGF1R|TIMP1|CCND2|PDGFRA|ST8SIA1|THBS1|TIAM1|ADAM18|LEF1|FGF17|MYC|FLT1	http://amigo.geneontology.org/amigo/term/GO:0008284
regulation of JNK cascade	Gene Ontology	GO:0046328	3	16	0.000882351	0.0111764	TGFBR3|IGF1R|GRIK2	http://amigo.geneontology.org/amigo/term/GO:0046328
tropomyosin binding	Gene Ontology	GO:0005523	3	16	0.000882351	0.0111764	S100A6|NEBL|TMOD3	http://amigo.geneontology.org/amigo/term/GO:0005523
calcium-dependent protein kinase C activity	Gene Ontology	GO:0004698	3	16	0.000882351	0.0111764	PRKCA|PRKCB|PRKD1	http://amigo.geneontology.org/amigo/term/GO:0004698
endoplasmic reticulum to Golgi vesicle-mediated transport	Gene Ontology	GO:0006888	8	188	0.000918591	0.0115833	COPZ1|CD59|DYNC1I2|SEC24D|KDELR2|KDELR3|KDELR1|SEC31A	http://amigo.geneontology.org/amigo/term/GO:0006888
stress fiber	Gene Ontology	GO:0001725	5	69	0.000938684	0.0117838	PALLD|SEPTIN11|NEBL|PDLIM2|PDLIM3	http://amigo.geneontology.org/amigo/term/GO:0001725
external side of plasma membrane	Gene Ontology	GO:0009897	12	392	0.000945594	0.0118178	TGFBR3|PDGFRA|ANXA5|MFGE8|BTF3|ALCAM|THBS1|CD9|ANPEP|ABCA1|CXCL12|NCAM1	http://amigo.geneontology.org/amigo/term/GO:0009897
response to estradiol	Gene Ontology	GO:0032355	6	105	0.000956699	0.0119037	MAP1B|COL1A1|CSN1S1|TFPI|TXNIP|PTCH1	http://amigo.geneontology.org/amigo/term/GO:0032355
canonical Wnt signaling pathway	Gene Ontology	GO:0060070	5	70	0.000997495	0.0123024	FRZB|TCF4|FZD2|LEF1|SFRP2	http://amigo.geneontology.org/amigo/term/GO:0060070
fat cell differentiation	Gene Ontology	GO:0045444	5	70	0.000997495	0.0123024	TCF4|PLCB1|GLIS1|HMGA2|BSCL2	http://amigo.geneontology.org/amigo/term/GO:0045444
gastrulation with mouth forming second	Gene Ontology	GO:0001702	3	17	0.0010303	0.012488	LHX1|CHRD|TENM4	http://amigo.geneontology.org/amigo/term/GO:0001702
DNA binding, bending	Gene Ontology	GO:0008301	3	17	0.0010303	0.012488	LEF1|TERF1|HMGA2	http://amigo.geneontology.org/amigo/term/GO:0008301
chondrocyte development	Gene Ontology	GO:0002063	3	17	0.0010303	0.012488	SFRP2|MSX2|COL11A1	http://amigo.geneontology.org/amigo/term/GO:0002063
transmembrane receptor protein tyrosine phosphatase activity	Gene Ontology	GO:0005001	3	17	0.0010303	0.012488	PTPRG|PTPRD|PTPRZ1	http://amigo.geneontology.org/amigo/term/GO:0005001
zinc ion binding	Gene Ontology	GO:0008270	19	820	0.00104102	0.0125638	TRPS1|DPYSL2|TIMP1|ZSWIM5|PRKCA|LITAF|LIN28B|PRKCB|ZNF385D|SEC24D|ZSWIM6|MT1X|SPP1|ANPEP|CXXC5|RNF7|S100A6|MMP2|ROR2	http://amigo.geneontology.org/amigo/term/GO:0008270
protein dephosphorylation	Gene Ontology	GO:0006470	7	149	0.00110238	0.0132475	PTPN13|PTPN14|PTPRG|PTPRD|DUSP5|PPP3CA|PTPRZ1	http://amigo.geneontology.org/amigo/term/GO:0006470
positive regulation of translation	Gene Ontology	GO:0045727	5	73	0.00119038	0.0140963	SAMD4A|FXR1|SERP1|THBS1|VIM	http://amigo.geneontology.org/amigo/term/GO:0045727
positive regulation of endothelial cell proliferation	Gene Ontology	GO:0001938	5	73	0.00119038	0.0140963	PRKCA|NELL1|CXCL12|PGF|PRKD1	http://amigo.geneontology.org/amigo/term/GO:0001938
sialylation	Gene Ontology	GO:0097503	3	18	0.00119305	0.0140963	ST6GALNAC3|ST3GAL6|ST8SIA1	http://amigo.geneontology.org/amigo/term/GO:0097503
neuron migration	Gene Ontology	GO:0001764	6	110	0.00120205	0.0140963	MAP1B|DDIT4|TBX20|NELL1|CXCL12|TUBB2B	http://amigo.geneontology.org/amigo/term/GO:0001764
positive regulation of epithelial to mesenchymal transition	Gene Ontology	GO:0010718	4	42	0.0012031	0.0140963	TIAM1|LEF1|SNAI1|COL1A1	http://amigo.geneontology.org/amigo/term/GO:0010718
response to hormone	Gene Ontology	GO:0009725	4	42	0.0012031	0.0140963	SNRPN|TIMP3|TIMP1|MB	http://amigo.geneontology.org/amigo/term/GO:0009725
regulation of mRNA stability	Gene Ontology	GO:0043488	6	111	0.00125641	0.0146599	HSPB1|PRKCA|ZFP36L1|VIM|FXR1|SAMD4A	http://amigo.geneontology.org/amigo/term/GO:0043488
apical plasma membrane	Gene Ontology	GO:0016324	11	354	0.00135739	0.015737	GNAS|SLC16A2|KCNMA1|SLC2A1|HSP90AB1|MSN|MTCL1|NHS|BST2|ADAM18|CD9	http://amigo.geneontology.org/amigo/term/GO:0016324
perikaryon	Gene Ontology	GO:0043204	7	155	0.00137088	0.015737	MAP1B|KCND2|DPYSL2|CACNA1A|GRIK2|EPHA4|CTNND2	http://amigo.geneontology.org/amigo/term/GO:0043204
telomere maintenance via telomerase	Gene Ontology	GO:0007004	3	19	0.00137111	0.015737	HSP90AB1|TERF1|POT1	http://amigo.geneontology.org/amigo/term/GO:0007004
G-protein beta-subunit binding	Gene Ontology	GO:0031681	3	19	0.00137111	0.015737	RGS7|GNG10|GNG11	http://amigo.geneontology.org/amigo/term/GO:0031681
ATP binding	Gene Ontology	GO:0005524	28	1463	0.0014054	0.0160649	PDGFRA|HSPA5|EPHA7|KALRN|EPHA4|MAP2K2|ATP11B|FLT1|PTK7|PFKP|HSP90AB1|FIGN|CDC42BPA|ACTC1|IGF1R|ALPK2|PRKCA|PRKCB|PRKAG2|MAST4|ATP2B4|UBE2H|DDR1|PDK1|KCNT2|ABCA1|PRKD1|EIF4A2	http://amigo.geneontology.org/amigo/term/GO:0005524
protein-DNA complex	Gene Ontology	GO:0032993	4	44	0.00141199	0.0160749	TCF4|LEF1|HMGA2|POLR2H	http://amigo.geneontology.org/amigo/term/GO:0032993
unfolded protein binding	Gene Ontology	GO:0051082	6	115	0.00149287	0.0169272	HSPA5|SCG5|HSP90AB1|TOMM20|SERPINH1|PPIB	http://amigo.geneontology.org/amigo/term/GO:0051082
estrogen metabolic process	Gene Ontology	GO:0008210	3	20	0.00156502	0.0176033	HSD17B4|PDGFRA|CYP1B1	http://amigo.geneontology.org/amigo/term/GO:0008210
signal transduction involved in regulation of gene expression	Gene Ontology	GO:0023019	3	20	0.00156502	0.0176033	MSX1|MSX2|PDGFRA	http://amigo.geneontology.org/amigo/term/GO:0023019
visual perception	Gene Ontology	GO:0007601	8	206	0.00160692	0.0180026	CYP1B1|COL11A1|CACNB2|OAT|GRM8|COL1A1|TIMP3|HMCN1	http://amigo.geneontology.org/amigo/term/GO:0007601
negative regulation of fat cell differentiation	Gene Ontology	GO:0045599	4	46	0.00164491	0.0182826	RUNX1T1|MSX2|JDP2|ROR2	http://amigo.geneontology.org/amigo/term/GO:0045599
outflow tract morphogenesis	Gene Ontology	GO:0003151	4	46	0.00164491	0.0182826	TGFBR3|SFRP2|FZD2|FOXH1	http://amigo.geneontology.org/amigo/term/GO:0003151
negative regulation of BMP signaling pathway	Gene Ontology	GO:0030514	4	47	0.00177082	0.0193317	SFRP2|CHRD|BMPER|TWSG1	http://amigo.geneontology.org/amigo/term/GO:0030514
cell leading edge	Gene Ontology	GO:0031252	4	47	0.00177082	0.0193317	LDB2|ARF1|CDC42BPA|VIM	http://amigo.geneontology.org/amigo/term/GO:0031252
oligosaccharide metabolic process	Gene Ontology	GO:0009311	3	21	0.00177526	0.0193317	ST6GALNAC3|ST3GAL6|ST8SIA1	http://amigo.geneontology.org/amigo/term/GO:0009311
non-canonical Wnt signaling pathway	Gene Ontology	GO:0035567	3	21	0.00177526	0.0193317	FRZB|SFRP2|FZD2	http://amigo.geneontology.org/amigo/term/GO:0035567
neuron projection extension	Gene Ontology	GO:1990138	3	21	0.00177526	0.0193317	TIAM1|DDR1|ALCAM	http://amigo.geneontology.org/amigo/term/GO:1990138
neutrophil degranulation	Gene Ontology	GO:0043312	13	482	0.00178055	0.0193317	YPEL5|CD63|PGRMC1|BRI3|CD59|FCGR2A|HSP90AB1|ATP11B|BST2|LGALS3|CYSTM1|CKAP4|ANPEP	http://amigo.geneontology.org/amigo/term/GO:0043312
response to hydrogen peroxide	Gene Ontology	GO:0042542	4	48	0.00190326	0.0205056	TXNIP|MB|HMOX1|COL1A1	http://amigo.geneontology.org/amigo/term/GO:0042542
positive regulation of cell adhesion	Gene Ontology	GO:0045785	4	48	0.00190326	0.0205056	PRKCA|PPP3CA|CXCL12|CHRD	http://amigo.geneontology.org/amigo/term/GO:0045785
positive regulation of protein kinase B signaling	Gene Ontology	GO:0051897	7	166	0.00199331	0.0211907	TCF4|IGF1R|PDGFRA|THBS1|HSP90AB1|IGFBP5|FGF17	http://amigo.geneontology.org/amigo/term/GO:0051897
glutathione derivative biosynthetic process	Gene Ontology	GO:1901687	3	22	0.00200231	0.0211907	GSTM3|GSTM4|GSTM5	http://amigo.geneontology.org/amigo/term/GO:1901687
endoplasmic reticulum unfolded protein response	Gene Ontology	GO:0030968	4	49	0.00204239	0.0211907	RNF175|SERP1|CREB3L1|HSPA5	http://amigo.geneontology.org/amigo/term/GO:0030968
positive regulation of endothelial cell chemotaxis by VEGF-activated vascular endothelial growth factor receptor signaling pathway	Gene Ontology	GO:0038033	2	5	0.00207235	0.0211907	PRKD1|HSPB1	http://amigo.geneontology.org/amigo/term/GO:0038033
mesonephric duct development	Gene Ontology	GO:0072177	2	5	0.00207235	0.0211907	LHX1|GREB1L	http://amigo.geneontology.org/amigo/term/GO:0072177
regulation of lipid storage	Gene Ontology	GO:0010883	2	5	0.00207235	0.0211907	ALKBH7|MEST	http://amigo.geneontology.org/amigo/term/GO:0010883
regulation of integrin-mediated signaling pathway	Gene Ontology	GO:2001044	2	5	0.00207235	0.0211907	PRKD1|TIMP1	http://amigo.geneontology.org/amigo/term/GO:2001044
vascular endothelial growth factor binding	Gene Ontology	GO:0038085	2	5	0.00207235	0.0211907	NELL1|PDGFRA	http://amigo.geneontology.org/amigo/term/GO:0038085
calcineurin complex	Gene Ontology	GO:0005955	2	5	0.00207235	0.0211907	PPP3CA|ITPR1	http://amigo.geneontology.org/amigo/term/GO:0005955
dichotomous subdivision of terminal units involved in salivary gland branching	Gene Ontology	GO:0060666	2	5	0.00207235	0.0211907	NELL1|SEMA3C	http://amigo.geneontology.org/amigo/term/GO:0060666
development of primary female sexual characteristics	Gene Ontology	GO:0046545	2	5	0.00207235	0.0211907	DACH1|DACH2	http://amigo.geneontology.org/amigo/term/GO:0046545
dolichyl-diphosphooligosaccharide-protein glycotransferase activity	Gene Ontology	GO:0004579	2	5	0.00207235	0.0211907	STT3B|OSTC	http://amigo.geneontology.org/amigo/term/GO:0004579
adenylate cyclase activator activity	Gene Ontology	GO:0010856	2	5	0.00207235	0.0211907	GNAS|CALM1	http://amigo.geneontology.org/amigo/term/GO:0010856
Roundabout signaling pathway	Gene Ontology	GO:0035385	2	5	0.00207235	0.0211907	SLIT3|SLIT2	http://amigo.geneontology.org/amigo/term/GO:0035385
positive regulation of protein serine/threonine kinase activity	Gene Ontology	GO:0071902	4	50	0.0021884	0.0222963	HSP90AB1|MAP2K2|HMGA2|CALM1	http://amigo.geneontology.org/amigo/term/GO:0071902
GTPase activator activity	Gene Ontology	GO:0005096	9	268	0.00219734	0.0223065	PLCB1|RGS10|RABGAP1L|DOCK5|RGS7|ARHGAP12|NELL1|ARHGAP6|ADGRB3	http://amigo.geneontology.org/amigo/term/GO:0005096
negative regulation of cell growth	Gene Ontology	GO:0030308	6	125	0.00223207	0.0225776	SFRP2|FRZB|SLIT3|SLIT2|BST2|MSX1	http://amigo.geneontology.org/amigo/term/GO:0030308
semaphorin receptor binding	Gene Ontology	GO:0030215	3	23	0.00224662	0.0226433	SEMA3C|SEMA3E|SEMA6A	http://amigo.geneontology.org/amigo/term/GO:0030215
synapse organization	Gene Ontology	GO:0050808	4	51	0.00234144	0.0235147	SNCG|SEMA3E|DPYSL2|CTNND2	http://amigo.geneontology.org/amigo/term/GO:0050808
transcription factor binding	Gene Ontology	GO:0008134	10	325	0.00236934	0.023691	TCF4|MYC|JARID2|HMGA2|ID3|ZFP36L1|HAND1|CXXC5|MSX2|ROR2	http://amigo.geneontology.org/amigo/term/GO:0008134
regulation of transcription by RNA polymerase II	Gene Ontology	GO:0006357	17	751	0.00237584	0.023691	BNC2|TCF4|LITAF|ETV6|TSC22D1|TSC22D3|RFX7|JDP2|ZFP36L1|PRKCB|HAND1|STOX2|MYC|DACH2|ATP2B4|IRX3|ZIC3	http://amigo.geneontology.org/amigo/term/GO:0006357
cell projection	Gene Ontology	GO:0042995	6	127	0.0024081	0.0239279	MAP1B|CACNA1A|KCTD8|NRXN1|FABP7|RND3	http://amigo.geneontology.org/amigo/term/GO:0042995
intracellular protein transport	Gene Ontology	GO:0006886	9	273	0.00247681	0.0245239	COPZ1|ARF1|RABGAP1L|SEC24D|CLTA|AP1S2|SYNDIG1|SCG5|SEC31A	http://amigo.geneontology.org/amigo/term/GO:0006886
vesicle	Gene Ontology	GO:0031982	7	173	0.00249072	0.0245751	DYNC1I2|CALM1|CD59|NRXN1|MSN|CLIC1|RND3	http://amigo.geneontology.org/amigo/term/GO:0031982
negative regulation of catalytic activity	Gene Ontology	GO:0043086	4	52	0.00250169	0.0245793	TXNIP|SCG5|ANXA5|TIMP1	http://amigo.geneontology.org/amigo/term/GO:0043086
cochlea morphogenesis	Gene Ontology	GO:0090103	3	24	0.00250863	0.0245793	FRZB|FZD2|PTK7	http://amigo.geneontology.org/amigo/term/GO:0090103
chromatin binding	Gene Ontology	GO:0003682	12	443	0.00254602	0.0248591	TCF4|DPPA4|PHF21A|PRKCB|JDP2|JARID2|GLI3|CREB3L1|NHS|SNAI2|CTBP2|LEF1	http://amigo.geneontology.org/amigo/term/GO:0003682
cellular response to cytokine stimulus	Gene Ontology	GO:0071345	4	53	0.00266931	0.0258127	PTPN13|LEF1|FOXH1|PTPN14	http://amigo.geneontology.org/amigo/term/GO:0071345
negative regulation of canonical Wnt signaling pathway	Gene Ontology	GO:0090090	7	176	0.00273099	0.0258127	SFRP2|TCF4|FRZB|BICC1|GLI3|IGFBP4|SNAI2	http://amigo.geneontology.org/amigo/term/GO:0090090
maintenance of synapse structure	Gene Ontology	GO:0099558	2	6	0.00274467	0.0258127	CHCHD10|ADGRB3	http://amigo.geneontology.org/amigo/term/GO:0099558
positive regulation of dopamine secretion	Gene Ontology	GO:0033603	2	6	0.00274467	0.0258127	SYT1|CXCL12	http://amigo.geneontology.org/amigo/term/GO:0033603
endocardial cushion formation	Gene Ontology	GO:0003272	2	6	0.00274467	0.0258127	TBX20|ROBO2	http://amigo.geneontology.org/amigo/term/GO:0003272
BMP signaling pathway involved in heart development	Gene Ontology	GO:0061312	2	6	0.00274467	0.0258127	MSX1|MSX2	http://amigo.geneontology.org/amigo/term/GO:0061312
muscular septum morphogenesis	Gene Ontology	GO:0003150	2	6	0.00274467	0.0258127	TGFBR3|FZD2	http://amigo.geneontology.org/amigo/term/GO:0003150
positive regulation of cell proliferation in bone marrow	Gene Ontology	GO:0071864	2	6	0.00274467	0.0258127	LEF1|HMGA2	http://amigo.geneontology.org/amigo/term/GO:0071864
platelet dense granule membrane	Gene Ontology	GO:0031088	2	6	0.00274467	0.0258127	ITPR1|CD63	http://amigo.geneontology.org/amigo/term/GO:0031088
netrin receptor activity	Gene Ontology	GO:0005042	2	6	0.00274467	0.0258127	UNC5B|UNC5D	http://amigo.geneontology.org/amigo/term/GO:0005042
super elongation complex	Gene Ontology	GO:0032783	2	6	0.00274467	0.0258127	AFF3|AFF1	http://amigo.geneontology.org/amigo/term/GO:0032783
ventricular cardiac muscle tissue morphogenesis	Gene Ontology	GO:0055010	3	25	0.00278876	0.0259044	TGFBR3|HAND1|COL11A1	http://amigo.geneontology.org/amigo/term/GO:0055010
laminin binding	Gene Ontology	GO:0043236	3	25	0.00278876	0.0259044	LGALS3|RPSA|THBS1	http://amigo.geneontology.org/amigo/term/GO:0043236
cellular response to interleukin-4	Gene Ontology	GO:0071353	3	25	0.00278876	0.0259044	HSP90AB1|LEF1|HSPA5	http://amigo.geneontology.org/amigo/term/GO:0071353
SH3 domain binding	Gene Ontology	GO:0017124	6	131	0.00279126	0.0259044	FMN1|SH3BGRL|ADAM18|ARHGAP6|SH3KBP1|FUT8	http://amigo.geneontology.org/amigo/term/GO:0017124
positive regulation of cysteine-type endopeptidase activity involved in apoptotic process	Gene Ontology	GO:0043280	4	54	0.00284447	0.0262251	ARL6IP5|PDCD5|MYC|MALT1	http://amigo.geneontology.org/amigo/term/GO:0043280
protein kinase C binding	Gene Ontology	GO:0005080	4	54	0.00284447	0.0262251	CCDC88A|NELL1|PRKCB|HSPB1	http://amigo.geneontology.org/amigo/term/GO:0005080
negative regulation of angiogenesis	Gene Ontology	GO:0016525	5	91	0.00297372	0.0272381	SEMA3E|ADGRB3|SEMA6A|ATP2B4|THBS1	http://amigo.geneontology.org/amigo/term/GO:0016525
protein glycosylation	Gene Ontology	GO:0006486	5	91	0.00297372	0.0272381	LARGE1|SERP1|ST6GALNAC3|ST3GAL6|ST8SIA1	http://amigo.geneontology.org/amigo/term/GO:0006486
cellular response to heat	Gene Ontology	GO:0034605	4	55	0.00302733	0.0273726	HSP90AB1|HMOX1|ST8SIA1|THBS1	http://amigo.geneontology.org/amigo/term/GO:0034605
phosphatidylinositol-mediated signaling	Gene Ontology	GO:0048015	4	55	0.00302733	0.0273726	PLCB1|IGF1R|PLCB4|PDGFRA	http://amigo.geneontology.org/amigo/term/GO:0048015
cis-regulatory region sequence-specific DNA binding	Gene Ontology	GO:0000987	4	55	0.00302733	0.0273726	LHX1|LEF1|FOXH1|SPP1	http://amigo.geneontology.org/amigo/term/GO:0000987
extracellular vesicle	Gene Ontology	GO:1903561	4	55	0.00302733	0.0273726	EDIL3|COL6A3|MFGE8|CD9	http://amigo.geneontology.org/amigo/term/GO:1903561
positive regulation of phosphorylation	Gene Ontology	GO:0042327	3	26	0.00308741	0.0277374	GLMN|NELL1|THBS1	http://amigo.geneontology.org/amigo/term/GO:0042327
regulation of glucose metabolic process	Gene Ontology	GO:0010906	3	26	0.00308741	0.0277374	PDK1|ROR2|IGFBP4	http://amigo.geneontology.org/amigo/term/GO:0010906
animal organ morphogenesis	Gene Ontology	GO:0009887	6	134	0.00310728	0.0277611	LHX1|ATRNL1|NELL1|PTCH1|FGF17|SEMA6A	http://amigo.geneontology.org/amigo/term/GO:0009887
transport vesicle	Gene Ontology	GO:0030133	5	92	0.0031098	0.0277611	KDELR2|COPZ1|KDELR1|CD59|KDELR3	http://amigo.geneontology.org/amigo/term/GO:0030133
nucleolus	Gene Ontology	GO:0005730	18	839	0.00312701	0.0278264	LDB2|SPATS2L|DIAPH2|ETV6|CCND2|HMOX1|MPP6|NRXN1|LIN28B|PDK1|FXR1|TERF1|HAND1|SYNE1|NMD3|MYC|ITPR1|ZEB2	http://amigo.geneontology.org/amigo/term/GO:0005730
cellular response to transforming growth factor beta stimulus	Gene Ontology	GO:0071560	4	56	0.00321806	0.0285463	PDCD5|PDE3A|ZFP36L1|COL1A1	http://amigo.geneontology.org/amigo/term/GO:0071560
basement membrane	Gene Ontology	GO:0005604	5	93	0.00325031	0.0285505	ATRNL1|HMCN1|TIMP3|P3H2|TIMP1	http://amigo.geneontology.org/amigo/term/GO:0005604
protein folding chaperone	Gene Ontology	GO:0044183	3	27	0.00340496	0.0285505	HSP90AB1|HSPA5|HSPB1	http://amigo.geneontology.org/amigo/term/GO:0044183
response to organic substance	Gene Ontology	GO:0010033	3	27	0.00340496	0.0285505	ANXA5|TIMP3|TIMP1	http://amigo.geneontology.org/amigo/term/GO:0010033
ephrin receptor binding	Gene Ontology	GO:0046875	3	27	0.00340496	0.0285505	EPHA7|EPHA4|EFNB1	http://amigo.geneontology.org/amigo/term/GO:0046875
cellular response to fibroblast growth factor stimulus	Gene Ontology	GO:0044344	3	27	0.00340496	0.0285505	LHX1|ZFP36L1|COL1A1	http://amigo.geneontology.org/amigo/term/GO:0044344
fibronectin binding	Gene Ontology	GO:0001968	3	27	0.00340496	0.0285505	SFRP2|THBS1|IGFBP5	http://amigo.geneontology.org/amigo/term/GO:0001968
negative regulation of smoothened signaling pathway	Gene Ontology	GO:0045879	3	27	0.00340496	0.0285505	GLI3|PTCH1|HERC4	http://amigo.geneontology.org/amigo/term/GO:0045879
glutathione transferase activity	Gene Ontology	GO:0004364	3	27	0.00340496	0.0285505	GSTM3|GSTM4|GSTM5	http://amigo.geneontology.org/amigo/term/GO:0004364
voltage-gated calcium channel complex	Gene Ontology	GO:0005891	3	27	0.00340496	0.0285505	CACNB2|CACHD1|CACNA1A	http://amigo.geneontology.org/amigo/term/GO:0005891
nuclear chromatin	Gene Ontology	GO:0000790	19	915	0.00343719	0.0285505	HMX1|LHX1|TRPS1|MYC|TCF4|TBX20|PLCB1|RFX7|JDP2|ETV6|CREB3L1|HAND1|SNAI2|MSX1|MSX2|FOXH1|ROR2|IRX3|ZEB2	http://amigo.geneontology.org/amigo/term/GO:0000790
forebrain radial glial cell differentiation	Gene Ontology	GO:0021861	2	7	0.0035053	0.0285505	GLI3|LEF1	http://amigo.geneontology.org/amigo/term/GO:0021861
shelterin complex	Gene Ontology	GO:0070187	2	7	0.0035053	0.0285505	TERF1|POT1	http://amigo.geneontology.org/amigo/term/GO:0070187
GPI-linked ephrin receptor activity	Gene Ontology	GO:0005004	2	7	0.0035053	0.0285505	EPHA7|EPHA4	http://amigo.geneontology.org/amigo/term/GO:0005004
smoothened signaling pathway involved in dorsal/ventral neural tube patterning	Gene Ontology	GO:0060831	2	7	0.0035053	0.0285505	GLI3|PTCH1	http://amigo.geneontology.org/amigo/term/GO:0060831
regulation of Cdc42 protein signal transduction	Gene Ontology	GO:0032489	2	7	0.0035053	0.0285505	NELL1|ABCA1	http://amigo.geneontology.org/amigo/term/GO:0032489
chorio-allantoic fusion	Gene Ontology	GO:0060710	2	7	0.0035053	0.0285505	LEF1|ZFP36L1	http://amigo.geneontology.org/amigo/term/GO:0060710
positive regulation of axon extension involved in axon guidance	Gene Ontology	GO:0048842	2	7	0.0035053	0.0285505	NELL1|CXCL12	http://amigo.geneontology.org/amigo/term/GO:0048842
negative regulation of cellular component movement	Gene Ontology	GO:0051271	2	7	0.0035053	0.0285505	TGFBR3|CD9	http://amigo.geneontology.org/amigo/term/GO:0051271
positive regulation of gastrulation	Gene Ontology	GO:2000543	2	7	0.0035053	0.0285505	LHX1|TENM4	http://amigo.geneontology.org/amigo/term/GO:2000543
negative regulation of small GTPase mediated signal transduction	Gene Ontology	GO:0051058	2	7	0.0035053	0.0285505	ARHGAP12|SLIT2	http://amigo.geneontology.org/amigo/term/GO:0051058
mesendoderm development	Gene Ontology	GO:0048382	2	7	0.0035053	0.0285505	LHX1|ZFP36L1	http://amigo.geneontology.org/amigo/term/GO:0048382
sphingosine N-acyltransferase activity	Gene Ontology	GO:0050291	2	7	0.0035053	0.0285505	GDF1|CERS2	http://amigo.geneontology.org/amigo/term/GO:0050291
negative regulation of RNA polymerase II regulatory region sequence-specific DNA binding	Gene Ontology	GO:1903026	2	7	0.0035053	0.0285505	TMSB4X|HAND1	http://amigo.geneontology.org/amigo/term/GO:1903026
negative regulation of chemokine-mediated signaling pathway	Gene Ontology	GO:0070100	2	7	0.0035053	0.0285505	SLIT3|SLIT2	http://amigo.geneontology.org/amigo/term/GO:0070100
ventral spinal cord development	Gene Ontology	GO:0021517	2	7	0.0035053	0.0285505	LHX1|DAB1	http://amigo.geneontology.org/amigo/term/GO:0021517
smooth endoplasmic reticulum membrane	Gene Ontology	GO:0030868	2	7	0.0035053	0.0285505	TTYH1|PGRMC1	http://amigo.geneontology.org/amigo/term/GO:0030868
regulation of voltage-gated calcium channel activity	Gene Ontology	GO:1901385	2	7	0.0035053	0.0285505	CACNB2|CACNA1A	http://amigo.geneontology.org/amigo/term/GO:1901385
Roundabout binding	Gene Ontology	GO:0048495	2	7	0.0035053	0.0285505	SLIT3|SLIT2	http://amigo.geneontology.org/amigo/term/GO:0048495
regulation of gene expression	Gene Ontology	GO:0010468	8	235	0.00351297	0.0285505	LHX1|ALPK2|AFF3|ZFP36L1|AFF1|NELL1|MYC|FUT8	http://amigo.geneontology.org/amigo/term/GO:0010468
lamellipodium	Gene Ontology	GO:0030027	7	185	0.0035594	0.0288412	ARPC3|ACTC1|PTPN13|PALLD|CDC42BPA|NHS|CCDC88A	http://amigo.geneontology.org/amigo/term/GO:0030027
negative regulation of neuron apoptotic process	Gene Ontology	GO:0043524	6	138	0.00356925	0.0288412	UNC5B|GRIK2|HMOX1|PTPRZ1|HSP90AB1|NELL1	http://amigo.geneontology.org/amigo/term/GO:0043524
cell division	Gene Ontology	GO:0051301	10	346	0.00364789	0.0293922	FIGN|CCND2|HMGA2|FBXL7|TERF1|TTC28|CLTA|HMCN1|CAPG|GNAI1	http://amigo.geneontology.org/amigo/term/GO:0051301
anterior/posterior pattern specification	Gene Ontology	GO:0009952	5	96	0.00369924	0.0297208	LHX1|MSX2|MSX1|ZIC3|GLI3	http://amigo.geneontology.org/amigo/term/GO:0009952
sequence-specific DNA binding	Gene Ontology	GO:0043565	11	405	0.00371138	0.0297334	TCF4|ZNF423|ZIC3|CXXC5|SNAI2|MSX2|FOXH1|LEF1|ROR2|IRX3|ZEB2	http://amigo.geneontology.org/amigo/term/GO:0043565
endodermal cell differentiation	Gene Ontology	GO:0035987	3	28	0.00374177	0.029807	MMP2|HMGA2|COL11A1	http://amigo.geneontology.org/amigo/term/GO:0035987
hair follicle morphogenesis	Gene Ontology	GO:0031069	3	28	0.00374177	0.029807	SNAI1|FST|IGFBP5	http://amigo.geneontology.org/amigo/term/GO:0031069
cellular response to leukemia inhibitory factor	Gene Ontology	GO:1990830	5	97	0.00385829	0.0306483	CTBP2|RNMT|JARID2|PFKP|EIF4A2	http://amigo.geneontology.org/amigo/term/GO:1990830
beta-catenin-TCF complex assembly	Gene Ontology	GO:1904837	3	29	0.0040982	0.0324623	TCF4|LEF1|MYC	http://amigo.geneontology.org/amigo/term/GO:1904837
response to estrogen	Gene Ontology	GO:0043627	4	61	0.00429522	0.032989	GLI3|GSTM3|HMOX1|KRT19	http://amigo.geneontology.org/amigo/term/GO:0043627
positive regulation of synapse assembly	Gene Ontology	GO:0051965	4	61	0.00429522	0.032989	PTPRD|SYNDIG1|NRXN1|ADGRB3	http://amigo.geneontology.org/amigo/term/GO:0051965
ion transmembrane transporter activity	Gene Ontology	GO:0015075	2	8	0.00435239	0.032989	S100A6|ATP11B	http://amigo.geneontology.org/amigo/term/GO:0015075
insulin-like growth factor II binding	Gene Ontology	GO:0031995	2	8	0.00435239	0.032989	IGFBP4|IGFBP5	http://amigo.geneontology.org/amigo/term/GO:0031995
negative regulation of activin receptor signaling pathway	Gene Ontology	GO:0032926	2	8	0.00435239	0.032989	FST|MAGI2	http://amigo.geneontology.org/amigo/term/GO:0032926
xenobiotic catabolic process	Gene Ontology	GO:0042178	2	8	0.00435239	0.032989	GSTM3|GSTM4	http://amigo.geneontology.org/amigo/term/GO:0042178
calcium ion transmembrane transporter activity	Gene Ontology	GO:0015085	2	8	0.00435239	0.032989	ITPR1|ATP2B4	http://amigo.geneontology.org/amigo/term/GO:0015085
negative regulation of membrane protein ectodomain proteolysis	Gene Ontology	GO:0051045	2	8	0.00435239	0.032989	TIMP3|TIMP1	http://amigo.geneontology.org/amigo/term/GO:0051045
telomeric D-loop disassembly	Gene Ontology	GO:0061820	2	8	0.00435239	0.032989	TERF1|POT1	http://amigo.geneontology.org/amigo/term/GO:0061820
endochondral bone growth	Gene Ontology	GO:0003416	2	8	0.00435239	0.032989	MSX2|BNC2	http://amigo.geneontology.org/amigo/term/GO:0003416
regulation of axon guidance	Gene Ontology	GO:1902667	2	8	0.00435239	0.032989	ZSWIM5|ZSWIM6	http://amigo.geneontology.org/amigo/term/GO:1902667
cAMP-dependent protein kinase inhibitor activity	Gene Ontology	GO:0004862	2	8	0.00435239	0.032989	PRKAG2|PKIG	http://amigo.geneontology.org/amigo/term/GO:0004862
hindlimb morphogenesis	Gene Ontology	GO:0035137	2	8	0.00435239	0.032989	PTCH1|FMN1	http://amigo.geneontology.org/amigo/term/GO:0035137
glycosphingolipid biosynthetic process	Gene Ontology	GO:0006688	2	8	0.00435239	0.032989	LARGE1|ST8SIA1	http://amigo.geneontology.org/amigo/term/GO:0006688
regulation of keratinocyte proliferation	Gene Ontology	GO:0010837	2	8	0.00435239	0.032989	PRKD1|ZFP36L1	http://amigo.geneontology.org/amigo/term/GO:0010837
regulation of insulin-like growth factor receptor signaling pathway	Gene Ontology	GO:0043567	2	8	0.00435239	0.032989	IGFBP4|IGFBP5	http://amigo.geneontology.org/amigo/term/GO:0043567
actin cytoskeleton	Gene Ontology	GO:0015629	8	245	0.00447089	0.0332869	TAX1BP3|ARPC3|KALRN|PALLD|ACTC1|ADAM18|ARHGAP6|FLT1	http://amigo.geneontology.org/amigo/term/GO:0015629
Wnt-protein binding	Gene Ontology	GO:0017147	3	30	0.00447456	0.0332869	FRZB|SFRP2|FZD2	http://amigo.geneontology.org/amigo/term/GO:0017147
ERK1 and ERK2 cascade	Gene Ontology	GO:0070371	3	30	0.00447456	0.0332869	MAP2K2|MYC|ZFP36L1	http://amigo.geneontology.org/amigo/term/GO:0070371
negative regulation of DNA binding	Gene Ontology	GO:0043392	3	30	0.00447456	0.0332869	HMOX1|LEF1|HMGA2	http://amigo.geneontology.org/amigo/term/GO:0043392
protein N-linked glycosylation via asparagine	Gene Ontology	GO:0018279	3	30	0.00447456	0.0332869	STT3B|OSTC|FUT8	http://amigo.geneontology.org/amigo/term/GO:0018279
platelet-derived growth factor receptor signaling pathway	Gene Ontology	GO:0048008	3	30	0.00447456	0.0332869	TXNIP|NELL1|PDGFRA	http://amigo.geneontology.org/amigo/term/GO:0048008
glutamate secretion	Gene Ontology	GO:0014047	3	30	0.00447456	0.0332869	SYT1|SAT2|GLS	http://amigo.geneontology.org/amigo/term/GO:0014047
vasculogenesis	Gene Ontology	GO:0001570	4	62	0.00453644	0.0336226	GLMN|TGFBR3|ZFP36L1|TBX20	http://amigo.geneontology.org/amigo/term/GO:0001570
structural constituent of cytoskeleton	Gene Ontology	GO:0005200	5	101	0.0045436	0.0336226	ARPC3|MSN|TUBB2B|KRT19|VIM	http://amigo.geneontology.org/amigo/term/GO:0005200
platelet activation	Gene Ontology	GO:0030168	5	102	0.00472761	0.0348925	PRKCA|ITPR1|CD9|PRKCB|COL1A1	http://amigo.geneontology.org/amigo/term/GO:0030168
DNA-binding transcription factor activity	Gene Ontology	GO:0003700	14	607	0.00475485	0.0349251	LHX1|TRPS1|MYC|TCF4|TSC22D3|RFX7|ETV6|GLI3|ZIC3|SNAI2|LEF1|FOXH1|ROR2|ZNF423	http://amigo.geneontology.org/amigo/term/GO:0003700
somatic stem cell population maintenance	Gene Ontology	GO:0035019	4	63	0.00478662	0.0349251	LDB2|POLR2H|DPPA4|ZIC3	http://amigo.geneontology.org/amigo/term/GO:0035019
metallopeptidase activity	Gene Ontology	GO:0008237	4	63	0.00478662	0.0349251	ADAM18|MMP2|ANPEP|EIF3F	http://amigo.geneontology.org/amigo/term/GO:0008237
heart looping	Gene Ontology	GO:0001947	4	63	0.00478662	0.0349251	TBX20|FOXH1|HAND1|ZIC3	http://amigo.geneontology.org/amigo/term/GO:0001947
chemical synaptic transmission	Gene Ontology	GO:0007268	8	248	0.00479413	0.0349251	SYPL1|KCND2|SYT1|CACNB2|GRIK2|NRXN1|SNCG|CACNA1A	http://amigo.geneontology.org/amigo/term/GO:0007268
growth factor binding	Gene Ontology	GO:0019838	3	31	0.00487118	0.0352128	NELL1|PDGFRA|FLT1	http://amigo.geneontology.org/amigo/term/GO:0019838
positive regulation of phosphatidylinositol 3-kinase activity	Gene Ontology	GO:0043552	3	31	0.00487118	0.0352128	PDGFRA|PRKD1|FLT1	http://amigo.geneontology.org/amigo/term/GO:0043552
T cell differentiation in thymus	Gene Ontology	GO:0033077	3	31	0.00487118	0.0352128	ADAM18|GLI3|ZFP36L1	http://amigo.geneontology.org/amigo/term/GO:0033077
cadherin binding	Gene Ontology	GO:0045296	9	305	0.00499759	0.0359418	CDH11|CDH10|FXYD5|HSPA5|CLIC1|SLC7A11|PFKP|HSP90AB1|CTNND2	http://amigo.geneontology.org/amigo/term/GO:0045296
microtubule	Gene Ontology	GO:0005874	9	305	0.00499759	0.0359418	MAP1B|DPYSL2|CEP170|TIAM1|FIGN|DYNC1I2|MAP2K2|GABARAPL1|TUBB2B	http://amigo.geneontology.org/amigo/term/GO:0005874
hippocampus development	Gene Ontology	GO:0021766	4	64	0.0050459	0.0361045	GLI3|DAB1|ATP2B4|ZEB2	http://amigo.geneontology.org/amigo/term/GO:0021766
vascular endothelial growth factor receptor signaling pathway	Gene Ontology	GO:0048010	4	64	0.0050459	0.0361045	PGF|NELL1|PRKD1|FLT1	http://amigo.geneontology.org/amigo/term/GO:0048010
positive regulation of GTPase activity	Gene Ontology	GO:0043547	9	307	0.00520416	0.0363591	PLCB1|RGS10|KALRN|DOCK5|RGS7|ARHGAP12|NELL1|ARHGAP6|ADGRB3	http://amigo.geneontology.org/amigo/term/GO:0043547
slit diaphragm	Gene Ontology	GO:0036057	2	9	0.00528413	0.0363591	PPP3CA|MAGI2	http://amigo.geneontology.org/amigo/term/GO:0036057
regulation of glucose transmembrane transport	Gene Ontology	GO:0010827	2	9	0.00528413	0.0363591	PRKCB|SLC2A1	http://amigo.geneontology.org/amigo/term/GO:0010827
postsynaptic modulation of chemical synaptic transmission	Gene Ontology	GO:0099170	2	9	0.00528413	0.0363591	PPP3CA|PLCB1	http://amigo.geneontology.org/amigo/term/GO:0099170
axon guidance receptor activity	Gene Ontology	GO:0008046	2	9	0.00528413	0.0363591	EPHA7|ROBO2	http://amigo.geneontology.org/amigo/term/GO:0008046
glial cell migration	Gene Ontology	GO:0008347	2	9	0.00528413	0.0363591	EPHA4|CD9	http://amigo.geneontology.org/amigo/term/GO:0008347
dendritic growth cone	Gene Ontology	GO:0044294	2	9	0.00528413	0.0363591	HSP90AB1|PTCH1	http://amigo.geneontology.org/amigo/term/GO:0044294
lung-associated mesenchyme development	Gene Ontology	GO:0060484	2	9	0.00528413	0.0363591	DPPA4|PTK7	http://amigo.geneontology.org/amigo/term/GO:0060484
transforming growth factor beta-activated receptor activity	Gene Ontology	GO:0005024	2	9	0.00528413	0.0363591	TGFBR3|LTBP1	http://amigo.geneontology.org/amigo/term/GO:0005024
collagen biosynthetic process	Gene Ontology	GO:0032964	2	9	0.00528413	0.0363591	SERPINH1|COL1A1	http://amigo.geneontology.org/amigo/term/GO:0032964
nuclear telomere cap complex	Gene Ontology	GO:0000783	2	9	0.00528413	0.0363591	TERF1|POT1	http://amigo.geneontology.org/amigo/term/GO:0000783
neurofilament	Gene Ontology	GO:0005883	2	9	0.00528413	0.0363591	NELL1|CLDN11	http://amigo.geneontology.org/amigo/term/GO:0005883
iron ion transmembrane transporter activity	Gene Ontology	GO:0005381	2	9	0.00528413	0.0363591	SLC25A37|TTYH1	http://amigo.geneontology.org/amigo/term/GO:0005381
negative regulation of cAMP-dependent protein kinase activity	Gene Ontology	GO:2000480	2	9	0.00528413	0.0363591	PRKAG2|PKIG	http://amigo.geneontology.org/amigo/term/GO:2000480
positive regulation of G1/S transition of mitotic cell cycle	Gene Ontology	GO:1900087	3	32	0.00528836	0.0363591	ADAM18|PLCB1|CCND2	http://amigo.geneontology.org/amigo/term/GO:1900087
B cell activation	Gene Ontology	GO:0042113	3	32	0.00528836	0.0363591	PRKCB|MALT1|BST2	http://amigo.geneontology.org/amigo/term/GO:0042113
hematopoietic progenitor cell differentiation	Gene Ontology	GO:0002244	4	66	0.00559233	0.0383552	PDGFRA|PTPRZ1|FST|FLT1	http://amigo.geneontology.org/amigo/term/GO:0002244
excitatory synapse	Gene Ontology	GO:0060076	3	33	0.00572637	0.0389892	SYT1|PALLD|SYNDIG1	http://amigo.geneontology.org/amigo/term/GO:0060076
dendrite cytoplasm	Gene Ontology	GO:0032839	3	33	0.00572637	0.0389892	CACNA1A|GRIK2|GABARAPL1	http://amigo.geneontology.org/amigo/term/GO:0032839
embryonic forelimb morphogenesis	Gene Ontology	GO:0035115	3	33	0.00572637	0.0389892	MSX1|MSX2|CRABP2	http://amigo.geneontology.org/amigo/term/GO:0035115
post-embryonic development	Gene Ontology	GO:0009791	4	67	0.00587978	0.0398408	LHX1|SERP1|ITPR1|SEMA3C	http://amigo.geneontology.org/amigo/term/GO:0009791
presynaptic membrane	Gene Ontology	GO:0042734	4	67	0.00587978	0.0398408	SYT1|GRIK2|KCTD8|NRXN1	http://amigo.geneontology.org/amigo/term/GO:0042734
GTP binding	Gene Ontology	GO:0005525	10	373	0.00603506	0.0406239	HSP90AB1|SEPTIN11|GNAS|ARF1|RRAS|RND3|SEPTIN6|GNAI1|SCG5|TUBB2B	http://amigo.geneontology.org/amigo/term/GO:0005525
positive regulation of JUN kinase activity	Gene Ontology	GO:0043507	3	34	0.00618549	0.0406239	TIAM1|EPHA4|ZEB2	http://amigo.geneontology.org/amigo/term/GO:0043507
filamentous actin	Gene Ontology	GO:0031941	3	34	0.00618549	0.0406239	ARPC3|PDLIM2|PDLIM3	http://amigo.geneontology.org/amigo/term/GO:0031941
response to cocaine	Gene Ontology	GO:0042220	3	34	0.00618549	0.0406239	HSP90AB1|TIAM1|HSPA5	http://amigo.geneontology.org/amigo/term/GO:0042220
positive regulation of telomerase activity	Gene Ontology	GO:0051973	3	34	0.00618549	0.0406239	HSP90AB1|MYC|POT1	http://amigo.geneontology.org/amigo/term/GO:0051973
type B pancreatic cell proliferation	Gene Ontology	GO:0044342	2	10	0.00629873	0.0406239	IGFBP4|IGFBP5	http://amigo.geneontology.org/amigo/term/GO:0044342
dendritic spine maintenance	Gene Ontology	GO:0097062	2	10	0.00629873	0.0406239	IGF1R|TANC1	http://amigo.geneontology.org/amigo/term/GO:0097062
regulation of macrophage activation	Gene Ontology	GO:0043030	2	10	0.00629873	0.0406239	PJA2|ROR2	http://amigo.geneontology.org/amigo/term/GO:0043030
regulation of myeloid cell differentiation	Gene Ontology	GO:0045637	2	10	0.00629873	0.0406239	LGALS3|PRKCB	http://amigo.geneontology.org/amigo/term/GO:0045637
negative regulation of cell adhesion mediated by integrin	Gene Ontology	GO:0033629	2	10	0.00629873	0.0406239	SNAI2|CYP1B1	http://amigo.geneontology.org/amigo/term/GO:0033629
endoplasmic reticulum chaperone complex	Gene Ontology	GO:0034663	2	10	0.00629873	0.0406239	PPIB|HSPA5	http://amigo.geneontology.org/amigo/term/GO:0034663
muscle structure development	Gene Ontology	GO:0061061	2	10	0.00629873	0.0406239	PDLIM2|PDLIM3	http://amigo.geneontology.org/amigo/term/GO:0061061
IRES-dependent viral translational initiation	Gene Ontology	GO:0075522	2	10	0.00629873	0.0406239	EIF3F|SSB	http://amigo.geneontology.org/amigo/term/GO:0075522
armadillo repeat domain binding	Gene Ontology	GO:0070016	2	10	0.00629873	0.0406239	TCF4|LEF1	http://amigo.geneontology.org/amigo/term/GO:0070016
cell activation	Gene Ontology	GO:0001775	2	10	0.00629873	0.0406239	PDGFRA|TIMP1	http://amigo.geneontology.org/amigo/term/GO:0001775
G-rich strand telomeric DNA binding	Gene Ontology	GO:0098505	2	10	0.00629873	0.0406239	TERF1|POT1	http://amigo.geneontology.org/amigo/term/GO:0098505
prostate gland development	Gene Ontology	GO:0030850	2	10	0.00629873	0.0406239	GLI3|PTCH1	http://amigo.geneontology.org/amigo/term/GO:0030850
high voltage-gated calcium channel activity	Gene Ontology	GO:0008331	2	10	0.00629873	0.0406239	CACNB2|CACNA1A	http://amigo.geneontology.org/amigo/term/GO:0008331
microfibril	Gene Ontology	GO:0001527	2	10	0.00629873	0.0406239	FBN2|LTBP1	http://amigo.geneontology.org/amigo/term/GO:0001527
netrin-activated signaling pathway	Gene Ontology	GO:0038007	2	10	0.00629873	0.0406239	UNC5B|UNC5D	http://amigo.geneontology.org/amigo/term/GO:0038007
phospholipase C activity	Gene Ontology	GO:0004629	2	10	0.00629873	0.0406239	PLCB1|PLCB4	http://amigo.geneontology.org/amigo/term/GO:0004629
Notch signaling pathway	Gene Ontology	GO:0007219	5	110	0.0063946	0.0411296	ADAM18|SNAI2|MYC|ZNF423|KRT19	http://amigo.geneontology.org/amigo/term/GO:0007219
MAPK cascade	Gene Ontology	GO:0000165	8	261	0.0064064	0.0411296	PDGFRA|CALM1|ZFP36L1|MAP2K2|DUSP5|MYC|FGF17|NCAM1	http://amigo.geneontology.org/amigo/term/GO:0000165
positive regulation of neuron projection development	Gene Ontology	GO:0010976	5	111	0.0066285	0.0422178	TOX|PRKD1|HSPA5|PTK7|MAGI2	http://amigo.geneontology.org/amigo/term/GO:0010976
cell-cell junction assembly	Gene Ontology	GO:0007043	3	35	0.00666597	0.0422178	CDH11|CDH10|CTNND2	http://amigo.geneontology.org/amigo/term/GO:0007043
establishment of cell polarity	Gene Ontology	GO:0030010	3	35	0.00666597	0.0422178	HSP90AB1|ALPK2|UST	http://amigo.geneontology.org/amigo/term/GO:0030010
autophagosome membrane	Gene Ontology	GO:0000421	3	35	0.00666597	0.0422178	GABARAPL1|PRKD1|MCOLN3	http://amigo.geneontology.org/amigo/term/GO:0000421
cellular response to nerve growth factor stimulus	Gene Ontology	GO:1990090	3	35	0.00666597	0.0422178	ARPC3|MAGI2|HSPA5	http://amigo.geneontology.org/amigo/term/GO:1990090
dorsal/ventral pattern formation	Gene Ontology	GO:0009953	3	35	0.00666597	0.0422178	LHX1|PTCH1|TBX20	http://amigo.geneontology.org/amigo/term/GO:0009953
ion transmembrane transport	Gene Ontology	GO:0034220	7	209	0.00670391	0.0423627	TSC22D3|ATP1B3|GRIK2|ATP11B|S100A6|ATP2B4|TTYH1	http://amigo.geneontology.org/amigo/term/GO:0034220
positive regulation of protein binding	Gene Ontology	GO:0032092	4	70	0.00680068	0.0428778	HSP90AB1|TIAM1|NMD3|TCF4	http://amigo.geneontology.org/amigo/term/GO:0032092
regulation of insulin secretion	Gene Ontology	GO:0050796	4	71	0.00712762	0.0448386	PRKCA|CACNA1A|ITPR1|SLC2A1	http://amigo.geneontology.org/amigo/term/GO:0050796
cell-cell adhesion via plasma-membrane adhesion molecules	Gene Ontology	GO:0098742	3	36	0.00716804	0.0448921	CDH11|CDH10|UNC5D	http://amigo.geneontology.org/amigo/term/GO:0098742
cell death	Gene Ontology	GO:0008219	3	36	0.00716804	0.0448921	CACNA1A|HMOX1|EMP3	http://amigo.geneontology.org/amigo/term/GO:0008219
cellular response to hypoxia	Gene Ontology	GO:0071456	5	114	0.00736606	0.0451044	MYC|KCND2|HMOX1|ROR2|ZFP36L1	http://amigo.geneontology.org/amigo/term/GO:0071456
G-protein beta/gamma-subunit complex	Gene Ontology	GO:0031680	2	11	0.00739442	0.0451044	GNG10|GNG11	http://amigo.geneontology.org/amigo/term/GO:0031680
response to redox state	Gene Ontology	GO:0051775	2	11	0.00739442	0.0451044	RNF7|SLC7A11	http://amigo.geneontology.org/amigo/term/GO:0051775
positive regulation of embryonic development	Gene Ontology	GO:0040019	2	11	0.00739442	0.0451044	LHX1|PLCB1	http://amigo.geneontology.org/amigo/term/GO:0040019
wound healing, spreading of epidermal cells	Gene Ontology	GO:0035313	2	11	0.00739442	0.0451044	ADAM18|MSX2	http://amigo.geneontology.org/amigo/term/GO:0035313
regulation of cell-cell adhesion	Gene Ontology	GO:0022407	2	11	0.00739442	0.0451044	EPHA7|LEF1	http://amigo.geneontology.org/amigo/term/GO:0022407
Notch signaling involved in heart development	Gene Ontology	GO:0061314	2	11	0.00739442	0.0451044	SNAI2|SNAI1	http://amigo.geneontology.org/amigo/term/GO:0061314
keratinocyte proliferation	Gene Ontology	GO:0043616	2	11	0.00739442	0.0451044	PTCH1|FST	http://amigo.geneontology.org/amigo/term/GO:0043616
platelet-derived growth factor binding	Gene Ontology	GO:0048407	2	11	0.00739442	0.0451044	PDGFRA|COL1A1	http://amigo.geneontology.org/amigo/term/GO:0048407
negative regulation of axon regeneration	Gene Ontology	GO:0048681	2	11	0.00739442	0.0451044	EPHA4|CERS2	http://amigo.geneontology.org/amigo/term/GO:0048681
positive regulation of transcription from RNA polymerase II promoter in response to endoplasmic reticulum stress	Gene Ontology	GO:1990440	2	11	0.00739442	0.0451044	CREB3L1|HSPA5	http://amigo.geneontology.org/amigo/term/GO:1990440
COPI-coated vesicle	Gene Ontology	GO:0030137	2	11	0.00739442	0.0451044	ARF1|PACSIN1	http://amigo.geneontology.org/amigo/term/GO:0030137
glucose homeostasis	Gene Ontology	GO:0042593	5	115	0.00762411	0.0463045	PDK1|TCF4|IGF1R|PTCH1|IGFBP5	http://amigo.geneontology.org/amigo/term/GO:0042593
calcium ion transmembrane transport	Gene Ontology	GO:0070588	5	115	0.00762411	0.0463045	CACNB2|CACHD1|ATP2B4|MCOLN3|CACNA1A	http://amigo.geneontology.org/amigo/term/GO:0070588
synaptic vesicle endocytosis	Gene Ontology	GO:0048488	3	37	0.00769194	0.0466158	SYT1|PACSIN1|SNCG	http://amigo.geneontology.org/amigo/term/GO:0048488
apical part of cell	Gene Ontology	GO:0045177	4	74	0.00817018	0.0494076	MSN|DAB1|PTCH1|SLC7A11	http://amigo.geneontology.org/amigo/term/GO:0045177
voltage-gated calcium channel activity	Gene Ontology	GO:0005245	3	38	0.00823786	0.04971	CACNB2|CACHD1|CACNA1A	http://amigo.geneontology.org/amigo/term/GO:0005245
calcium ion transport	Gene Ontology	GO:0006816	4	75	0.0085387	0.0502028	CACNA1A|ITPR1|PRKCB|PPP3CA	http://amigo.geneontology.org/amigo/term/GO:0006816
mitotic nuclear envelope disassembly	Gene Ontology	GO:0007077	2	12	0.00856947	0.0502028	PRKCA|PRKCB	http://amigo.geneontology.org/amigo/term/GO:0007077
cell proliferation in forebrain	Gene Ontology	GO:0021846	2	12	0.00856947	0.0502028	FABP7|ZEB2	http://amigo.geneontology.org/amigo/term/GO:0021846
glutathione binding	Gene Ontology	GO:0043295	2	12	0.00856947	0.0502028	GSTM3|GSTM4	http://amigo.geneontology.org/amigo/term/GO:0043295
response to metal ion	Gene Ontology	GO:0010038	2	12	0.00856947	0.0502028	MT1X|CUTA	http://amigo.geneontology.org/amigo/term/GO:0010038
calcium channel inhibitor activity	Gene Ontology	GO:0019855	2	12	0.00856947	0.0502028	ITPR1|CALM1	http://amigo.geneontology.org/amigo/term/GO:0019855
positive regulation of extrinsic apoptotic signaling pathway via death domain receptors	Gene Ontology	GO:1902043	2	12	0.00856947	0.0502028	TRPS1|THBS1	http://amigo.geneontology.org/amigo/term/GO:1902043
collagen-activated tyrosine kinase receptor signaling pathway	Gene Ontology	GO:0038063	2	12	0.00856947	0.0502028	DDR1|COL1A1	http://amigo.geneontology.org/amigo/term/GO:0038063
oligosaccharyltransferase complex	Gene Ontology	GO:0008250	2	12	0.00856947	0.0502028	STT3B|OSTC	http://amigo.geneontology.org/amigo/term/GO:0008250
[truncated: 2,338 more rows]

## Sheet: TLC-GO
#Term	Database	ID	Input number	Background number	P-Value	Corrected P-Value	Input	Hyperlink
[truncated: 1,995 more rows]

[truncated: 3 more sheets: HLC-KEGG, ELC-KEGG, TLC-KEGG]
