# Supplementary material for: Highly efficient construction of monkey blastoid capsules from aged somatic cells
Source: Nat Commun. 2025 Jan 28;16:1130. doi: 10.1038/s41467-025-56447-z (PMC11775175; doi:10.1038/s41467-025-56447-z)
Supplement: Supplementary file 8 — Source Data [file 41467_2025_56447_MOESM8_ESM.xlsx]

## Sheet: Fig2-d
Fig2-d
ES
0.9
0.95
0.75
0.85
0.85

## Sheet: Fig2-j
Fig2-j
	1D						1.75D						2D						3D
1E5	15	45	55	5	0	0	55	45	35				55	55	35	50	73	87	80	70	85	30	42	51
2E5	0	0	0	5	0	0	35	20	25	54	21	18	35	45	65	15	0	56	45	90	85	5	0	0
3E5	0	0	0				0	0	0				0	0	0				30	45	55	0	0	0

## Sheet: Fig2-k
Fig2-k
1e5 1D HDM	2e5 1D HDM	1e5 1.75D HDM	2e5 1.75D HDM	1e5 2D HDM	2e5 2D HDM	1e5 3D HDM	2e5 3D HDM
249.1	0	270.6	263.4	248.7	278.3	333	275.7
223.8		247.8	271.8	258.7	253.5	318.4	253.4
232.3		256.6	262	263.4	229.8	358	336.2
230.4		236.5	282.7	238.3	271.5	366.9	287.6
214.2		267.3	242.5	264.3	309.7	356.2	309.6
281.4		250.6	272.8	242.6	289.3	339.5	313.4
283.8		252.8	267.8	264.2	282.8	318	255.2
233.9		244.9	229.7	260.8	264.1	294.3	334.1
264		244.3	261.9	256.4	228.3		298.5
266.5		250.2	255.9	274.9	243.6	342.7	314.3
260.6		247.8	227.6	281.6	256.3	307.5	314.4
234.4		217.8	224.7	276.4	248.9	298.1	311
242.8		214.2	309	283.4	270.2	324.1	326.3
225.9		228.2	248.3	252.8	236.2	331.9	272.9
252.3		246.9	230.3	259.2	236.8	278.7	292.4
235.2		253.5	258.9	243	247.8	310.2	289.6
231.9		255.2		276.9	306.6	308.7	290.3
224.5		248.6		261	239.8	278.9	303.3
215.5		245.4		272.6	259	349.6	283.8
230.1		225.5		236.8	294.3	288.9	287
240.2		267.3		268.4	279.2	326	286.5
220.6		293.6		305.8	303	291.9	261
249.7		287.7		254.6	294	313.4	273.1
		292.5		225.6	264.4	306.4	260.6
		252.1		250.7	285.2	315.1	268
		268.4		256.3	277.7	297.9
		248.3		239.7		306.3	253.9
				271.4	258.6	293.2	273
				252.4	285	319.8	285.2
						324.3	268.6
						283.4	241.2
						304.5	249.8
						321.8	344.2
						317.7	250.5
						300.7	356.6
						307.5	329.2
						363.5	270.3
						276.9	270.1
						337	257
						320	240.1
						330.8	253.5
						295.4	291.3
						300.2	295.7
						333.2	278
						345.3	291.8
						298	283.5
						352.6	279
							262.7

## Sheet: Fig5-m
Fig5-m
Old	Young
0.55	0.95
0.65	0.9
0.55	0.85

## Sheet: Fig5-n
Fig5-n
Old	Young
0.984597	0.977637
1.03136	0.938404
0.780573	0.952432
1.005	0.886073
0.945758	0.967725
0.959028	1.08746
1.03576	0.996335
0.972328	1.00231
0.994207	0.853496
1.01642	0.983881
1.01906	1.00801
0.955621	0.922644
0.916251	0.888111
1.03029	0.94142
0.991569	0.989789
0.97339	1.00348
0.913651	1.02651
1.01687	0.950084
0.922152	1.01271
0.920971	0.967534
0.918816	1.0105
0.917648	1.04505
1.04491	0.96497
0.930482	1.04987
0.977697	1.02614
0.948617	1.0631
0.97422	0.906011
1.07907	1.05598
0.82719	0.94542
1.01419	1.05229

## Sheet: Fig5-o
Fig5-o
Old	Young
0.45	0.65
0.4	0.95
0.55	0.95
0.8	0.81
0.75	0.7
0.5	0.75

## Sheet: Fig5-p
Fig5-p
Old	Young
1.06014	0.914528
1.03666	1.01187
0.973881	0.888409
1.00806	0.960545
0.996011	1.07841
0.994441	0.972085
0.921861	0.845817
1.00502	1.02165
1.02479	0.975081
0.917687	1.06328
1.12373	1.03487
0.942097	0.959099
0.970494	0.987421
0.966839	0.929122
0.896496	1.05626
1.23511	1.00417
0.978123	1.03931
1.11335	0.979219
1.01012	1.10998
1.0679	0.948405
0.947762	1.20253
0.973233	0.766242
0.990566	0.981868
1.05812	0.836445
0.903129	1.02345
0.995171	1.04383
1.06575	1.04286
1.09149	0.933997
0.933309	1.06484
0.860233	1.03674

## Sheet: Fig6-e
Fig6-e
	Control												GelMA
Day 1	5.916	9.566	5.446	3.789	5.489	5.982	4.053	5.552	6.873	7.214	6.623	7.224	3.867	3.756	5.653	3.18	5.487	3.022	4.824	7.539	9.535	8.439	4.376	5.92
Day 2	11.326	17.437	10.729	12.161	13.284	14.111	16.737	9.834	9.864	11.431	14.75	14.172	16.719	11.62	17.672	21.385	22.692	9.782	13.204	8.967	8.647	11.774	17.086	7.593
Day 3	46.147	20.193	41.169	29.204	23.204	37.124	43.725	34.474	21.716	28.701	22.85	33.347	17.837	40.623	18.96	42.335	32.287	31.791	27.405	14.504	31.951	34.097	51.536	47.409

## Sheet: Fig7-e
Fig7-e
25	35	45	55	65	75
542	465	423	370	301	270
536	435	415	364	321	265
553	459	431	354	297	267
532	461	428	351	312	272
541	447	417	347	310	258

## Sheet: Fig7-f
Fig7-f
Diameter(μm)
245.964
250.932
219.258
278.261
285.714
322.991
280.756
159.084
166.478
245.975
295.694
181.383
268.334
280.756
236.143
201.258
171.447
181.366
295.652
240.994
208.71
208.71
260.917
221.341
265.839
256.009
228.571
273.337
206.226
203.787
245.963
243.491
263.401
144.121
201.242
235.457
253.177
200.016
225.331
278.527
177.233
210.127
263.303
278.527
217.78
227.862
258.228
281.024
253.278
227.848
215.205
250.684
215.19
225.373
159.494
149.367
111.421
195.002
276.054
265.835
270.886
215.205
288.652
250.684
212.658
192.422
151.983
187.41
248.101
169.696
133.331
232.125
227.04
274.208
249.731
224.58
239.631
219.501
111.319
229.555
211.945
269.189
303.778
259.127
199.996
234.587
274.208
316.356
264.194
232.085
205.027
239.658
242.186
175.54
210.074
247.178
106.317
207.543
160.453
125.809

[truncated: 19 more sheets: Fig7-i, Fig7-h, Fig8-b, SFig1-b, SFig1-d, SFig1-e, SFig1-f, SFig1-g, SFig2-g, SFig2-h, SFig3-h, SFig6-j, SFig6-n, SFig6-o, SFig7-b, SFig7-c, SFig7-d, SFig7-f, SFig7-h]
